# Supplementary material for: A PXR-Mediated Negative Feedback Loop Attenuates the Expression of CYP3A in Response to the PXR Agonist Pregnenalone-16α-Carbonitrile
Source: PLoS One. 2011 Feb 2;6(2):e16703. doi: 10.1371/journal.pone.0016703 (PMC3032768; doi:10.1371/journal.pone.0016703)
Supplement: File S1 — Raw Gene Array Output. Quadruplicate cultures of primary rat hepatocytes were exposed to PCN or LCA at the indicated concentrations for 48 hours. RNA was extracted and gene expression monitored using Affymetrix rat 230 v2 microarrays. Fluorescent output for each probe on each array is presented, following normalisation using the Affymetrix algorithm. (XLS) [file pone.0016703.s001.xls]

## Sheet: Surrey PXR Signal
	PXR (IB) 01_Signal	PXR (IB) 02_Signal	PXR (IB) 04_Signal	PXR (IB) 05_Signal	PXR (IB) 06_Signal	PXR (IB) 07_Signal	PXR (IB) 08_Signal	PXR (IB) 09_Signal	PXR (IB) 17_Signal	PXR (IB) 18_Signal	PXR (IB) 19_Signal	PXR (IB) 20_Signal	PXR (IB) 26_Signal	PXR (IB) 27_Signal	PXR (IB) 28_Signal	PXR (IB) 30_Signal	PXR (IB) 31_Signal	PXR (IB) 32_Signal	PXR (IB) 34_Signal	PXR (IB) 35_Signal	PXR (IB) 41_Signal	PXR (IB) 43_Signal	PXR (IB) 44_Signal	PXR (IB) 45_Signal	PXR (IB) 51_Signal	PXR (IB) 52_Signal	PXR (IB) 53_Signal	PXR (IB) 54_Signal	Descriptions
	DMSO Control	DMSO Control	DMSO Control	DMSO Control	10uM LCA	10uM LCA	10uM LCA	10uM LCA	50uM LCA	50uM LCA	50uM LCA	50uM LCA	100uM LCA	100uM LCA	100uM LCA	100uM LCA	1uM PCN	1uM PCN	1uM PCN	1uM PCN	5uM PCN	5uM PCN	5uM PCN	5uM PCN	10uM PCN	10uM PCN	10uM PCN	10uM PCN
AFFX-BioB-5_at	70	64.1	70.5	129.4	70.7	58.5	63.5	55.7	53.5	69.7	48.7	87.3	63.6	77.5	89.7	105.2	77.1	74.5	71.5	79.3	91.7	65.5	96.6	62.4	67.5	82.7	83.7	87	E. coli /GEN=bioB /DB_XREF=gb:J04423.1 /NOTE=SIF corresponding to nucleotides 2032-2305 of gb:J04423.1 /DEF=E.coli 7,8-diamino-pelargonic acid (bioA), biotin synthetase (bioB), 7-keto-8-amino-pelargonic acid synthetase (bioF), bioC protein, and dethiobiotin synthetase (bioD), complete cds.
AFFX-BioB-M_at	134	128.6	123.1	218.1	122.9	114.9	100.8	121.9	99.9	106.4	87.7	147.5	111.1	132.9	152.3	133.9	133.2	125.2	131.4	124.1	153.9	119.4	137.8	93.5	127	120.3	145.6	118.9	E. coli /GEN=bioB /DB_XREF=gb:J04423.1 /NOTE=SIF corresponding to nucleotides 2482-2739 of gb:J04423.1 /DEF=E.coli 7,8-diamino-pelargonic acid (bioA), biotin synthetase (bioB), 7-keto-8-amino-pelargonic acid synthetase (bioF), bioC protein, and dethiobiotin synthetase (bioD), complete cds.
AFFX-BioB-3_at	71.6	77.9	76.2	135.2	68.9	55.4	61.4	73.8	67.1	65.5	45.3	88.2	60.6	73.9	92.1	75.8	102.5	86.1	79.7	62.5	93.7	56.6	89.9	52.3	70.4	76.7	86.9	76.1	E. coli /GEN=bioB /DB_XREF=gb:J04423.1 /NOTE=SIF corresponding to nucleotides 2755-3052 of gb:J04423.1 /DEF=E.coli 7,8-diamino-pelargonic acid (bioA), biotin synthetase (bioB), 7-keto-8-amino-pelargonic acid synthetase (bioF), bioC protein, and dethiobiotin synthetase (bioD), complete cds.
AFFX-BioC-5_at	294.1	293.3	299.8	525	282.5	260.5	275.9	258.4	271.6	302.6	197.6	303.1	264.5	303.7	389.3	275.3	276.8	300.7	331.7	247.4	350.7	257.7	324.5	176.1	294.5	281.8	328.1	285.8	E. coli /GEN=bioC /DB_XREF=gb:J04423.1 /NOTE=SIF corresponding to nucleotides 4218-4566 of gb:J04423.1 /DEF=E.coli 7,8-diamino-pelargonic acid (bioA), biotin synthetase (bioB), 7-keto-8-amino-pelargonic acid synthetase (bioF), bioC protein, and dethiobiotin synthetase (bioD), complete cds.
AFFX-BioC-3_at	263	283.5	265	518.8	249.5	241.2	263.7	234	237.9	271.3	203.4	304.8	258.1	304	365.5	291.1	308.1	274.1	317	235.8	400.5	298.1	360.8	216.3	322.1	301.4	358.8	288.6	E. coli /GEN=bioC /DB_XREF=gb:J04423.1 /NOTE=SIF corresponding to nucleotides 4626-4878 of gb:J04423.1 /DEF=E.coli 7,8-diamino-pelargonic acid (bioA), biotin synthetase (bioB), 7-keto-8-amino-pelargonic acid synthetase (bioF), bioC protein, and dethiobiotin synthetase (bioD), complete cds.
AFFX-BioDn-5_at	477.1	537	493.9	987.6	477	446.6	475.2	460.9	452.9	493.4	339.7	521.1	500.9	544.2	631.7	593.9	552.4	500.1	587.8	489.4	722.6	456.2	664.2	382.9	606.5	543.8	710.9	515.9	E. coli /GEN=bioD /DB_XREF=gb:J04423.1 /NOTE=SIF corresponding to nucleotides 4980-5256 of gb:J04423.1, not 100% identical /DEF=E.coli 7,8-diamino-pelargonic acid (bioA), biotin synthetase (bioB), 7-keto-8-amino-pelargonic acid synthetase (bioF), bioC protein, and dethiobiotin synthetase (bioD), complete cds.
AFFX-BioDn-3_at	1010.5	1069.4	959	1760	959.7	911.7	941.6	962.1	892.9	1045.9	716.7	1125.5	940.1	1131.4	1235.9	1034.1	1055.3	1072.5	1137.4	975.1	1193.8	955	1229	821.9	960.9	996.1	1106.5	1029.9	E. coli /GEN=bioD /DB_XREF=gb:J04423.1 /NOTE=SIF corresponding to nucleotides 5286-5570 of gb:J04423.1, not 100% identical /DEF=E.coli 7,8-diamino-pelargonic acid (bioA), biotin synthetase (bioB), 7-keto-8-amino-pelargonic acid synthetase (bioF), bioC protein, and dethiobiotin synthetase (bioD), complete cds.
AFFX-CreX-5_at	2756.5	2712.9	2483.2	4516.3	2489.4	2357.6	2374.5	2354.1	2451.1	2542.6	1807.7	2726.5	2350.8	2782	3091.4	2836.5	2647	2656.6	2980.9	2506.5	3403.9	2644.2	3229.7	2043.5	2932.1	2790.4	2994.5	2496.2	Bacteriophage P1 /GEN=cre /DB_XREF=gb:X03453.1 /NOTE=SIF corresponding to nucleotides 513-1047 of gb:X03453.1 /DEF=Bacteriophage P1 cre gene for recombinase protein.
AFFX-CreX-3_at	3852.4	3563.3	3235.5	5975.6	3416	3253.2	3295.7	3248.8	3021.4	3168.2	2424.3	3659.7	3138.9	3378.1	4187	3442	4025.5	3633.2	3719.7	3262.4	3937.8	3197.6	3713.2	2605	3315.3	3406.8	3515	3058.3	Bacteriophage P1 /GEN=cre /DB_XREF=gb:X03453.1 /NOTE=SIF corresponding to nucleotides 1089-1495 of gb:X03453.1 /DEF=Bacteriophage P1 cre gene for recombinase protein.
AFFX-DapX-5_at	96.5	109.5	85	95.8	65.4	98.9	93.6	69.1	100	79.3	100.8	82	73.9	376.4	96.5	143	100.7	114	88.7	78.3	71.7	86.2	113.4	79.3	83.2	88	110.1	133.9	B. subtilis /GEN=dapB /DB_XREF=gb:L38424.1 /NOTE=SIF corresponding to nucleotides 1428-1926 of gb:L38424.1 /DEF=Bacillus subtilis dihydropicolinate reductase (jojE) gene, complete cds; poly(A) polymerase (jojI) gene, complete cds; biotin acetyl-CoA-carboxylase ligase (birA) gene, complete cds; jojC, jojD, jojF, jojG, jojH genes, complete cds s.
AFFX-DapX-M_at	210.8	223.4	210.6	186	179.2	205.5	224.2	187.9	206.9	196.3	250.6	185.1	213.7	672.9	267.7	222.4	235.4	204.8	191.5	188.1	153.5	189.6	242.7	188.5	178	193.3	217.6	268.2	B. subtilis /GEN=dapB, jojF /DB_XREF=gb:L38424.1 /NOTE=SIF corresponding to nucleotides 2020-2580 of gb:L38424.1, not 100% identical /DEF=Bacillus subtilis dihydropicolinate reductase (jojE) gene, complete cds; poly(A) polymerase (jojI) gene, complete cds; biotin acetyl-CoA-carboxylase ligase (birA) gene, complete cds; jojC, jojD, jojF, jojG, jojH genes, complete cds s.
AFFX-DapX-3_at	305	293.5	240	288.3	262.8	276	303.1	244.9	324.8	248.7	307.7	275.4	306.5	1080.8	343	386.3	337.4	319.8	282.1	232.8	180.2	202.2	300.4	213.6	200.3	211.2	226.5	303	B. subtilis /GEN=jojG /DB_XREF=gb:L38424.1 /NOTE=SIF corresponding to nucleotides 2684-3130 of gb:L38424.1 /DEF=Bacillus subtilis dihydropicolinate reductase (jojE) gene, complete cds; poly(A) polymerase (jojI) gene, complete cds; biotin acetyl-CoA-carboxylase ligase (birA) gene, complete cds; jojC, jojD, jojF, jojG, jojH genes, complete cds s.
AFFX-LysX-5_at	16.3	12.8	13.2	11.5	10.5	10.7	14.2	9.4	14.4	9.8	13.7	17	13.6	41.2	12.3	14.3	20	10.9	11.4	12.5	10.7	11.1	13.1	12.6	11.9	16.4	11.7	15.2	B. subtilis /GEN=lys /DB_XREF=gb:X17013.1 /NOTE=SIF corresponding to nucleotides 387-658 of gb:X17013.1, not 100% identical /DEF=B subtilis lys gene for diaminopimelate decarboxylase (EC 4.1.1.20).
AFFX-LysX-M_at	31.6	26	24.8	28.7	23	21.6	22.7	20	24.7	23.5	23.9	24.2	19.7	67.8	31.8	24.1	22.4	17.6	28.7	21.4	19.9	20.7	27.4	26.4	22	25.9	24.7	26	B. subtilis /GEN=lys /DB_XREF=gb:X17013.1 /NOTE=SIF corresponding to nucleotides 720-990 of gb:X17013.1, not 100% identical /DEF=B subtilis lys gene for diaminopimelate decarboxylase (EC 4.1.1.20).
AFFX-LysX-3_at	47.5	49	52	69.9	36.2	43.6	50.6	45.9	36	29.2	47.1	44.4	46.6	178.5	54.1	42	61.3	47.4	37.9	33.6	50.8	50.9	60.3	53.3	40.1	64.1	45.7	55.2	B. subtilis /GEN=lys /DB_XREF=gb:X17013.1 /NOTE=SIF corresponding to nucleotides 1061-1343 of gb:X17013.1, not 100% identical /DEF=B subtilis lys gene for diaminopimelate decarboxylase (EC 4.1.1.20).
AFFX-PheX-5_at	17.7	19.3	21.8	14.8	15.9	20.3	19.8	18.9	21.1	24.8	25.4	13	15.7	99.8	27.9	29.7	17.5	21.5	14.1	17.9	15.2	20.7	16.7	18.2	16	18.6	19.7	21.1	B. subtilis /GEN=pheA /DB_XREF=gb:M24537.1 /NOTE=SIF corresponding to nucleotides 2028-2375 of gb:M24537.1, not 100% identical /DEF=Bacillus subtillis sporulation protein (spoOB), GTP-binding protein (obg), phenylalanine biosynthesis associated protein (pheB), and monofunctional prephenate dehydratase (pheA) genes, complete cds.
AFFX-PheX-M_at	35	32.6	28.5	23.3	25.7	29.2	31.4	20.7	29.1	27	40.9	25	17.4	127.5	36.9	38.1	29.1	27.4	27.3	16.4	19.2	28.6	29.4	29.8	20	23.5	31.2	37.3	B. subtilis /GEN=pheA /DB_XREF=gb:M24537.1 /NOTE=SIF corresponding to nucleotides 2437-2828 of gb:M24537.1 /DEF=Bacillus subtillis sporulation protein (spoOB), GTP-binding protein (obg), phenylalanine biosynthesis associated protein (pheB), and monofunctional prephenate dehydratase (pheA) genes, complete cds.
AFFX-PheX-3_at	52.7	42.7	48.5	36.4	48.5	37.4	41.8	37.4	55.1	37.7	54.4	56.1	50.1	143.7	61.4	55	42.1	55.4	49	46.9	22.7	37.3	44.7	32.9	32.3	30.5	29.6	41	B. subtilis /GEN=pheB /DB_XREF=gb:M24537.1 /NOTE=SIF corresponding to nucleotides 2885-3326 of gb:M24537.1, not 100% identical /DEF=Bacillus subtillis sporulation protein (spoOB), GTP-binding protein (obg), phenylalanine biosynthesis associated protein (pheB), and monofunctional prephenate dehydratase (pheA) genes, complete cds.
AFFX-ThrX-5_at	26	30.2	24.7	25.4	23.9	21.7	26.6	22.5	24.8	20.1	32.8	25.8	23	116.3	37.8	32.9	31.1	27	25.1	26	16.6	18.9	27.8	20.4	16.5	22.5	20.6	26.2	B. subtilis /GEN=thrC /DB_XREF=gb:X04603.1 /NOTE=SIF corresponding to nucleotides 288-932 of gb:X04603.1 /DEF=B. subtilis thrB and thrC genes for homoserine kinase and threonine synthase EC 2.7.1.39 and EC 4.2.99.2, respectively).
AFFX-ThrX-M_at	39.7	30.7	29.9	24.7	32.3	32	36.8	30.2	33.7	31.7	39	32.7	31.5	127.1	47.5	46.5	38.2	22.7	31.3	34.1	26.4	35.6	40.2	30.9	26	36.2	39.2	48.9	B. subtilis /GEN=thrC, thrB /DB_XREF=gb:X04603.1 /NOTE=SIF corresponding to nucleotides 995-1562 of gb:X04603.1, not 100% identical /DEF=B. subtilis thrB and thrC genes for homoserine kinase and threonine synthase EC 2.7.1.39 and EC 4.2.99.2, respectively).
AFFX-ThrX-3_at	70.9	76	72.7	57.9	68.7	74.7	62.1	52.4	55.2	62.2	90.8	66.4	70.6	222.6	95.4	82.7	64.8	78.7	69.6	56.3	40	46.9	71	66.1	43.5	50.2	66.5	81.2	B. subtilis /GEN=thrB /DB_XREF=gb:X04603.1 /NOTE=SIF corresponding to nucleotides 1689-2151 of gb:X04603.1 /DEF=B. subtilis thrB and thrC genes for homoserine kinase and threonine synthase EC 2.7.1.39 and EC 4.2.99.2, respectively).
AFFX-TrpnX-5_at	5.9	3.4	1.2	4.7	7.6	2.2	3.9	0.9	1.5	1.6	4.3	5.9	7.3	3.3	1	11.5	5.7	5.4	0.9	8.3	2	1.2	1.8	0.9	0.5	0.7	0.7	2.7	B. subtilis /GEN=trpE, trpD /DB_XREF=gb:K01391.1 /NOTE=SIF corresponding to nucleotides 1953-2483 of gb:K01391.1, not 100% identical /DEF=B.subtilis tryptophan (trp) operon, complete cds.
AFFX-TrpnX-M_at	5.7	0.8	0.8	0.7	0.5	0.9	0.5	5.1	1.2	0.4	0.6	0.9	2.2	0.5	0.5	1.2	0.5	1	1.3	0.6	0.7	0.7	0.2	0.6	1.1	0.6	1.2	0.2	B. subtilis /GEN=trpD, trpC /DB_XREF=gb:K01391.1 /NOTE=SIF corresponding to nucleotides 2880-3359 of gb:K01391.1, not 100% identical /DEF=B.subtilis tryptophan (trp) operon, complete cds.
AFFX-TrpnX-3_at	0.8	0.5	2.7	4.8	0.7	5.9	3	0.7	0.9	0.9	0.7	3.9	1	3.2	0.7	0.3	0.7	1.9	0.7	2.5	0.9	2.4	1.5	0.3	0.4	0.5	0.4	0.5	B. subtilis /GEN=trpC, trpF /DB_XREF=gb:K01391.1 /NOTE=SIF corresponding to nucleotides 3790-4368 of gb:K01391.1, not 100% identical /DEF=B.subtilis tryptophan (trp) operon, complete cds.
AFFX-r2-Ec-bioB-5_at	97.2	87.6	101.6	145.9	77.5	75.2	65.4	72.7	77.6	66.2	63	86.6	65.4	81.7	115.7	70.4	87.9	70.8	87.7	74.2	109.7	88.6	98.4	59.9	94.8	86.4	87	104.1	E. coli /GEN=bioB /DB_XREF=gb:J04423.1 /NOTE=SIF corresponding to nucleotides 2071-2304 of gb:J04423.1 /DEF=E.coli 7,8-diamino-pelargonic acid (bioA), biotin synthetase (bioB), 7-keto-8-amino-pelargonic acid synthetase (bioF), bioC protein, and dethiobiotin synthetase (bioD), complete cds.
AFFX-r2-Ec-bioB-M_at	125	116	121.3	219.4	120.5	101.7	99	128.6	123.4	109	71.5	102.8	111.7	116.7	149.8	112.2	118.6	85.9	133	107	153.7	115	145.3	84.1	129.8	127.1	124.2	123.2	E. coli /GEN=bioB /DB_XREF=gb:J04423.1 /NOTE=SIF corresponding to nucleotides 2393-2682 of gb:J04423.1 /DEF=E.coli 7,8-diamino-pelargonic acid (bioA), biotin synthetase (bioB), 7-keto-8-amino-pelargonic acid synthetase (bioF), bioC protein, and dethiobiotin synthetase (bioD), complete cds.
AFFX-r2-Ec-bioB-3_at	116.1	113.8	107.6	194.8	86.5	94.7	92.4	123.6	87.1	78.4	74.2	129.3	110.9	107.1	133.1	108.5	113.2	94.7	113	122	143.3	109.4	144.3	86.1	106.8	117	132.3	131.3	E. coli /GEN=bioB /DB_XREF=gb:J04423.1 /NOTE=SIF corresponding to nucleotides 2772-3004 of gb:J04423.1 /DEF=E.coli 7,8-diamino-pelargonic acid (bioA), biotin synthetase (bioB), 7-keto-8-amino-pelargonic acid synthetase (bioF), bioC protein, and dethiobiotin synthetase (bioD), complete cds.
AFFX-r2-Ec-bioC-5_at	337	315.6	324	684	296.2	289.8	288.1	351.9	336.5	318.3	202.1	388.3	309.9	325	429.8	361.5	349.4	268.6	351.1	423.6	377.8	336.6	380.7	256.2	330.4	358.1	372.1	348.9	E. coli /GEN=bioC /DB_XREF=gb:J04423.1 /NOTE=SIF corresponding to nucleotides 4257-4573 of gb:J04423.1 /DEF=E.coli 7,8-diamino-pelargonic acid (bioA), biotin synthetase (bioB), 7-keto-8-amino-pelargonic acid synthetase (bioF), bioC protein, and dethiobiotin synthetase (bioD), complete cds.
AFFX-r2-Ec-bioC-3_at	400.6	373.3	369.3	618.1	338.4	380.5	353.7	403.5	413	362.7	244.7	429.8	353.2	382.9	458.1	417.2	354.1	315	372.8	435.6	433.8	328.5	457	302.6	358.8	381.7	406	400.7	E. coli /GEN=bioC /DB_XREF=gb:J04423.1 /NOTE=SIF corresponding to nucleotides 4608-4883 of gb:J04423.1 /DEF=E.coli 7,8-diamino-pelargonic acid (bioA), biotin synthetase (bioB), 7-keto-8-amino-pelargonic acid synthetase (bioF), bioC protein, and dethiobiotin synthetase (bioD), complete cds.
AFFX-r2-Ec-bioD-5_at	1343.2	1378.4	1383.5	2450.5	1253.4	1290.4	1197.9	1303.1	1356.1	1334.3	870.2	1540.3	1226.6	1516.5	1595.1	1371.6	1418.2	1368.9	1457.9	1532.8	1625.2	1478.7	1611	1239.4	1429.8	1582.4	1512.8	1394.5	E. coli /GEN=bioD /DB_XREF=gb:J04423.1 /NOTE=SIF corresponding to nucleotides 5024-5244 of gb:J04423.1 /DEF=E.coli 7,8-diamino-pelargonic acid (bioA), biotin synthetase (bioB), 7-keto-8-amino-pelargonic acid synthetase (bioF), bioC protein, and dethiobiotin synthetase (bioD), complete cds.
AFFX-r2-Ec-bioD-3_at	1578	1444.8	1368.1	2458.6	1397.7	1311.5	1279.1	1408.5	1582.2	1467.1	921.4	1536.9	1307.3	1528	1768.7	1402.5	1503.4	1252.1	1536.5	1600.2	1772.7	1646.4	1846.1	1156.6	1554.4	1627.1	1602.9	1548.2	E. coli /GEN=bioD /DB_XREF=gb:J04423.1 /NOTE=SIF corresponding to nucleotides 5312-5559 of gb:J04423.1, not 100% identical /DEF=E.coli 7,8-diamino-pelargonic acid (bioA), biotin synthetase (bioB), 7-keto-8-amino-pelargonic acid synthetase (bioF), bioC protein, and dethiobiotin synthetase (bioD), complete cds.
AFFX-r2-P1-cre-5_at	4464.4	4101.7	3891.6	7092.8	3684	3602.8	3762.6	4059.1	4252.2	4088.9	2457.1	4276.4	3735.4	4235.4	4781.1	4495.2	4053.5	3814.1	4296.5	4323.1	4009.2	3610.9	4076.6	2813.2	3564.4	3750.1	3668.2	3455.1	Bacteriophage P1 /GEN=cre /DB_XREF=gb:X03453.1 /NOTE=SIF corresponding to nucleotides 581-1001 of gb:X03453.1 /DEF=Bacteriophage P1 cre gene for recombinase protein.
AFFX-r2-P1-cre-3_at	5878.8	5267	5174.6	9173.4	5317.4	5106.4	5100.1	5087.9	5884.6	5426.9	3560.6	5557.2	4695.4	5798.6	6553.1	5673.4	5541.7	5065.6	5744.8	5353.9	5334.9	4652.4	5266.8	3823.4	4735.7	4888.4	4559.4	4510.8	Bacteriophage P1 /GEN=cre /DB_XREF=gb:X03453.1 /NOTE=SIF corresponding to nucleotides 1032-1270 of gb:X03453.1 /DEF=Bacteriophage P1 cre gene for recombinase protein.
AFFX-r2-Bs-dap-5_at	136.6	144	113.3	118.6	102	121.1	139.7	92.3	125	93.4	186.1	100	103	489	140.7	140.5	132.3	136.1	118.2	109.6	84	113.9	129.3	112.2	100.2	124.6	133.5	185.8	B. subtilis /GEN=dapB /DB_XREF=gb:L38424.1 /NOTE=SIF corresponding to nucleotides 1439-1846 of gb:L38424.1 /DEF=Bacillus subtilis dihydropicolinate reductase (jojE) gene, complete cds; poly(A) polymerase (jojI) gene, complete cds; biotin acetyl-CoA-carboxylase ligase (birA) gene, complete cds; jojC, jojD, jojF, jojG, jojH genes, complete cds s.
AFFX-r2-Bs-dap-M_at	217.7	215.6	205	178.5	169.3	187.3	220.1	163.4	174.5	195.8	235.1	171	187.4	646.2	231.8	219.4	206.6	203.1	179.8	152.5	172.1	209.1	238.9	199.6	196.4	201.1	226.5	305.8	B. subtilis /GEN=dapB, jojF /DB_XREF=gb:L38424.1 /NOTE=SIF corresponding to nucleotides 2055-2578 of gb:L38424.1, not 100% identical /DEF=Bacillus subtilis dihydropicolinate reductase (jojE) gene, complete cds; poly(A) polymerase (jojI) gene, complete cds; biotin acetyl-CoA-carboxylase ligase (birA) gene, complete cds; jojC, jojD, jojF, jojG, jojH genes, complete cds s.
AFFX-r2-Bs-dap-3_at	309.7	332.8	264.8	256.4	241.7	303.9	294.9	245.2	290.5	236.6	315.8	223.2	276.2	870.1	337.9	288.1	280.6	240.2	239.5	242	262.9	275.3	355.4	274.9	268.8	300.7	277.2	343	B. subtilis /GEN=jojG /DB_XREF=gb:L38424.1 /NOTE=SIF corresponding to nucleotides 2634-3089 of gb:L38424.1 /DEF=Bacillus subtilis dihydropicolinate reductase (jojE) gene, complete cds; poly(A) polymerase (jojI) gene, complete cds; biotin acetyl-CoA-carboxylase ligase (birA) gene, complete cds; jojC, jojD, jojF, jojG, jojH genes, complete cds s.
AFFX-r2-Bs-lys-5_at	17.5	15.3	17.6	11.2	5.8	14.1	9.3	14.4	15.2	11.1	21.3	13.5	21.4	59.9	15.6	15	17.8	8.3	10.1	10.8	13.9	15.6	20	17.2	15.1	21.2	23.2	18.1	B. subtilis /GEN=lys /DB_XREF=gb:X17013.1 /NOTE=SIF corresponding to nucleotides 411-659 of gb:X17013.1, not 100% identical /DEF=B subtilis lys gene for diaminopimelate decarboxylase (EC 4.1.1.20).
AFFX-r2-Bs-lys-M_at	23.5	20.9	12	17.3	17.9	23.2	16.8	10.5	15.1	17.7	22.3	20.1	13.6	76.9	16.8	26.2	19.7	18.7	17.9	9.6	18.3	17	17.2	19.9	16.5	19.9	17	26	B. subtilis /GEN=lys /DB_XREF=gb:X17013.1 /NOTE=SIF corresponding to nucleotides 673-1002 of gb:X17013.1, not 100% identical /DEF=B subtilis lys gene for diaminopimelate decarboxylase (EC 4.1.1.20).
AFFX-r2-Bs-lys-3_at	25.9	23.7	33.3	30.4	20.4	33.6	32.2	27.8	27.9	18.1	23.6	27.3	42.1	70.9	34.7	26.3	28.4	16.1	21.7	22.9	23.9	28.4	35.3	17.3	26.8	21.3	24.8	30.7	B. subtilis /GEN=lys /DB_XREF=gb:X17013.1 /NOTE=SIF corresponding to nucleotides 1008-1263 of gb:X17013.1, not 100% identical /DEF=B subtilis lys gene for diaminopimelate decarboxylase (EC 4.1.1.20).
AFFX-r2-Bs-phe-5_at	31.3	29.1	19.4	26.2	25	24.6	22.7	26.8	29.8	26.9	26.5	20.9	34.8	104.8	34.3	53	23.3	28.5	16.3	20	24.6	19.9	25	20.7	16.6	27.8	30.7	40.8	B. subtilis /GEN=pheA /DB_XREF=gb:M24537.1 /NOTE=SIF corresponding to nucleotides 2116-2382 of gb:M24537.1 /DEF=Bacillus subtillis sporulation protein (spoOB), GTP-binding protein (obg), phenylalanine biosynthesis associated protein (pheB), and monofunctional prephenate dehydratase (pheA) genes, complete cds.
AFFX-r2-Bs-phe-M_at	33.7	35.2	27.5	28.1	27.4	24.3	27.4	21.3	33	23.4	42.5	20.1	29.1	128.9	36.6	30.7	33.6	31	28.8	25.2	23.9	22.6	28.6	31.5	23	20.1	26.1	44	B. subtilis /GEN=pheA /DB_XREF=gb:M24537.1 /NOTE=SIF corresponding to nucleotides 2484-2875 of gb:M24537.1 /DEF=Bacillus subtillis sporulation protein (spoOB), GTP-binding protein (obg), phenylalanine biosynthesis associated protein (pheB), and monofunctional prephenate dehydratase (pheA) genes, complete cds.
AFFX-r2-Bs-phe-3_at	65.9	62.8	49.2	54.3	53.4	50.8	64.4	51.5	48.8	56.9	56.6	58.7	49.8	205.7	59	71.6	54.5	56.9	53.3	62.7	36.3	49	59.4	54.5	54.3	52.3	56.8	62	B. subtilis /GEN=pheB /DB_XREF=gb:M24537.1 /NOTE=SIF corresponding to nucleotides 2897-3200 of gb:M24537.1, not 100% identical /DEF=Bacillus subtillis sporulation protein (spoOB), GTP-binding protein (obg), phenylalanine biosynthesis associated protein (pheB), and monofunctional prephenate dehydratase (pheA) genes, complete cds.
AFFX-r2-Bs-thr-5_s_at	40.8	46.2	41.3	32	32.3	43.9	43.3	33.2	41.7	42.9	51.3	39.3	42.7	179.1	56.2	55	42.6	48.3	35.2	29.5	26	36.6	39.4	32.2	28.9	34.8	38	52	B. subtilis /GEN=thrC /DB_XREF=gb:X04603.1 /NOTE=SIF corresponding to nucleotides 290-888 of gb:X04603.1 /DEF=B. subtilis thrB and thrC genes for homoserine kinase and threonine synthase
AFFX-r2-Bs-thr-M_s_at	75.5	73.3	84.9	76	72.2	80.2	63.3	61.7	81.9	66.5	80.2	71.6	64.9	184.6	68.4	98.4	76.9	77.7	76.7	59.2	55.5	61.8	74.3	51.4	41	73.6	71.2	90.5	B. subtilis /GEN=thrC, thrB /DB_XREF=gb:X04603.1 /NOTE=SIF corresponding to nucleotides 1045-1556 of gb:X04603.1 /DEF=B. subtilis thrB and thrC genes for homoserine kinase and threonine synthase
AFFX-r2-Bs-thr-3_s_at	109.5	104.7	88.7	100.8	83.8	104.8	104.6	92.1	88.8	84.8	105	101.4	103.8	348.3	136.4	129.3	95.6	111.2	107.8	97.5	68.2	59.6	93	78.1	63.1	77.5	90.6	103.7	B. subtilis /GEN=thrB /DB_XREF=gb:X04603.1 /NOTE=SIF corresponding to nucleotides 1735-2143 of gb:X04603.1 /DEF=B. subtilis thrB and thrC genes for homoserine kinase and threonine synthase
AFFX_Rat_GAPDH_5_at	3978.9	3885.2	4480.5	5613.5	4819.6	4362.3	4274.1	4375.8	4249.1	4548.8	3350	4197.5	4424.4	4175.2	4858.7	5311.8	4730.1	4512.5	4704.9	4242.6	3372.3	3246.7	4082.1	3164.6	3163.1	3445.3	3622.3	3642.7	R. norvegicus /GEN=gapd /DB_XREF=gb:X02231.1 /DEF=Rat mRNA for glyceraldehyde-3-phosphate-dehydrogenase (GAPDH) (GAPDH, EC 1.2.1.12).
AFFX_Rat_GAPDH_M_at	3775.1	3637.4	3925.5	5321.1	4104.4	3969.6	3900.9	4191.1	4097.7	4122.9	2965.8	4208.8	4219.9	3950.7	4410.4	4967.7	3929.8	4017.2	4331.6	4280.5	2876.1	2840.3	3484.4	2994.6	2786.4	3042	3057.2	3210.7	R. norvegicus /GEN=gapd /DB_XREF=gb:X02231.1 /DEF=Rat mRNA for glyceraldehyde-3-phosphate-dehydrogenase (GAPDH) (GAPDH, EC 1.2.1.12).
AFFX_Rat_GAPDH_3_at	4365.7	4401.1	4533.6	5547.1	4912.7	4565.7	4475.7	4834.5	4486.7	5063.1	3572.6	4801.6	4780.6	4802.6	5240.1	5386.8	4711.9	4769.4	4828.3	4816.6	4173.5	3670.6	4383.1	3725.7	3753.3	4028.1	3995.2	3852.6	R. norvegicus /GEN=gapd /DB_XREF=gb:X02231.1 /DEF=Rat mRNA for glyceraldehyde-3-phosphate-dehydrogenase (GAPDH) (GAPDH, EC 1.2.1.12).
AFFX_Rat_Hexokinase_5_at	10.4	1.5	9	6.9	10.3	7.4	4.7	15.3	8.3	11.3	5.8	8.6	10.5	0.9	9.9	6.6	6	7.3	12.4	13.3	9.2	14.7	9.4	9.2	11.6	9.3	12.3	9.2	R. norvegicus /GEN=hexokinase /DB_XREF=gb:J04526.1 /DEF=Rattus norvegicus brain hexokinase mRNA, complete cds.
AFFX_Rat_Hexokinase_M_at	6.4	2.6	4	3.9	3.2	3.4	2.5	4.1	2.3	5.6	2.8	10.2	17	9.4	7.2	9.8	3.4	3.7	14	3.9	13.4	13	2.3	14	3.7	4.7	5.2	3.4	R. norvegicus /GEN=hexokinase /DB_XREF=gb:J04526.1 /DEF=Rattus norvegicus brain hexokinase mRNA, complete cds.
AFFX_Rat_Hexokinase_3_at	10.1	18.8	18.3	15.1	19.1	19.3	13.6	16.3	25.9	28.9	17.3	20.2	23	16	12.8	22.4	10.2	13	17.4	21.5	22.6	29.7	15.8	20.8	27.8	36	19.2	14	R. norvegicus /GEN=hexokinase /DB_XREF=gb:J04526.1 /DEF=Rattus norvegicus brain hexokinase mRNA, complete cds.
AFFX_Rat_beta-actin_5_at	4154.6	3922.6	4800.2	6557.5	4925.5	4820.4	4758.3	5253.7	5108.7	5275.7	3717.5	5044.3	4942.8	4239	5400.7	6280.2	5485.1	5304.8	5372.1	5441.5	3991.2	3782	4315.8	3743.5	3830.5	3962.7	3989.1	3915.5	R. norvegicus /GEN=beta-actin /DB_XREF=gb:V01217.1 /DEF=Rat gene encoding cytoplasmic beta-actin.
AFFX_Rat_beta-actin_M_at	5876.6	5406.4	5750.1	8417.9	6138.2	5885.8	5640.1	6160	6154	6379	4323.7	6263.2	5892.3	5639.9	6480.2	7262.6	6597	6665.3	6795.4	6706.9	4907.4	4663.6	5569.9	4466.5	4761.2	4888.1	4883	4904	R. norvegicus /GEN=beta-actin /DB_XREF=gb:V01217.1 /DEF=Rat gene encoding cytoplasmic beta-actin.
AFFX_Rat_beta-actin_3_at	6525.9	6386.5	6046.1	9168.8	6746.6	6233.8	6409.8	6693.3	6944	6982	4757.9	6859.6	6681	6305.7	7081.2	8001.3	7057.8	7317.3	7463.8	7224.4	5521.8	5465.6	6269.4	4797.4	5226.4	5550.4	5584.7	5527.4	R. norvegicus /GEN=beta-actin /DB_XREF=gb:V01217.1 /DEF=Rat gene encoding cytoplasmic beta-actin.
AFFX_rat_5S_rRNA_at	166.9	137.8	178.8	198.4	174.9	196.4	152.8	219.5	214.5	275.1	200.1	199.4	275.5	255.7	220.4	189.3	178.5	205	163.4	193.8	220.5	148.2	249	241	210.8	179.4	201.9	172.1	R.norvegicus /GEN=5S rRNA /DB_XREF=gb:X83747.1 /DEF=R.norvegicus 5S rRNA gene (clone pRA5S2).
AFFX_ratb1/X12957_at	21.3	27.9	24.4	35	11.4	40.2	21.1	23.1	25.9	25.4	31.4	17.3	21.4	26.2	24.4	26.9	30.9	28.3	32.2	20.2	40.7	24.4	61.6	28.5	35.6	27	40.1	30.2	R. norvegicus /GEN=b1 /DB_XREF=gb:X12957.1 /DEF=Rat DNA for B1 repeat (1-42) from gamma crystallin gene cluster.
AFFX_ratb2/X14115_at	5.5	14.1	8.5	8	8.8	6.5	11	7.4	18.5	12.4	5.6	12	16.6	1.8	9.4	10.7	10.2	5.3	11.9	11.1	7.1	6.6	9.1	10.4	6.6	10.1	13.9	5.3	R. norvegicus /GEN=b2 /DB_XREF=gb:X14115.1 /DEF=Rat DNA for B2 repeat (1-12) from gamma crystallin gene cluster.
1367452_at	1186.2	1088.5	1133.6	1161.9	1117.1	1119.5	1103	1074.8	1095.3	994	971.2	1029.2	1021.6	1001.6	1060.6	1038.1	1081.5	991.1	1029.1	1062.4	1049.6	1157.2	1124.3	978.1	1082.1	1081.5	1089.6	1173.5	gb:NM_133594.1 /DB_XREF=gi:19424297 /GEN=Smt3h2 /FEA=FLmRNA /CNT=51 /TID=Rn.5958.1 /TIER=FL+Stack /STK=35 /UG=Rn.5958 /DEF=Rattus norvegicus SMT3 suppressor of mif two 3 homolog 2 (yeast) (Smt3h2), mRNA. /PROD=SMT3 suppressor of mif two 3 homolog 2 (yeast) /FL=gb:NM_133594.1 gb:L79949.1
1367453_at	2316.2	2176.4	2526.8	2625.5	2455.2	2125.6	2157.5	2365.9	2223.1	2313.1	2102.8	2236	2500.4	2048.7	2495.8	2427.8	2156.5	2108.9	2409.1	2331	1843.9	1763.8	2036.9	2041.5	1819.8	1833.4	1980.5	1958.3	gb:NM_053743.1 /DB_XREF=gi:16758569 /GEN=Cdc37 /FEA=FLmRNA /CNT=31 /TID=Rn.17982.1 /TIER=FL+Stack /STK=25 /UG=Rn.17982 /LL=114562 /DEF=Rattus norvegicus CDC37 (cell division cycle 37, S. cerevisiae, homolog) (Cdc37), mRNA. /PROD=CDC37 (cell division cycle 37, S. cerevisiae,homolog) /FL=gb:D26564.1 gb:NM_053743.1
1367454_at	664.4	734.3	608.5	683.5	639.1	652.1	606.4	682.4	708.6	656	597.8	725.2	682.4	694.2	659.2	760.2	614.4	655.7	672.9	749	564.7	506.7	642.9	649.9	543.2	535.2	607.2	665.3	gb:NM_021765.1 /DB_XREF=gi:11120715 /GEN=Copb /FEA=FLmRNA /CNT=22 /TID=Rn.37178.1 /TIER=FL+Stack /STK=17 /UG=Rn.37178 /LL=60384 /DEF=Rattus norvegicus beta prime COP (Copb), mRNA. /PROD=beta prime COP /FL=gb:NM_021765.1 gb:AF002705.1
1367455_at	1539.1	1507.9	1518	1634.4	1602.9	1459.3	1522.2	1428.9	1485.1	1450.8	1386	1451.2	1447.8	1441.4	1505.1	1574.5	1527.7	1464.1	1604	1474.5	1334.5	1298.6	1397.4	1370.8	1356.1	1310.9	1408.8	1553.9	gb:NM_053864.1 /DB_XREF=gi:17865350 /GEN=Vcp /FEA=FLmRNA /CNT=53 /TID=Rn.3820.1 /TIER=FL+Stack /STK=16 /UG=Rn.3820 /LL=116643 /DEF=Rattus norvegicus valosin-containing protein (Vcp), mRNA. /PROD=valosin-containing protein /FL=gb:NM_053864.1 gb:U11760.1
1367456_at	2989	2638.7	2574.8	3054.5	2925	3058.8	2702.7	2735.4	2329.4	2146.6	2130.9	2136.9	2239.4	2007.5	2177.7	2501.7	2769.9	2680.3	2604.1	2572.9	2099.6	1922.6	2512.8	2036.9	2153.6	2095.7	2409.1	2422.3	gb:NM_031237.1 /DB_XREF=gi:13676842 /GEN=Ube2d3 /FEA=FLmRNA /CNT=47 /TID=Rn.2778.1 /TIER=FL+Stack /STK=11 /UG=Rn.2778 /LL=81920 /DEF=Rattus norvegicus ubiquitin-conjugating enzyme E2D 3 (homologous to yeast UBC45) (Ube2d3), mRNA. /PROD=ubiquitin-conjugating enzyme E2D 3 (homologousto yeast UBC45) /FL=gb:NM_031237.1 gb:AB006852.1 gb:U13175.1
1367457_at	507.1	488.2	505.6	550.9	524.3	488.2	420.7	440.1	508.4	452	443.8	496.3	470	473.5	432.1	520.8	562.2	452.9	576.1	513.8	416.2	468.3	430.6	468	465.7	486.5	419.9	490	gb:NM_053739.1 /DB_XREF=gi:16758561 /GEN=Becn1 /FEA=FLmRNA /CNT=20 /TID=Rn.2776.1 /TIER=FL+Stack /STK=10 /UG=Rn.2776 /LL=114558 /DEF=Rattus norvegicus beclin 1 (coiled-coil, myosin-like BCL2-interacting protein) (Becn1), mRNA. /PROD=beclin 1 (coiled-coil, myosin-likeBCL2-interacting protein) /FL=gb:AY033824.1 gb:NM_053739.1
1367458_at	198.8	195.9	228.4	226.9	210.8	248.3	193.5	290.2	215.1	165.2	227.4	251.8	232.6	130.2	265.2	191.6	216	181.6	222	263.8	281.8	272.6	225.7	223.2	253.7	256.6	228.8	230.3	gb:NM_031342.1 /DB_XREF=gi:13786177 /GEN=Lypla2 /FEA=FLmRNA /CNT=14 /TID=Rn.8586.1 /TIER=FL /STK=4 /UG=Rn.8586 /LL=83510 /DEF=Rattus norvegicus lysophospholipase II (Lypla2), mRNA. /PROD=lysophospholipase II /FL=gb:NM_031342.1 gb:AB021645.1
1367459_at	3263.2	3032	3085.6	3626.3	3418.3	3272.6	3351.7	3070.8	3273	3096.4	2718	3061.2	2936	2965.3	3220.7	3567.5	3557.8	3546.9	3332.9	3060.4	2448.2	2370.1	2746.2	2348.6	2495.2	2467.4	2629.5	2850.5	gb:BE329198 /DB_XREF=gi:9202974 /DB_XREF=hq38b08.x1 /CLONE=IMAGE:3121623 /FEA=FLmRNA /CNT=82 /TID=Rn.1391.1 /TIER=Stack /STK=9 /UG=Rn.1391 /LL=64310 /UG_GENE=Arf1 /UG_TITLE=ADP-ribosylation factor 1 /FL=gb:NM_022518.1 gb:L12380.1
1367460_at	2373.2	2171.8	2028.3	2436.7	2236.1	2191.5	2047.8	2082	2112.4	2076.8	1962.9	1875.7	2075.3	1913.2	2239.4	2142.8	2339.9	2264	2175	1991.9	1889.9	1712	2130	1964.8	1779.4	1752.3	2004.3	1939.4	gb:BM387347 /DB_XREF=gi:18187400 /DB_XREF=UI-R-CN1-cjj-c-19-0-UI.s1 /CLONE=UI-R-CN1-cjj-c-19-0-UI /FEA=FLmRNA /CNT=36 /TID=Rn.1441.1 /TIER=Stack /STK=20 /UG=Rn.1441 /LL=29661 /UG_GENE=Gdi2 /UG_TITLE=guanosine diphosphate (GDP) dissociation inhibitor 2 /FL=gb:NM_017276.1
1367461_at	664.7	627.3	646.3	614	640.1	690.2	636.1	660.3	629.5	558.1	618.7	555.9	558.9	567	578.8	597.1	660.8	638.4	632	517.6	513.6	485.9	582.8	553.5	494.3	525.8	649.4	644.3	gb:NM_080781.1 /DB_XREF=gi:18158448 /GEN=Copb1 /FEA=FLmRNA /CNT=30 /TID=Rn.4327.1 /TIER=FL+Stack /STK=14 /UG=Rn.4327 /LL=114023 /DEF=Rattus norvegicus coatomer protein complex, subunit beta 1 (Copb1), mRNA. /PROD=coatomer protein complex, subunit beta 1 /FL=gb:NM_080781.1
1367462_at	1205.6	1237.2	1228.9	1364.7	1279.3	1279.7	1136.3	1369.6	1205.8	1457.1	1013.7	1424.1	1471.9	1119.8	1375.8	1252.3	1087.3	1127.3	1211.2	1661.3	1245.1	1514.1	1188.9	1245.5	1358.6	1399.6	1098.2	959.5	gb:U10861.1 /DB_XREF=gi:505657 /FEA=FLmRNA /CNT=39 /TID=Rn.3430.1 /TIER=FL+Stack /STK=7 /UG=Rn.3430 /LL=29156 /UG_GENE=Capns1 /DEF=Rattus norvegicus calpain small subunit mRNA, complete cds. /PROD=calpain small subunit /FL=gb:U10861.1
1367463_at	1303.4	1229	1243	1099.1	1333.9	1229.3	1177	1134.4	1175.5	1155.4	1113.6	945.4	1061.3	1357.8	1130.8	1069.9	1192.9	1203.4	1200.3	1052.1	946.9	950.7	1130.5	1159.8	1024	1019.6	1205.6	1340.6	gb:AI235510 /DB_XREF=gi:3829016 /DB_XREF=EST232072 /CLONE=ROVCS86 /FEA=mRNA /CNT=29 /TID=Rn.3235.1 /TIER=Stack /STK=23 /UG=Rn.3235 /UG_TITLE=B-cell receptor associated protein 37 (BAP-37) mRNA, partial cds and 3 untranslated sequence
1367464_at	555.3	612.5	632.9	615.7	591.2	560.7	553.1	645.1	469.3	783.4	506.2	540.8	519.3	468.9	458.5	487.4	534	579.8	528.9	613.4	540.7	533.3	552.1	553.5	633.8	598.3	531.2	532.5	gb:AI598391 /DB_XREF=gi:4607439 /DB_XREF=EST250094 /CLONE=REMDQ63 /FEA=mRNA /CNT=15 /TID=Rn.21553.1 /TIER=Stack /STK=11 /UG=Rn.21553 /LL=84401 /UG_GENE=Siahbp1 /UG_TITLE=siah binding protein 1; FBP interacting repressor; pyrimidine tract binding splicing factor; Ro ribonucleoprotein-binding protein 1
1367465_at	805.6	790.4	727.4	823.1	838.9	736.4	721.4	769.1	740.9	726.4	674.2	796.5	863.4	727.4	839	814.1	912.6	962.1	805.6	743.4	766.1	834.7	898.9	736.1	762.7	823.7	793.9	760.7	gb:AI013627 /DB_XREF=gi:3227683 /DB_XREF=EST208302 /CLONE=RSPBP78 /FEA=DNA /CNT=22 /TID=Rn.7262.1 /TIER=Stack /STK=19 /UG=Rn.7262 /UG_TITLE=Rattus norvegicus DAD-1 gene
1367466_at	495.8	535.9	523.7	563	539.8	626.8	543.6	538.8	502	504.2	501.7	529.9	469.1	449.9	475	445.1	524.8	542.6	480.6	580.9	466.8	429	471.6	497.2	447.2	454.1	447.9	453.7	gb:AI406518 /DB_XREF=gi:4250022 /DB_XREF=EST234804 /CLONE=RBRDL35 /FEA=EST /CNT=49 /TID=Rn.897.1 /TIER=Stack /STK=47 /UG=Rn.897 /UG_TITLE=ESTs, Moderately similar to C50C3.6.p (Caenorhabditis elegans) (C.elegans)
1367467_at	661.3	614.1	626	617	780.2	586	654.3	611.3	732	710	534.2	598.2	798.6	829.2	685.4	810.1	565.4	685.6	600.2	626.3	544.6	461.6	603.5	624.8	505.6	529.3	530.3	585.4	gb:BG380638 /DB_XREF=gi:13305110 /DB_XREF=UI-R-CT0-btz-f-07-0-UI.s1 /CLONE=UI-R-CT0-btz-f-07-0-UI /FEA=EST /CNT=56 /TID=Rn.121.1 /TIER=Stack /STK=45 /UG=Rn.121 /UG_TITLE=ESTs, Weakly similar to T26931 hypothetical protein Y45F10D.4 - Caenorhabditis elegans (C.elegans)
1367468_at	198.3	195.1	229.7	259.9	266.9	232.2	228.3	225.6	266.5	242.8	257.9	298.9	334.6	253	265.9	333.9	242.5	234.8	268.3	253.7	236.1	214.7	268.8	232.2	234.5	216.9	266	242	gb:BM386654 /DB_XREF=gi:18186707 /DB_XREF=UI-R-CN1-cjg-j-09-0-UI.s1 /CLONE=UI-R-CN1-cjg-j-09-0-UI /FEA=EST /CNT=43 /TID=Rn.1095.1 /TIER=Stack /STK=38 /UG=Rn.1095 /UG_TITLE=ESTs, Weakly similar to ZF94_RAT ZINC FINGER PROTEIN 94 (ZFP-94) (ZINC FINGER PROTEIN Y1) (RLZF-Y) (R.norvegicus)
1367469_at	2821.5	3068.5	2790.5	3272.9	2813.4	2711.3	2893.1	2601.5	2423.7	2977.5	2597.9	2549.2	2599.8	2538.9	2874.2	2850.6	2975.6	3112.5	2954.1	2587	2787.9	2703.4	2831	2676.7	2787.5	2906.7	2790.7	2903.1	gb:BG667162 /DB_XREF=gi:13889084 /DB_XREF=DRA07E03 /CLONE=DRA07E03 /FEA=EST /CNT=59 /TID=Rn.3992.1 /TIER=Stack /STK=32 /UG=Rn.3992 /UG_TITLE=ESTs, Weakly similar to S49172 translation initiation factor eIF-4 gamma (H.sapiens)
1367470_at	767.8	695.4	698.2	762.8	653.8	609.3	768.1	732.9	659.3	527.8	618	546	612.3	568.9	674	731.9	553.7	679.8	673	587.4	560.8	565	635.1	604.9	563.2	571.1	635.2	654.3	gb:AA851321 /DB_XREF=gi:2938861 /DB_XREF=EST194089 /CLONE=RPLAF21 /FEA=EST /CNT=34 /TID=Rn.15760.1 /TIER=Stack /STK=31 /UG=Rn.15760 /UG_TITLE=ESTs, Weakly similar to ARF6_HUMAN ADP-RIBOSYLATION FACTOR 6 (R.norvegicus)
1367471_at	454.6	393.6	390.5	413	447.8	424.7	407.8	450.1	431.8	371.7	405.9	368.7	388.3	387.6	388.7	355.4	461	348.4	383.8	391	415.2	397.3	487.7	394.7	392.5	418.2	496.7	487	gb:BI279090 /DB_XREF=gi:14926572 /DB_XREF=UI-R-DA0-byj-b-03-0-UI.s1 /CLONE=UI-R-DA0-byj-b-03-0-UI /FEA=EST /CNT=38 /TID=Rn.1769.1 /TIER=Stack /STK=30 /UG=Rn.1769 /UG_TITLE=ESTs, Highly similar to RPB5_HUMAN DNA-DIRECTED RNA POLYMERASE II 23 KD POLYPEPTIDE (H.sapiens)
1367472_at	873	942.6	855.3	948	852.2	927.2	852.2	1017.1	859.2	872.7	782.4	940.3	908.4	624.1	876.9	789.9	880.5	753.9	811.7	1072.8	768.5	852.4	743.3	812.3	889.3	908.8	747.7	759.7	gb:BG153295 /DB_XREF=gi:12665325 /DB_XREF=nag11g11.x1 /CLONE=IMAGE:4176188 /FEA=EST /CNT=38 /TID=Rn.11800.1 /TIER=Stack /STK=28 /UG=Rn.11800 /UG_TITLE=ESTs, Highly similar to I63168 gene Ube1x protein - rat (R.norvegicus)
1367473_at	649	714.1	813.4	745.8	837.6	787.8	853.2	710.2	847.6	766.4	742	802.6	829.6	756.4	871.4	685.2	747.5	754.6	815.7	867.9	863.5	736.3	765.6	681.9	800.7	748.9	697.3	654.8	gb:BI284237 /DB_XREF=gi:14936738 /DB_XREF=UI-R-CX0s-ccn-g-09-0-UI.s1 /CLONE=UI-R-CX0s-ccn-g-09-0-UI /FEA=EST /CNT=39 /TID=Rn.3119.1 /TIER=Stack /STK=28 /UG=Rn.3119 /UG_TITLE=ESTs
1367474_at	319.1	326.2	321.5	322.1	314.4	306.2	308.6	295.5	304.7	322.8	270.2	303.2	259.4	238.6	271	204.9	252.8	253.2	264.5	374.7	366	406.2	258.2	325.2	400.2	374.2	291.8	280.4	gb:AI231320 /DB_XREF=gi:3815200 /DB_XREF=EST228008 /CLONE=REMDI55 /FEA=EST /CNT=28 /TID=Rn.8469.1 /TIER=Stack /STK=24 /UG=Rn.8469 /UG_TITLE=ESTs, Moderately similar to Y079_HUMAN HYPOTHETICAL PROTEIN KIAA0079 (H.sapiens)
1367475_at	1433.5	1327.1	1364	1166.4	1276.6	1300.3	1355.8	1240.6	1198	1431.3	1263	1373.9	1221	1499.4	1293.6	1307.1	1377.5	1287.1	1213.3	1485.7	1388.8	1500.6	1144.1	1192.1	1497.7	1538.5	1032.3	1228.6	gb:AI227695 /DB_XREF=gi:4135270 /DB_XREF=EST224390 /CLONE=RBRCK34 /FEA=EST /CNT=38 /TID=Rn.2396.1 /TIER=Stack /STK=21 /UG=Rn.2396 /UG_TITLE=ESTs, Weakly similar to CO1B_RAT CORONIN 1B (CORONIN 2) (R.norvegicus)
1367476_at	1137.6	1167.9	1098.8	1131.2	1233.4	1042.2	1204.4	1062.5	1266.3	1045.8	1180.5	1239.5	1298.8	1280	1265.7	1201	1329.8	1380.6	1241.8	998	849.6	866.6	1050.8	924.5	848.5	817.6	1007.6	1049.3	gb:AA799994 /DB_XREF=gi:2862949 /DB_XREF=EST189491 /CLONE=RHEAI04 /FEA=EST /CNT=43 /TID=Rn.1668.1 /TIER=Stack /STK=20 /UG=Rn.1668 /UG_TITLE=ESTs, Highly similar to S57500 signal recognition particle - mouse (M.musculus)
1367477_at	546	517.5	541.6	561.5	641.1	547.9	568.3	539	531.4	562.5	602.9	554.7	598.5	575.1	584.2	570.8	637.9	602.6	576.9	533.9	471.3	502.5	527.2	514.8	481.5	438.4	526.2	532	gb:BM386162 /DB_XREF=gi:18186215 /DB_XREF=UI-R-CN1-cjf-k-01-0-UI.s1 /CLONE=UI-R-CN1-cjf-k-01-0-UI /FEA=EST /CNT=22 /TID=Rn.6046.1 /TIER=Stack /STK=20 /UG=Rn.6046 /UG_TITLE=ESTs, Moderately similar to I60307 beta-galactosidase, alpha peptide - Escherichia coli (E.coli)
1367478_at	211.5	209.6	215.4	205.6	234.7	206.9	194.3	230.8	225.3	244.9	220.7	246.2	230.6	198.9	199	185.8	199.1	231.3	237.6	229.2	221.6	183.1	212	222.4	196.7	204	186.8	169.8	gb:AI600136 /DB_XREF=gi:4609184 /DB_XREF=EST251839 /CLONE=REMDU62 /FEA=EST /CNT=22 /TID=Rn.813.1 /TIER=Stack /STK=19 /UG=Rn.813 /UG_TITLE=ESTs, Highly similar to HRA2_MOUSE Serine protease HTRA2 (M.musculus)
1367479_at	1323.7	1326.3	1241.1	1127.5	1251.4	1220.5	1073.9	1305.1	1100.8	1079.9	1111.8	1188.9	1198.2	1189.7	1213.7	1166.2	1325.6	1238.7	1176.7	1209.3	883.4	841.7	1262.9	1015.9	808.9	826.7	1186.3	1024.9	gb:AI599994 /DB_XREF=gi:4609042 /DB_XREF=EST251697 /CLONE=REMEK34 /FEA=EST /CNT=24 /TID=Rn.17615.1 /TIER=Stack /STK=19 /UG=Rn.17615 /UG_TITLE=ESTs, Weakly similar to S78745 protein YHR072w-a - yeast (Saccharomyces cerevisiae) (S.cerevisiae)
1367480_at	887.8	787	872.1	906.9	942.3	838.5	857.8	805.1	808.3	767.1	829.2	794.5	803	884.3	779.1	898.8	884.6	976.6	943.6	808.4	707.6	635.9	756.4	719.6	676.4	660.9	774.7	849.4	gb:AI230248 /DB_XREF=gi:3814135 /DB_XREF=EST226943 /CLONE=REMCU13 /FEA=EST /CNT=23 /TID=Rn.8855.1 /TIER=Stack /STK=18 /UG=Rn.8855 /UG_TITLE=ESTs, Weakly similar to A42811 nuclear RNA helicase (R.norvegicus)
1367481_at	339.1	338.1	375.9	300.5	409.5	384	338.3	389.9	388	321.3	384.7	369.1	361.7	342.7	343.3	381.9	328.9	377.4	331.8	332.8	354.6	343.3	390.5	378.7	338	348.8	369.7	362.2	gb:BI278301 /DB_XREF=gi:14925012 /DB_XREF=UI-R-CY0-bxr-h-02-0-UI.s1 /CLONE=UI-R-CY0-bxr-h-02-0-UI /FEA=EST /CNT=19 /TID=Rn.36912.1 /TIER=Stack /STK=18 /UG=Rn.36912 /UG_TITLE=ESTs, Highly similar to VP28_HUMAN VPS28 protein homolog (H.sapiens)
1367482_at	314.1	279.9	324.9	318.4	348.4	325.9	290.4	331.6	304.5	290.9	307.9	323.6	307.6	248.1	300	279.9	333.1	283.2	343.1	299.2	249.7	245	349.1	289.9	253.4	289.8	307.7	305	gb:AI172459 /DB_XREF=gi:3712499 /DB_XREF=EST218470 /CLONE=RMUCA14 /FEA=EST /CNT=31 /TID=Rn.3964.1 /TIER=Stack /STK=17 /UG=Rn.3964 /UG_TITLE=ESTs, Weakly similar to T51146 ring-box protein 1 (H.sapiens)
1367483_at	176.8	172.7	202.2	172.6	198.4	171.9	199.5	198.3	229.6	208.8	185	234.8	224.4	273.3	230	246.1	223	219	192	180.1	160.8	135.6	177.1	168.2	141.5	139.9	166.6	200	gb:AI170657 /DB_XREF=gi:3710697 /DB_XREF=EST216592 /CLONE=RMUAZ56 /FEA=EST /CNT=27 /TID=Rn.2448.1 /TIER=Stack /STK=17 /UG=Rn.2448 /UG_TITLE=ESTs, Weakly similar to T46473 hypothetical protein DKFZp434O1230.1 (H.sapiens)
1367484_at	1106.2	971.4	942.8	954.4	954.8	938.3	1051.8	881.4	943.2	845.2	941.6	823.6	899.8	924.8	966.9	997.2	1051.1	910.6	1037.7	824.2	831.6	767.5	926.2	880.8	801	818.7	886	954.7	gb:BM391175 /DB_XREF=gi:18191228 /DB_XREF=UI-R-DY0-ckq-g-01-0-UI.s1 /CLONE=UI-R-DY0-ckq-g-01-0-UI /FEA=EST /CNT=23 /TID=Rn.3348.1 /TIER=Stack /STK=17 /UG=Rn.3348 /UG_TITLE=ESTs, Weakly similar to UBIQUITIN-CONJUGATING ENZYME E2-17 KD 3 (R.norvegicus)
1367485_at	749.2	652	733.5	688.8	756.4	724	702.6	645.6	635.1	616.6	681.2	656.1	591.2	600.3	613.9	656.6	748.6	665.6	692.5	634.6	612.3	560.6	740.7	635	612.2	595.2	696.4	793.2	gb:BM388871 /DB_XREF=gi:18188924 /DB_XREF=UI-R-DZ0-ckn-m-02-0-UI.s1 /CLONE=UI-R-DZ0-ckn-m-02-0-UI /FEA=EST /CNT=20 /TID=Rn.6738.1 /TIER=Stack /STK=17 /UG=Rn.6738 /UG_TITLE=ESTs
1367486_at	315.8	353.6	341.4	382.6	397.2	388.4	333.6	368.4	351.4	352.8	301.8	367	352.2	327.2	374.3	368.9	296.3	358.5	350	397.1	291.6	304.6	306	349.4	291.5	324.2	311	298.1	gb:BM386412 /DB_XREF=gi:18186465 /DB_XREF=UI-R-CN1-cjf-l-18-0-UI.s1 /CLONE=UI-R-CN1-cjf-l-18-0-UI /FEA=EST /CNT=18 /TID=Rn.3707.1 /TIER=Stack /STK=16 /UG=Rn.3707 /UG_TITLE=ESTs
1367487_at	140.6	163.5	154.2	163.2	174.2	170.6	167.9	173.5	167.5	170.9	162.4	173.4	183	137.4	137.4	120.3	150.2	132	163.5	176.1	150.8	133	159.8	147.3	150.7	161.3	152.1	145.6	gb:BG378610 /DB_XREF=gi:13303082 /DB_XREF=UI-R-CV1-bvr-e-06-0-UI.s1 /CLONE=UI-R-CV1-bvr-e-06-0-UI /FEA=EST /CNT=16 /TID=Rn.7423.1 /TIER=Stack /STK=15 /UG=Rn.7423 /UG_TITLE=ESTs, Moderately similar to B4G3_HUMAN BETA-1,4-GALACTOSYLTRANSFERASE 3 (BETA-1,4-GALTASE 3) (BETA4GAL-T3) (B4GAL-T3) (UDP-GALACTOSE:BETA-N-ACETYLGLUCOSAMINE BETA-1,4-GALACTOSYLTRANSFERASE 3) (UDP-GAL:BETA-GLCNAC BETA-1,4-GALAC…
1367488_at	402.7	377	330.9	324.4	316.4	362.4	359.5	339.2	301.4	328.2	351.6	251.7	278.3	302.2	307.6	203.1	301.9	326.2	301	330	382.4	429	329.4	385.5	429.3	434.8	346.2	378.3	gb:BM386411 /DB_XREF=gi:18186464 /DB_XREF=UI-R-CN1-cjf-l-16-0-UI.s1 /CLONE=UI-R-CN1-cjf-l-16-0-UI /FEA=EST /CNT=20 /TID=Rn.17206.1 /TIER=Stack /STK=14 /UG=Rn.17206 /UG_TITLE=ESTs, Highly similar to T00353 hypothetical protein KIAA0697 (H.sapiens)
1367489_at	115.6	93.1	110	121.4	111.9	111.4	90.4	134.4	92.8	127.5	101.9	112.7	114.7	81.3	112.2	87.2	94.3	108.6	88	135.9	102.2	110.7	88.1	101.5	104.1	98.9	113.7	83.9	gb:BE114147 /DB_XREF=gi:8506252 /DB_XREF=UI-R-BJ1-awj-f-06-0-UI.s1 /CLONE=UI-R-BJ1-awj-f-06-0-UI /FEA=EST /CNT=19 /TID=Rn.101.1 /TIER=Stack /STK=14 /UG=Rn.101 /UG_TITLE=ESTs
1367490_at	184.8	192.5	184.8	200.4	192	193.1	183.5	199.6	203.6	204.2	206.9	240.9	233.7	175.6	217.2	172.6	181.2	197.3	205.9	207.1	208.9	210.3	213.6	195.8	207.7	189	179.2	176.3	gb:AI102046 /DB_XREF=gi:3706881 /DB_XREF=EST211335 /CLONE=RBRBY30 /FEA=EST /CNT=17 /TID=Rn.12596.1 /TIER=Stack /STK=14 /UG=Rn.12596 /UG_TITLE=ESTs
1367491_at	610.9	472.8	497.8	541	534.8	573.8	508.4	505.1	536.7	477.3	497.2	557.9	591.5	441.3	610.6	547.3	518.7	525.9	581.8	489.3	443.2	335.1	448.5	416.8	397.9	436.9	502.8	558.6	gb:AI233249 /DB_XREF=gi:3817129 /DB_XREF=EST229937 /CLONE=RKIDC71 /FEA=EST /CNT=16 /TID=Rn.3450.1 /TIER=Stack /STK=14 /UG=Rn.3450 /UG_TITLE=ESTs
1367492_at	392.8	363	342.8	403.3	393.1	352.4	380.2	362.4	405.7	353.1	357.2	380.7	369.4	382.3	383.6	376.2	381.4	309.7	406.9	364.7	334.4	297.4	369.7	337.7	313.2	307.4	369.3	373.2	gb:AI227785 /DB_XREF=gi:3811672 /DB_XREF=EST224480 /CLONE=RBRCL50 /FEA=EST /CNT=16 /TID=Rn.8387.1 /TIER=Stack /STK=14 /UG=Rn.8387 /UG_TITLE=ESTs, Weakly similar to DNAJ PROTEIN HOMOLOG MTJ1 (M.musculus)
1367493_at	572.1	680.1	635.3	589.5	699	574	541.2	561.9	588.4	684	554.6	636.1	663.2	654	641.8	737.5	569	617	616.9	657.5	530.7	504.6	592.7	566.3	597.4	583.8	539.8	566.3	gb:AI599288 /DB_XREF=gi:4608336 /DB_XREF=EST250991 /CLONE=REMEQ42 /FEA=EST /CNT=17 /TID=Rn.6986.1 /TIER=Stack /STK=14 /UG=Rn.6986 /UG_TITLE=ESTs, Moderately similar to I38333 ARD1 N-acetyl transferase homolog (H.sapiens)
1367494_at	1304.9	1143.2	1126.2	1188.5	1141.2	1275.3	1265.8	1166.8	1026	1026.1	979	994.8	992.1	1065.7	1016.4	1012	1257.7	1074.6	1187.9	1036.6	844	821.9	1070.3	891.7	844	836	1000	1063.5	gb:AW523764 /DB_XREF=gi:7166149 /DB_XREF=UI-R-BO0-aih-h-01-0-UI.s1 /CLONE=UI-R-BO0-aih-h-01-0-UI /FEA=EST /CNT=17 /TID=Rn.1198.1 /TIER=Stack /STK=13 /UG=Rn.1198 /UG_TITLE=ESTs, Highly similar to AF132969 1 CGI-35 protein (H.sapiens)
1367495_at	459.5	379	424.8	490.4	452.9	477.3	448.5	432.1	447.6	433.7	482.7	463.4	421.7	430.5	463.8	553.9	542.3	450.9	447.9	448.1	435.3	366.6	470.5	444.8	426.4	399.7	503.4	473.2	gb:AI412457 /DB_XREF=gi:4255961 /DB_XREF=EST240756 /CLONE=RBRDO40 /FEA=EST /CNT=18 /TID=Rn.7374.1 /TIER=Stack /STK=13 /UG=Rn.7374 /UG_TITLE=ESTs, Highly similar to prefoldin 4 (Homo sapiens) (H.sapiens)
1367496_at	1248.2	1225.8	1109	1227.3	1219.1	1130.4	1173.1	1112.8	1146.4	1140.8	1094.1	1081.4	1093.8	1176.6	1153.8	1005.2	1144.2	1210.1	1081.7	1146.8	1097.1	1060.7	1152.4	1099.8	1116.6	1104.8	1115.9	1120.9	gb:AI179901 /DB_XREF=gi:3730539 /DB_XREF=EST223632 /CLONE=RSPCN46 /FEA=EST /CNT=20 /TID=Rn.11839.1 /TIER=Stack /STK=12 /UG=Rn.11839 /UG_TITLE=ESTs, Highly similar to T9S2_MOUSE Transmembrane 9 superfamily protein member 2 precursor (M.musculus)
1367497_at	347.8	347.2	352.9	330	350.5	339.3	333.2	333.7	338.4	340.6	333.9	353.8	355.9	346.9	352.7	312.5	303.1	334.5	360	360.4	252.8	279.8	310.1	290.6	261	279.9	295	311.6	gb:AA851302 /DB_XREF=gi:4131923 /DB_XREF=EST194070 /CLONE=RPLAF01 /FEA=EST /CNT=13 /TID=Rn.17232.1 /TIER=Stack /STK=12 /UG=Rn.17232 /UG_TITLE=ESTs
1367498_at	274.7	276.9	256.2	257.2	235	308.8	233.9	286.5	235.1	270.5	250.4	308.2	244.8	212.9	231.6	176.7	301.5	231.6	225.8	319.6	319.5	297.4	246.4	277	320.9	309.4	227.1	240.7	gb:AI177873 /DB_XREF=gi:3728511 /DB_XREF=EST221522 /CLONE=RPLCH69 /FEA=EST /CNT=14 /TID=Rn.16949.1 /TIER=Stack /STK=12 /UG=Rn.16949 /UG_TITLE=ESTs
1367499_at	135.2	167	176.1	180.5	177.1	176.4	193.4	184.4	205.6	218.1	187.3	199.4	192.4	187.9	193.9	205.8	168	187.9	205.7	209.4	175.7	186.3	179.1	193.4	184.3	183.7	161.5	162.1	gb:BM390900 /DB_XREF=gi:18190953 /DB_XREF=UI-R-CN1-cjp-i-09-0-UI.s1 /CLONE=UI-R-CN1-cjp-i-09-0-UI /FEA=EST /CNT=16 /TID=Rn.3950.1 /TIER=Stack /STK=11 /UG=Rn.3950 /UG_TITLE=ESTs, Weakly similar to T20120 hypothetical protein C50F4.14 - Caenorhabditis elegans (C.elegans)
1367500_at	1080	1068.2	1162	1122.7	1187	1047.1	1111	1100.1	1075	1134.5	997.2	1105.8	1170.8	1122.9	1139.5	1084.6	1211.3	1188.8	1173.4	1064.6	1122.1	1063.1	1174.6	1049.5	1137	1093.1	1201.2	1098.8	gb:AI169461 /DB_XREF=gi:3705769 /DB_XREF=EST215314 /CLONE=RKIBS69 /FEA=EST /CNT=16 /TID=Rn.8472.1 /TIER=Stack /STK=11 /UG=Rn.8472 /UG_TITLE=ESTs, Highly similar to DSS1_HUMAN DELETED IN SPLIT HANDSPLIT FOOT PROTEIN 1 (M.musculus)
1367501_at	329.2	322.1	289.5	301.5	253.7	296.3	305.5	257.5	236.4	290	270.6	203.5	267.3	262.6	258.9	251.6	259.9	247.4	281.9	289.7	281.9	336.1	253.4	292.5	310.1	303.9	243.1	238.1	gb:BM383845 /DB_XREF=gi:18183898 /DB_XREF=UI-R-DM1-ckc-c-02-0-UI.s1 /CLONE=UI-R-DM1-ckc-c-02-0-UI /FEA=EST /CNT=19 /TID=Rn.2930.1 /TIER=Stack /STK=11 /UG=Rn.2930 /UG_TITLE=ESTs
1367502_at	244.8	231.9	234.6	253.9	254.4	273.4	244.9	236.7	212.8	211.5	230.1	210.7	263.2	219	230.2	234.3	257.4	238.2	237.8	178.1	186.5	217.6	236.8	197.3	216.4	207.7	242	254.4	gb:BI287857 /DB_XREF=gi:14943881 /DB_XREF=UI-R-CW0s-ccm-a-10-0-UI.s1 /CLONE=UI-R-CW0s-ccm-a-10-0-UI /FEA=EST /CNT=19 /TID=Rn.22778.1 /TIER=Stack /STK=11 /UG=Rn.22778 /UG_TITLE=ESTs, Weakly similar to F43C1.3.p (Caenorhabditis elegans) (C.elegans)
1367503_at	1150.2	1137.9	991.9	1134.9	1129	975.8	1135.7	995.1	1225.3	1014.5	972.2	1158.4	1230.3	1330.7	1150.9	1522.6	1151	1169.1	1172	996.2	741.9	812.1	1049.4	820.7	736.2	788.2	940.1	960.5	gb:AI409930 /DB_XREF=gi:4253434 /DB_XREF=EST238223 /CLONE=RPLDN79 /FEA=EST /CNT=15 /TID=Rn.3358.1 /TIER=Stack /STK=11 /UG=Rn.3358 /UG_TITLE=ESTs, Highly similar to S71116 BCR-associated protein BAP31 - mouse (M.musculus)
1367504_at	173.9	209.9	211.4	173.6	206.5	188.6	176.9	212.5	199.2	250.3	202.4	214.8	157.2	176.9	175.1	139.3	173.2	181.8	150.8	273.9	332.1	297.3	204.4	254	255.3	301.7	196.9	185.6	gb:AI411286 /DB_XREF=gi:4254790 /DB_XREF=EST239580 /CLONE=RKIEO63 /FEA=EST /CNT=12 /TID=Rn.16597.1 /TIER=Stack /STK=11 /UG=Rn.16597 /UG_TITLE=ESTs
1367505_at	370.4	409.8	370.2	364.6	326.8	422.7	375	396	332.7	296.7	340	364.7	328.1	313.7	333.3	322.7	394.1	388.4	340.1	416.8	357.6	330.8	363.3	361.4	370.8	349.5	340.4	375.7	gb:AW916491 /DB_XREF=gi:8082218 /DB_XREF=EST347795 /CLONE=RGIDQ86 /FEA=EST /CNT=17 /TID=Rn.8773.1 /TIER=Stack /STK=10 /UG=Rn.8773 /UG_TITLE=ESTs
1367506_at	486.5	454.4	529.9	516.9	534.8	466.3	503.4	453.6	471.1	411.8	456	426.6	495.2	540.6	443.4	481.9	485.1	545.9	491.2	427.5	355.6	326.8	415.1	381.8	337.2	335.6	364.8	414.6	gb:BF283488 /DB_XREF=gi:11214558 /DB_XREF=EST448079 /CLONE=RGIED08 /FEA=EST /CNT=15 /TID=Rn.3762.1 /TIER=Stack /STK=10 /UG=Rn.3762 /UG_TITLE=ESTs, Weakly similar to Ribosomal protein L11 (Caenorhabditis elegans) (C.elegans)
1367507_at	87.3	86.9	93.1	81.4	96.8	101	86.5	94.6	84.2	80.8	87.7	97.3	90.8	96.5	103.5	98.7	98.5	88.7	91.4	101.2	75.8	79.2	85.7	74.8	80.1	74.5	99.1	94.7	gb:BI281661 /DB_XREF=gi:14931620 /DB_XREF=UI-R-CT0s-cav-a-04-0-UI.s1 /CLONE=UI-R-CT0s-cav-a-04-0-UI /FEA=EST /CNT=13 /TID=Rn.1934.1 /TIER=Stack /STK=10 /UG=Rn.1934 /UG_TITLE=ESTs
1367508_at	263.7	182.4	223.4	233.1	214.2	228.7	237.9	220.1	200.2	209.4	247.7	193	202.3	241.4	220.6	231.3	258.8	224.2	221.9	180.6	201.9	177.7	240.5	203.3	205.8	204.4	250.6	272.4	gb:BI281225 /DB_XREF=gi:14930744 /DB_XREF=UI-R-CT0s-cat-h-02-0-UI.s1 /CLONE=UI-R-CT0s-cat-h-02-0-UI /FEA=EST /CNT=10 /TID=Rn.20990.1 /TIER=Stack /STK=10 /UG=Rn.20990 /UG_TITLE=ESTs
1367509_at	436	411.2	378	374.6	425.2	417.8	403.1	402	394.9	409.2	478.1	370.2	427.4	475.9	476.7	436.4	441.4	433	394.1	413.6	386.9	354.1	478.3	382	387.4	362.1	428.7	470.8	gb:AI231812 /DB_XREF=gi:3815692 /DB_XREF=EST228500 /CLONE=RHECO58 /FEA=EST /CNT=31 /TID=Rn.2376.1 /TIER=Stack /STK=9 /UG=Rn.2376 /UG_TITLE=ESTs
1367510_at	567.9	502	492.3	586.3	487.1	454.5	542.5	571.5	533.5	452.6	488.9	529	641.7	494.3	560.3	556.3	514.1	430.9	525.4	504.1	510.5	595	526.3	540	582.4	591.6	452	459.3	gb:BG381690 /DB_XREF=gi:13306162 /DB_XREF=UI-R-CT0-bue-c-07-0-UI.s1 /CLONE=UI-R-CT0-bue-c-07-0-UI /FEA=EST /CNT=19 /TID=Rn.4142.1 /TIER=Stack /STK=9 /UG=Rn.4142 /UG_TITLE=ESTs
1367511_at	231.7	233	235.2	264.2	267.3	273.3	242.7	281.9	298.1	254.5	256.9	270.4	287	219.7	287.1	270.2	247.5	260.6	265.1	292.8	246.7	248.7	242	249.1	252.4	265.8	273.9	232.2	gb:BI285459 /DB_XREF=gi:14939118 /DB_XREF=UI-R-DD0-caa-d-05-0-UI.s1 /CLONE=UI-R-DD0-caa-d-05-0-UI /FEA=EST /CNT=17 /TID=Rn.1442.1 /TIER=Stack /STK=9 /UG=Rn.1442 /UG_TITLE=ESTs, Highly similar to NICA_MOUSE NICASTRIN PRECURSOR (M.musculus)
1367512_at	1510.2	1384.2	1244.5	1359.9	1341.8	1290	1394.1	1158.8	1122.3	1120.7	1384.1	1344.6	1294.8	1456.7	1383.3	1374.7	1703.4	1467.8	1414.5	1061	918.4	936.2	1277.7	1009	954.5	968.9	1163.8	1229	gb:AA998435 /DB_XREF=gi:4289839 /DB_XREF=UI-R-C0-ib-e-07-0-UI.s1 /CLONE=UI-R-C0-ib-e-07-0-UI /FEA=EST /CNT=18 /TID=Rn.9339.1 /TIER=Stack /STK=9 /UG=Rn.9339 /UG_TITLE=ESTs, Weakly similar to T31875 hypothetical protein F41E6.9 - Caenorhabditis elegans (C.elegans)
1367513_at	183.5	207.6	218.2	178.8	214.1	179.7	193.3	215.6	193.3	229.2	199.7	236.6	194.4	155.4	194	180.2	177.8	219.9	228.5	206.7	230.6	217.7	171.9	233.9	206.5	219.2	193.9	200.1	gb:BI284935 /DB_XREF=gi:14938076 /DB_XREF=UI-R-DB0-byu-c-01-0-UI.s1 /CLONE=UI-R-DB0-byu-c-01-0-UI /FEA=EST /CNT=14 /TID=Rn.11598.1 /TIER=Stack /STK=9 /UG=Rn.11598 /UG_TITLE=ESTs, Weakly similar to T9S2_MOUSE Transmembrane 9 superfamily protein member 2 precursor (M.musculus)
1367514_at	246.7	245.4	257.8	246.6	276.7	248.6	250.3	251.2	263	255.9	286	267.3	259.5	234.3	269.5	264.8	248.8	242.2	248.1	253.9	279.7	268.8	261.2	268.6	255.1	282.6	286.8	288.8	gb:AI235508 /DB_XREF=gi:3829014 /DB_XREF=EST232070 /CLONE=ROVCS82 /FEA=EST /CNT=12 /TID=Rn.6279.1 /TIER=Stack /STK=9 /UG=Rn.6279 /UG_TITLE=ESTs
1367515_at	310.8	291.8	287.1	223.7	248.5	300.2	289.3	284.3	264.9	263.1	311.5	201.1	236.2	270.8	254.4	233.1	274.3	258.1	235.7	223	334.7	287.2	320	289.3	326	298.6	347.4	310.2	gb:BE111850 /DB_XREF=gi:8503955 /DB_XREF=UI-R-BJ1-avz-e-04-0-UI.s1 /CLONE=UI-R-BJ1-avz-e-04-0-UI /FEA=EST /CNT=19 /TID=Rn.6565.1 /TIER=Stack /STK=9 /UG=Rn.6565 /UG_TITLE=ESTs, Highly similar to CAF1 MOUSE CCR4-ASSOCIATED FACTOR 1 (M.musculus)
1367516_at	192.4	200.2	206	203.9	183.2	167.2	186.9	184.7	208.9	214.6	175.8	206.4	203.6	214.4	200.3	205.1	182.6	185.9	189.8	200.1	191.8	201.6	209.5	184.8	206.7	203.9	211.9	194.9	gb:BG375549 /DB_XREF=gi:13300021 /DB_XREF=UI-R-CV1-btc-f-01-0-UI.s1 /CLONE=UI-R-CV1-btc-f-01-0-UI /FEA=EST /CNT=10 /TID=Rn.12523.1 /TIER=Stack /STK=9 /UG=Rn.12523 /UG_TITLE=ESTs
1367517_at	137.3	147.2	120.5	128.4	123.6	107.2	120.3	126.2	155.6	178.3	138.7	157.2	157.1	153.8	153.7	154.5	144.3	140	143.6	140.6	139.8	167.2	109	141.6	129.6	142.4	111.8	97.7	gb:BG373057 /DB_XREF=gi:13269594 /DB_XREF=UI-R-CV1-bsf-a-06-0-UI.s1 /CLONE=UI-R-CV1-bsf-a-06-0-UI /FEA=EST /CNT=9 /TID=Rn.4203.1 /TIER=Stack /STK=9 /UG=Rn.4203 /UG_TITLE=ESTs
1367518_at	242.9	232.6	201.3	217.3	245.1	201.5	223.3	247.6	284.3	231	246.6	285.8	263.8	283	259.2	256.3	207.3	227	253.4	233.6	199.8	159.6	213.1	221.7	183.9	173.4	230.4	193.6	gb:BI274976 /DB_XREF=gi:14886393 /DB_XREF=UI-R-CX0-bwt-c-04-0-UI.s1 /CLONE=UI-R-CX0-bwt-c-04-0-UI /FEA=EST /CNT=17 /TID=Rn.11858.1 /TIER=Stack /STK=8 /UG=Rn.11858 /UG_TITLE=ESTs
1367519_at	626.8	634.2	573.3	659.6	672.2	650.1	640.5	661.7	705	653.8	678.1	621.4	697.8	550.3	657.3	616.1	679.2	594.7	707.5	724.9	597.5	616.4	623	642.6	578	595.5	599	589.2	gb:BG373087 /DB_XREF=gi:13269624 /DB_XREF=UI-R-CV1-bsf-d-03-0-UI.s1 /CLONE=UI-R-CV1-bsf-d-03-0-UI /FEA=EST /CNT=16 /TID=Rn.12390.1 /TIER=Stack /STK=8 /UG=Rn.12390 /UG_TITLE=ESTs, Weakly similar to A34581 oxysterol-binding protein (H.sapiens)
1367520_at	439.4	483.6	499.1	492.2	568.9	423.6	478.6	509.8	701.6	605.5	584.1	752.7	793.6	926.2	752.8	748.6	538.4	667.3	664.3	615.7	553.7	637.2	538.2	584	498.5	499.5	504.7	503.8	gb:AI231050 /DB_XREF=gi:3814930 /DB_XREF=EST227738 /CLONE=REMDE65 /FEA=EST /CNT=16 /TID=Rn.14886.1 /TIER=Stack /STK=8 /UG=Rn.14886 /UG_TITLE=ESTs, Weakly similar to T26528 hypothetical protein Y18D10A.3 - Caenorhabditis elegans (C.elegans)
1367521_at	122.7	97.8	121.2	104.9	75.8	114.1	94.2	112.9	80.1	93.1	87.9	88.7	71.3	69.2	65.4	78.8	74.3	94.9	82.2	90.4	104.7	91.8	100.5	108.2	104.7	108.3	100.5	81.9	gb:BI281185 /DB_XREF=gi:14930665 /DB_XREF=UI-R-CT0s-cat-d-02-0-UI.s1 /CLONE=UI-R-CT0s-cat-d-02-0-UI /FEA=EST /CNT=10 /TID=Rn.7260.1 /TIER=Stack /STK=8 /UG=Rn.7260 /UG_TITLE=ESTs
1367522_at	315.9	420	322.5	338	385.1	305.6	359.4	421.2	276.5	271.7	294	263.5	277.5	227.4	272.5	228.3	235.6	298.3	286.2	321.1	337.2	165.2	278.4	320.3	284.3	259.6	266.5	263.2	gb:AA894324 /DB_XREF=gi:3021203 /DB_XREF=EST198127 /CLONE=RSPAW65 /FEA=EST /CNT=11 /TID=Rn.7795.1 /TIER=Stack /STK=7 /UG=Rn.7795 /UG_TITLE=ESTs, Highly similar to F8I2 MOUSE FACTOR VIII INTRON 22 PROTEIN (M.musculus)
1367523_at	305.4	325.8	332.2	332.1	361.1	342.7	284.4	388.3	349.6	335.5	351.9	335.7	394.1	329	358.2	318.7	352.5	334.8	380.9	327.3	278.2	296.3	329.9	305.1	317.2	311.8	325.6	309	gb:AI409145 /DB_XREF=gi:4252649 /DB_XREF=EST237437 /CLONE=ROVEO08 /FEA=EST /CNT=10 /TID=Rn.24899.1 /TIER=Stack /STK=7 /UG=Rn.24899 /UG_TITLE=ESTs, Weakly similar to T29507 hypothetical protein W05H7.3 - Caenorhabditis elegans (C.elegans)
1367524_at	89.2	78.6	95.8	75.9	99.5	87.9	83.5	97.2	93.5	108.6	76.3	105.7	83.2	70.1	94.8	69.2	92.2	75.8	72.4	103.4	78.8	84.5	82.3	86.9	89.7	80	83.8	73.5	gb:AW533822 /DB_XREF=gi:7176236 /DB_XREF=UI-R-BU0-anc-e-07-0-UI.s1 /CLONE=UI-R-BU0-anc-e-07-0-UI /FEA=EST /CNT=9 /TID=Rn.12412.1 /TIER=Stack /STK=7 /UG=Rn.12412 /UG_TITLE=ESTs
1367525_at	582.1	584.6	631.9	630.9	580	687.1	612.1	666.1	554.1	516.9	569	577.6	555.4	462.6	575.9	532	665.1	659	652.1	503.4	479.6	455.9	543.4	457.4	513.6	523.6	557.1	613.8	gb:AI179833 /DB_XREF=gi:3730471 /DB_XREF=EST223563 /CLONE=RSPCM53 /FEA=EST /CNT=10 /TID=Rn.25107.1 /TIER=Stack /STK=7 /UG=Rn.25107 /UG_TITLE=ESTs
1367526_at	193	176.7	159.6	188	198.1	160.1	164.7	216.3	183.8	213.1	199.4	246	217.4	251.6	203.6	196.1	164.3	156.1	196.7	183.7	216.7	183.7	205.6	188.6	190.9	188.7	202.8	180.1	gb:AI180224 /DB_XREF=gi:3730862 /DB_XREF=EST223967 /CLONE=RSPCS15 /FEA=EST /CNT=8 /TID=Rn.8520.1 /TIER=Stack /STK=7 /UG=Rn.8520 /UG_TITLE=ESTs
1367527_at	233.1	207.5	182.7	183.5	217.1	177.1	211.7	196.2	178.9	191.8	234	194.7	192.5	201.9	210.8	157.2	229.1	197.7	196	191	187.1	173.1	176.2	196.4	153.7	178.7	176.5	188.3	gb:AI600258 /DB_XREF=gi:4609306 /DB_XREF=EST251961 /CLONE=REMEQ20 /FEA=EST /CNT=7 /TID=Rn.17015.1 /TIER=Stack /STK=7 /UG=Rn.17015 /UG_TITLE=ESTs
1367528_at	315.2	366.1	334.8	392.5	381.2	368.1	340.2	355.4	357.3	514.2	391	468.7	424.3	359.9	366.4	319.6	340.3	460.9	319.4	424	318.6	309.7	334.6	320.8	314.8	334.3	329.6	286	gb:BE103273 /DB_XREF=gi:8495372 /DB_XREF=UI-R-BX0-aqy-f-06-0-UI.s1 /CLONE=UI-R-BX0-aqy-f-06-0-UI /FEA=EST /CNT=11 /TID=Rn.812.1 /TIER=Stack /STK=6 /UG=Rn.812 /UG_TITLE=ESTs
1367529_at	241.8	272.3	267.2	246.1	297.2	265.5	285.3	282.6	224.3	246.8	281.8	247.5	254.7	227.2	298.9	258.5	278.7	285.4	253.5	249.1	308.9	372.6	297.2	285	327.8	317	305.2	316.3	gb:BE113989 /DB_XREF=gi:8506094 /DB_XREF=UI-R-BJ1-awi-g-06-0-UI.s1 /CLONE=UI-R-BJ1-awi-g-06-0-UI /FEA=EST /CNT=16 /TID=Rn.1596.1 /TIER=Stack /STK=6 /UG=Rn.1596 /UG_TITLE=ESTs
1367530_at	201.8	212.8	203.2	212	203.8	241	221.6	197.1	215.9	238.9	220	202.5	184.8	172.3	202.5	220.3	188.4	184.7	233.5	171.2	163.3	178.8	175.9	176.8	161.7	179.6	169.2	189	gb:AI412967 /DB_XREF=gi:4256471 /DB_XREF=EST241267 /CLONE=RBRED56 /FEA=EST /CNT=9 /TID=Rn.23890.1 /TIER=Stack /STK=6 /UG=Rn.23890 /UG_TITLE=ESTs
1367531_at	1244.8	1250.5	1294.4	1325.5	1345.4	1313.1	1232.3	1354.1	1203	1300.9	1048.3	1200.1	1178.3	1091.7	1113.9	1067.2	1096.1	1134.7	1246.5	1451.5	1310.1	1292.4	1212.3	1240.1	1321.2	1356.8	1201.4	1206.3	gb:BG666846 /DB_XREF=gi:13888768 /DB_XREF=DRACNE03 /CLONE=DRACNE03 /FEA=EST /CNT=39 /TID=Rn.2880.1 /TIER=Stack /STK=7 /UG=Rn.2880 /UG_TITLE=ESTs
1367532_at	1171.5	1123.6	1122.3	1186.4	1198.5	1147.6	1140.8	1072.8	1028.4	985.1	989.9	935.9	1020.3	995.5	1063.2	1152.3	1122	1174.2	1028.8	983.5	943.4	953.9	996.9	923.7	1019.1	1061.2	1016.6	1184.3	gb:AA893186 /DB_XREF=gi:3020065 /DB_XREF=EST196989 /CLONE=RKIBD28 /FEA=EST /CNT=36 /TID=Rn.1570.1 /TIER=Stack /STK=7 /UG=Rn.1570 /UG_TITLE=ESTs
1367533_at	450.9	539.4	473	453.6	441.5	461.2	458.3	432.9	446.3	338.7	468.5	441.8	470.9	537.4	456.3	412.9	463.5	476.5	453.1	400.6	362	364.6	476.4	392.1	362.1	398.1	424.7	483.8	gb:BG663097 /DB_XREF=gi:13885019 /DB_XREF=DRA08C01 /CLONE=DRA08C01 /FEA=EST /CNT=19 /TID=Rn.25007.1 /TIER=Stack /STK=7 /UG=Rn.25007 /UG_TITLE=ESTs
1367534_at	205.9	211.9	196	189.5	163.1	190.4	202.2	180.1	182.6	198.2	194	192.6	174.7	195.9	184.6	186.9	198.2	185.4	197	183.4	178.5	213.5	179.6	192.2	185.1	218.8	175.3	154.2	gb:BG374688 /DB_XREF=gi:13299160 /DB_XREF=UI-R-CV1-bsq-c-06-0-UI.s1 /CLONE=UI-R-CV1-bsq-c-06-0-UI /FEA=EST /CNT=11 /TID=Rn.17952.1 /TIER=Stack /STK=6 /UG=Rn.17952 /UG_TITLE=ESTs
1367535_at	106.8	123.3	97	98.8	106.4	101.5	106.8	112.8	85.3	148.9	100.5	126.1	113	86.8	82.8	79.5	77	93.8	111	156.1	169.1	174.9	130.1	138.9	152.4	143.3	125.1	68.9	gb:BG373523 /DB_XREF=gi:13270060 /DB_XREF=UI-R-CS0-bsd-g-08-0-UI.s1 /CLONE=UI-R-CS0-bsd-g-08-0-UI /FEA=EST /CNT=7 /TID=Rn.9129.1 /TIER=ConsEnd /STK=5 /UG=Rn.9129 /UG_TITLE=ESTs, Highly similar to T12543 hypothetical protein DKFZp434M154.1 (H.sapiens)
1367536_at	151.5	157.9	144	144.4	175	144.9	155.1	140.8	177.3	164.5	180	174.2	152.8	181.6	143.8	170.6	161.7	186.2	179.7	137.5	143.2	136.6	180.1	159.7	132.4	131.3	152.5	156.1	gb:AI172106 /DB_XREF=gi:3712146 /DB_XREF=EST218101 /CLONE=RMUBV02 /FEA=EST /CNT=6 /TID=Rn.15452.1 /TIER=ConsEnd /STK=5 /UG=Rn.15452 /UG_TITLE=ESTs, Weakly similar to ZC373.5.p (Caenorhabditis elegans) (C.elegans)
1367537_at	98.5	87.7	92.8	113.4	104.9	114.4	99.9	104.2	113.6	129.5	113.3	128.6	81.9	73.3	101.2	86.4	112.7	80.5	70.5	109.3	135.3	128.5	117.3	134.5	144.5	139.5	136.8	127.6	gb:AI012479 /DB_XREF=gi:3226311 /DB_XREF=EST206930 /CLONE=RPLAX74 /FEA=EST /CNT=12 /TID=Rn.13285.1 /TIER=ConsEnd /STK=4 /UG=Rn.13285 /UG_TITLE=ESTs
1367538_at	290.7	279.2	303.3	297	263.3	299.9	278.9	268.7	262	197.7	304.9	250.9	228.4	214.6	231.3	197	288.5	253.4	237.3	221.4	192.5	178.2	252.3	209.9	205.2	172.5	251.5	242.8	gb:BF284303 /DB_XREF=gi:11215373 /DB_XREF=EST448894 /CLONE=RGIEO12 /FEA=EST /CNT=8 /TID=Rn.23398.1 /TIER=ConsEnd /STK=4 /UG=Rn.23398 /UG_TITLE=ESTs
1367539_at	441	379.3	436.8	375.5	384.2	479.3	390.5	344.4	292.9	260.9	381.1	300.4	279	284.4	328.1	292.6	369.5	350.2	380.1	299	317.9	336.8	331.2	317.5	314.6	314.9	373.8	409.2	gb:AI170357 /DB_XREF=gi:4134494 /DB_XREF=EST216283 /CLONE=RLUCH32 /FEA=EST /CNT=9 /TID=Rn.24468.1 /TIER=ConsEnd /STK=4 /UG=Rn.24468 /UG_TITLE=ESTs
1367540_at	173.3	218.9	177.1	174.3	200.3	185.5	178	192.8	183	204.6	203.6	205	214.3	228.8	180	193	184.4	229.3	192.6	225.7	172	182.3	166.4	200.4	174.7	191.1	173.7	172	gb:AI044872 /DB_XREF=gi:3291691 /DB_XREF=UI-R-C1-kd-f-09-0-UI.s1 /CLONE=UI-R-C1-kd-f-09-0-UI /FEA=EST /CNT=5 /TID=Rn.16048.1 /TIER=ConsEnd /STK=4 /UG=Rn.16048 /UG_TITLE=ESTs
1367541_at	213	184.6	224.9	164.2	213.9	219.9	216.1	211.4	265.4	254.2	235.8	222.5	190	234.1	209.2	237.2	192.9	222.9	235.9	233.6	220.8	218.9	240.1	217.6	201.8	220.5	251.3	232	gb:BE113965 /DB_XREF=gi:8506070 /DB_XREF=UI-R-BJ1-awi-e-04-0-UI.s1 /CLONE=UI-R-BJ1-awi-e-04-0-UI /FEA=EST /CNT=7 /TID=Rn.40464.1 /TIER=ConsEnd /STK=3 /UG=Rn.40464 /UG_TITLE=ESTs, Weakly similar to methylase (Caenorhabditis elegans) (C.elegans)
1367542_at	211.7	192.3	210.9	198	198.1	202.9	213.1	191.5	179	154.1	226.5	153.6	223.6	182.7	199.8	179	185	200.3	194.1	185.1	174.9	189.4	214.6	192.4	201.2	196.5	207.9	228.8	gb:AI411793 /DB_XREF=gi:4255297 /DB_XREF=EST240087 /CLONE=RKIDN11 /FEA=EST /CNT=11 /TID=Rn.15048.1 /TIER=ConsEnd /STK=2 /UG=Rn.15048 /UG_TITLE=ESTs, Weakly similar to T47146 hypothetical protein DKFZp761C169.1 (H.sapiens)
1367543_at	250.1	271.3	293.3	263.2	315.9	243.4	232.2	320.7	284.8	336.5	271.5	334.7	325.7	279.7	278.6	292.3	256.4	263.9	276.5	307.5	274.9	274	305.1	295.4	284.4	269.2	246.7	232.2	gb:BG377443 /DB_XREF=gi:13301915 /DB_XREF=UI-R-CU0-buy-f-06-0-UI.s1 /CLONE=UI-R-CU0-buy-f-06-0-UI /FEA=EST /CNT=12 /TID=Rn.22767.1 /TIER=ConsEnd /STK=2 /UG=Rn.22767 /UG_TITLE=ESTs, Weakly similar to YJA4_YEAST HYPOTHETICAL 23.7 KD PROTEIN IN CYR1-OST1 INTERGENIC REGION (S.cerevisiae)
1367544_at	270.1	248.8	251.1	215.3	244.9	295.4	241.7	240.6	334.4	224.2	237.2	208.1	187.5	223.5	207.4	224.9	235.3	242.7	239.9	289.8	236.4	223.6	251.8	242.1	220.7	217.8	258.1	240.1	gb:BE120556 /DB_XREF=gi:8512661 /DB_XREF=UI-R-CA0-bat-h-02-0-UI.s1 /CLONE=UI-R-CA0-bat-h-02-0-UI /FEA=EST /CNT=2 /TID=Rn.6743.1 /TIER=ConsEnd /STK=2 /UG=Rn.6743 /UG_TITLE=ESTs
1367545_at	111.8	118.4	117.8	81.8	131.2	114.8	96.1	120.1	109.4	117.3	104.7	118.1	117.4	121.8	96.9	86.3	113	71.2	90.9	142.6	126.7	133.7	118.1	123	118.3	120.4	110.6	98.8	gb:AI710043 /DB_XREF=gi:4999819 /DB_XREF=UI-R-C3-tm-g-11-0-UI.s1 /CLONE=UI-R-C3-tm-g-11-0-UI /FEA=EST /CNT=3 /TID=Rn.14944.1 /TIER=ConsEnd /STK=1 /UG=Rn.14944 /UG_TITLE=ESTs
1367546_at	523.5	492.1	512.6	558.4	537.8	515.4	486.2	539.8	476.1	600.3	529.5	580.4	554	580.3	564.7	525.1	589.4	589.7	507.3	549.8	552.8	513.7	604.6	565.5	547.1	532.5	578.6	524.4	gb:BM390298 /DB_XREF=gi:18190351 /DB_XREF=UI-R-CN1-cjq-e-14-0-UI.s1 /CLONE=UI-R-CN1-cjq-e-14-0-UI /FEA=EST /CNT=9 /TID=Rn.12639.1 /TIER=ConsEnd /STK=0 /UG=Rn.12639 /UG_TITLE=ESTs, Weakly similar to T19441 hypothetical protein C25A1.13 - Caenorhabditis elegans (C.elegans)
1367547_at	432.7	420.5	429.3	367.9	401.9	433	439.1	414.4	421.8	375.3	433.8	392.7	375	394.1	401.3	379	431.5	397.4	431.1	366.5	296.1	325.8	361.4	356.2	293.4	322	359.7	389.7	gb:BM388010 /DB_XREF=gi:18188063 /DB_XREF=UI-R-CN1-cjl-e-11-0-UI.s1 /CLONE=UI-R-CN1-cjl-e-11-0-UI /FEA=EST /CNT=5 /TID=Rn.22885.1 /TIER=ConsEnd /STK=0 /UG=Rn.22885 /UG_TITLE=ESTs, Highly similar to Z198_MOUSE Zinc finger protein 198 (Fragment) (M.musculus)
1367548_at	98.6	90.6	100	103	104.5	136.9	114	160.6	99	115.7	104.3	87.3	120.8	82.9	116.7	115.4	101.6	93.9	93.5	110.3	136	160.3	113.9	157.3	154.2	153.1	136.6	103.4	gb:BE118462 /DB_XREF=gi:8510567 /DB_XREF=UI-R-BJ1-azp-h-05-0-UI.s1 /CLONE=UI-R-BJ1-azp-h-05-0-UI /FEA=EST /CNT=3 /TID=Rn.20390.1 /TIER=ConsEnd /STK=0 /UG=Rn.20390 /UG_TITLE=ESTs
1367549_a_at	1640.5	1510	1461.6	1509.9	1580.1	1526.7	1586.6	1480.6	1425.8	1341.2	1407.2	1407.8	1419.3	1536.5	1453.1	1341.5	1576.5	1555.9	1509.5	1527.4	1183.7	1172.1	1430.5	1398.1	1224.2	1198.3	1409.7	1418.3	gb:BI282757 /DB_XREF=gi:14933842 /DB_XREF=UI-R-CW0s-cce-h-01-0-UI.s1 /CLONE=UI-R-CW0s-cce-h-01-0-UI /FEA=EST /CNT=23 /TID=Rn.8074.1 /TIER=Stack /STK=18 /UG=Rn.8074 /UG_TITLE=ESTs, Highly similar to adaptor-related protein complex AP-3, delta subunit (Mus musculus) (M.musculus)
1367550_a_at	237.3	245.5	224.7	243.9	260.8	187.1	245.8	264.7	284.7	289.7	252.2	268.9	256.2	300.7	248.4	259.8	225.1	228.3	227.3	282.7	354.4	314.6	227.8	302.7	316.1	326.1	251.2	229.3	gb:BI287742 /DB_XREF=gi:14943665 /DB_XREF=UI-R-CS0s-cbi-d-08-0-UI.s1 /CLONE=UI-R-CS0s-cbi-d-08-0-UI /FEA=EST /CNT=13 /TID=Rn.18949.1 /TIER=ConsEnd /STK=4 /UG=Rn.18949 /UG_TITLE=ESTs, Weakly similar to T28787 hypothetical protein C41D11.5 - Caenorhabditis elegans (C.elegans)
1367551_a_at	407.4	420.7	393.1	368	437.6	425	414.6	366.4	410.6	418.8	453.2	408.5	408.1	578.9	469.1	470.7	444.8	430.5	406.5	450	457	374.2	420.1	478.1	413.5	396.4	439	448.6	gb:AI406693 /DB_XREF=gi:4250197 /DB_XREF=EST234980 /CLONE=ROVDV60 /FEA=EST /CNT=3 /TID=Rn.19273.1 /TIER=ConsEnd /STK=3 /UG=Rn.19273 /UG_TITLE=ESTs, Highly similar to T08806 hypothetical protein DKFZp586I1023.1 (H.sapiens)
1367552_at	5.6	13.2	17.5	8.9	1.2	2.4	12.2	14	2.8	6.6	8.4	15.9	12.1	10.9	11.5	5.3	13.9	10.3	2.3	16.6	5.5	11.3	12.2	14.2	8.2	14.6	13.7	1.9	gb:M25590.1 /DB_XREF=gi:202756 /FEA=FLmRNA /CNT=455 /TID=Rn.9942.1 /TIER=FL+Stack /STK=452 /UG=Rn.9942 /LL=24802 /UG_GENE=Svp4 /UG_TITLE=Seminal vesicle protein 4 /DEF=Rat androgen-dependent protein mRNA, complete cds. /FL=gb:NM_012662.1 gb:M25590.1
1367553_x_at	8.1	4.5	5.5	4.6	4.8	4.1	4.6	6.3	26.3	3.8	6.9	4	2.8	14.9	6.8	2.6	10.5	4.7	9.8	21.7	11.3	5.5	5.1	5.6	4.8	3.5	4.1	5.6	gb:NM_033234.1 /DB_XREF=gi:17985948 /GEN=Hbb /FEA=FLmRNA /CNT=369 /TID=Rn.36966.1 /TIER=FL+Stack /STK=329 /UG=Rn.36966 /LL=24440 /DEF=Rattus norvegicus Hemoglobin, beta (Hbb), mRNA. /PROD=hemoglobin, beta /FL=gb:M17084.1 gb:NM_033234.1
1367554_at	1.2	3.6	1.2	1.5	6.9	6.8	5.7	11.8	12.9	5.5	1.7	3.6	14.9	10.3	6.4	1.5	12	7.1	3.9	3.2	3.5	5.9	3.4	7.4	3.6	3.4	5.4	1.7	gb:NM_080770.1 /DB_XREF=gi:18158438 /GEN=Psbp1 /FEA=FLmRNA /CNT=292 /TID=Rn.9763.1 /TIER=FL+Stack /STK=284 /UG=Rn.9763 /DEF=Rattus norvegicus Prostatic steroid-binding protein 1 (Psbp1), mRNA. /PROD=prostatic steroid-binding protein 1 /FL=gb:NM_080770.1
1367555_at	9471.2	8562.5	8080.6	12602.8	9514	8360.4	8559.2	8759.5	8940.5	9489.3	5957.1	9112.8	8883.8	9401.7	10412	10400.7	8684	8962.1	10071	8658.5	6194.6	5761.9	7054.7	5624.4	5445.9	6047.5	5960.9	6561.1	gb:NM_134326.1 /DB_XREF=gi:19705430 /GEN=Alb /FEA=FLmRNA /CNT=264 /TID=Rn.34353.1 /TIER=FL+Stack /STK=225 /UG=Rn.34353 /LL=24186 /DEF=Rattus norvegicus Albumin (Alb), mRNA. /PROD=albumin /FL=gb:NM_134326.1
1367556_s_at	6183.3	6674	5676.3	8780.8	6688	6107.1	5908.2	6786.8	7102.2	6529.4	4306.4	6430.7	6445.3	7140.3	7095	7469.7	5862.9	6412.8	7021	7268.5	4776.5	4407.3	5423.2	4183.4	4190.8	4841.9	4412.6	4574	gb:NM_134326.1 /DB_XREF=gi:19705430 /GEN=Alb /FEA=FLmRNA /CNT=264 /TID=Rn.34353.1 /TIER=FL+Stack /STK=225 /UG=Rn.34353 /LL=24186 /DEF=Rattus norvegicus Albumin (Alb), mRNA. /PROD=albumin /FL=gb:NM_134326.1
1367557_s_at	4693	4636.8	4722.9	5870.4	5191.5	5110	4525	5080.1	5144.5	5202.1	3699	4941.1	5020.8	5173.5	5514.3	5444.1	4959.3	4972.6	5194.3	5248.7	4278.6	4042.3	5118.4	4112.3	4191.9	4565.2	4312.3	4509.9	gb:NM_017008.1 /DB_XREF=gi:8393417 /GEN=Gapd /FEA=FLmRNA /CNT=230 /TID=Rn.54911.1 /TIER=FL+Stack /STK=188 /UG=Rn.54911 /LL=24383 /DEF=Rattus norvegicus Glyceraldehyde-3-phosphate dehydrogenase (Gapd), mRNA. /PROD=glyceraldehyde-3-phosphate dehydrogenase /FL=gb:NM_017008.1 gb:AF106860.2 gb:M17701.1 gb:AB017801.1
1367558_x_at	0.2	2.6	0.2	0.1	0.3	0.2	0.2	1	0.4	0.7	0.2	1	0.4	0.1	0.2	0.2	3.4	0.1	0.5	1.7	1.1	0.6	0.4	0.6	0.1	0.1	0.3	0.1	gb:NM_012718.1 /DB_XREF=gi:7549741 /GEN=Andpro /FEA=FLmRNA /CNT=191 /TID=Rn.9977.1 /TIER=FL+Stack /STK=185 /UG=Rn.9977 /LL=25030 /DEF=Rattus norvegicus Androgen regulated 20 kDa protein (Andpro), mRNA. /PROD=androgen regulated 20 kDa protein /FL=gb:NM_012718.1 gb:M58167.1 gb:M27901.1
1367559_at	4586.2	4570.4	4178.4	5065.2	4332.6	4456.7	4300.9	4701.9	5118.5	4509.7	3410.2	4146.7	5628.2	4077.3	5357.3	5173.7	4251.8	3939	5002	4499.7	4073.4	3631	5020.1	4001.3	3674.5	4046	4330.3	4067.3	gb:L01122.1 /DB_XREF=gi:204122 /FEA=FLmRNA /CNT=223 /TID=Rn.1905.1 /TIER=FL+Stack /STK=178 /UG=Rn.1905 /LL=29292 /UG_GENE=Ftl1 /DEF=Rattus norvegicus (clone J13) ferritin light chain subunit mRNA, complete cds. /PROD=ferritin light chain /FL=gb:L01122.1 gb:NM_022500.1
1367560_at	4360.4	4026.5	4151.1	5559.7	4779.5	4240.5	3904.3	4489.9	4920.5	4308.7	3184.1	4210.6	4658.5	4575.3	4777.5	5299.2	4298.6	4505.5	4546.5	4215.6	3763.6	3339.8	3966	3177.8	3467.6	3563.3	3764.3	3692.7	gb:NM_022402.1 /DB_XREF=gi:11693175 /GEN=Arbp /FEA=FLmRNA /CNT=214 /TID=Rn.1079.1 /TIER=FL+Stack /STK=142 /UG=Rn.1079 /LL=64205 /DEF=Rattus norvegicus acidic ribosomal protein P0 (Arbp), mRNA. /PROD=acidic ribosomal protein P0 /FL=gb:NM_022402.1
1367561_at	4219.7	3930.1	3666.6	4697.5	4243.2	3885.9	3671.3	3900.1	3855.4	4062.1	3192	3671.4	3868	4284.8	4302.3	4428	4048	4224.9	4359.2	3853.7	3413.8	2705.6	3898.1	3391.5	2885.2	3006.5	3452.5	3491	gb:NM_022514.1 /DB_XREF=gi:11968093 /GEN=Rpl27 /FEA=FLmRNA /CNT=157 /TID=Rn.1254.1 /TIER=FL+Stack /STK=135 /UG=Rn.1254 /LL=64306 /DEF=Rattus norvegicus ribosomal protein L27 (Rpl27), mRNA. /PROD=ribosomal protein L27 /FL=gb:NM_022514.1
1367562_at	14.7	31.1	23.1	15.9	39.8	18.9	8.7	24.1	40.3	96.9	43.2	69.1	55.1	32.2	33.6	40.7	31.3	44.3	39	72.9	53.2	114	33.4	91.4	79.6	86.2	34.7	16.9	gb:NM_012656.1 /DB_XREF=gi:6981573 /GEN=Sparc /FEA=FLmRNA /CNT=304 /TID=Rn.31991.1 /TIER=FL+Stack /STK=123 /UG=Rn.31991 /LL=24791 /DEF=Rattus norvegicus Secreted acidic cystein-rich glycoprotein (osteonectin) (Sparc), mRNA. /PROD=secreted acidic cystein-rich glycoprotein(osteonectin) /FL=gb:D28875.1 gb:NM_012656.1
1367563_at	76.8	72.7	70.7	64.7	90.7	49.6	60.7	86.8	132.4	129.5	94.7	122.1	127.2	75.4	88.6	100.3	69.8	99.5	91.4	105.9	102.4	98	70.8	114.8	82.5	78.7	69.8	67.1	gb:D28875.1 /DB_XREF=gi:600380 /FEA=FLmRNA /CNT=304 /TID=Rn.31991.1 /TIER=FL+Stack /STK=109 /UG=Rn.31991 /LL=24791 /UG_GENE=Sparc /DEF=Rat mRNA for osteonectin, complete cds. /PROD=osteonectin /FL=gb:D28875.1 gb:NM_012656.1
1367564_at	27.5	22.9	25.5	23.2	38.2	20.2	19.7	50.6	30.2	27.1	15.1	20.2	38	26.8	4.2	22.7	21.8	27.2	5.2	27.1	13.9	21.4	31.9	14	18.5	22.1	30.2	24.8	gb:NM_012612.1 /DB_XREF=gi:6981277 /GEN=Nppa /FEA=FLmRNA /CNT=132 /TID=Rn.2004.1 /TIER=FL+Stack /STK=122 /UG=Rn.2004 /LL=24602 /DEF=Rattus norvegicus Natriuretic peptide precursor A, (pronatriodilatin, also Anf, Pnd) (Nppa), mRNA. /PROD=natriuretic peptide precursor A,(pronatriodilatin, also Anf, Pnd) /FL=gb:M27498.1 gb:NM_012612.1
1367565_a_at	5504.4	5150.2	5218.7	7136.8	5809.1	5143.8	5447.3	5502.6	6139.1	6296.4	4018.5	6518.6	6057	6475	7068.4	7485.9	6521.7	6237.6	6508.3	6439.1	4227.8	4033.2	4892.8	3965	3986.3	4331.9	4099.6	4320.4	gb:NM_012848.1 /DB_XREF=gi:6978858 /GEN=Fth1 /FEA=FLmRNA /CNT=202 /TID=Rn.54447.1 /TIER=FL+Stack /STK=120 /UG=Rn.54447 /LL=25319 /DEF=Rattus norvegicus Ferritin subunit H (Fth1), mRNA. /PROD=ferritin subunit H /FL=gb:NM_012848.1 gb:U58829.1
1367566_at	3	7.4	10.1	2.6	12.2	9.7	6.8	5.7	16.5	21.8	3.6	1.3	15.4	11.3	10.3	4.8	7.8	2.2	7.9	6.7	15.8	11	6.1	9.8	6.9	1.6	6.2	14.2	gb:NM_013051.1 /DB_XREF=gi:6981693 /GEN=Ugb /FEA=FLmRNA /CNT=136 /TID=Rn.2206.1 /TIER=FL+Stack /STK=109 /UG=Rn.2206 /LL=25575 /DEF=Rattus norvegicus Uteroglobin (Clara cell secretory protein) (Ugb), mRNA. /PROD=uteroglobin (Clara cell secretory protein) /FL=gb:J05536.1 gb:NM_013051.1
1367567_at	4297.2	3855.7	3981.9	5073.1	4285.5	4164.7	3965.4	4097.2	4254.2	3908.2	3170.9	4012.2	3953.8	4008.7	4140	4333.7	4391.1	4192.2	4236.6	4129.9	3350.8	3179.7	3901.9	3226.3	3257.8	3353.5	3527	3711.3	gb:NM_053971.1 /DB_XREF=gi:16758863 /GEN=Rpl6 /FEA=FLmRNA /CNT=117 /TID=Rn.2660.1 /TIER=FL+Stack /STK=95 /UG=Rn.2660 /LL=117042 /DEF=Rattus norvegicus ribosomal protein L6 (Rpl6), mRNA. /PROD=ribosomal protein L6 /FL=gb:NM_053971.1
1367568_a_at	58.1	33.9	52.1	16.9	43.7	28.1	36.8	17.4	29.1	30.9	34.8	17.1	24.6	3.3	24.8	17.4	56.6	37.6	23.8	28.8	41.3	30.4	36.5	43.2	28.3	29.5	48.6	32.5	gb:NM_012862.1 /DB_XREF=gi:6981203 /GEN=Mgp /FEA=FLmRNA /CNT=101 /TID=Rn.2379.1 /TIER=FL+Stack /STK=93 /UG=Rn.2379 /LL=25333 /DEF=Rattus norvegicus Matrix Gla protein (Mgp), mRNA. /PROD=matrix Gla protein /FL=gb:NM_012862.1 gb:J03026.1
1367569_at	4093.4	3538.4	3869	5036.3	4155.2	4018.7	4130.4	3993.1	4260.7	4055.8	3122.4	4218.6	4220	4369.2	4621.8	4711.5	4132.7	4027.8	4334.6	3921	2857.2	2869.2	3550	2924.9	2912.1	3046.5	3030	3274.4	gb:NM_017138.1 /DB_XREF=gi:8393692 /GEN=Lamr1 /FEA=FLmRNA /CNT=120 /TID=Rn.999.1 /TIER=FL+Stack /STK=88 /UG=Rn.999 /LL=29236 /DEF=Rattus norvegicus laminin receptor 1 (Lamr1), mRNA. /PROD=laminin receptor 1 /FL=gb:D25224.1 gb:NM_017138.1
1367570_at	3335.7	3253.2	3085.2	4045.9	3500.4	3057.3	2989.5	3594.9	3496.1	3761.9	2624	3579.8	3318.5	3282.6	3345.7	3618.6	3297	3524.5	3539	3655.1	2767	2573.8	2976.8	2538.5	2693.3	2790.2	2598.8	2670.6	gb:NM_031549.1 /DB_XREF=gi:13928743 /GEN=Tagln /FEA=FLmRNA /CNT=117 /TID=Rn.34397.1 /TIER=FL+Stack /STK=82 /UG=Rn.34397 /LL=25123 /DEF=Rattus norvegicus Transgelin (Smooth muscle 22 protein) (Tagln), mRNA. /PROD=see also D8Mcw1 /FL=gb:NM_031549.1 gb:M83107.1
1367571_a_at	6.5	3.8	11.7	11.6	2.7	1.4	9.4	3.3	5.2	1.2	8.2	2.7	17.4	1.9	2	2.5	9.7	2.7	1	1.9	7.1	8.7	2.8	12.2	1.8	4.2	12.4	15.3	gb:NM_031511.1 /DB_XREF=gi:13937374 /GEN=Igf2 /FEA=FLmRNA /CNT=106 /TID=Rn.964.1 /TIER=FL+Stack /STK=82 /UG=Rn.964 /LL=24483 /DEF=Rattus norvegicus Insulin-like growth factor II (somatomedin A) (Igf2), mRNA. /PROD=insulin-like growth factor II (somatomedin A) /FL=gb:NM_031511.1
1367572_at	3	7.7	2.2	5.8	1	2.4	2.5	4.8	3.2	2.6	1.9	2.6	1.6	5.6	5.1	3.6	3.6	1.6	2.7	1.7	4.4	3	1.9	2.8	4.2	13.9	14.1	1.8	gb:NM_012606.1 /DB_XREF=gi:6981239 /GEN=Myl3 /FEA=FLmRNA /CNT=83 /TID=Rn.1955.1 /TIER=FL+Stack /STK=76 /UG=Rn.1955 /LL=24585 /DEF=Rattus norvegicus Myosin light chain 3, alkali, cardiac ventricles (Myl3), mRNA. /PROD=myosin light chain 3, alkali, cardiacventricles /FL=gb:NM_012606.1
1367573_at	5766.2	5427.7	5160.9	8035.4	5729.2	5463.9	5423.5	5614	6529.9	5825	3880	6314.9	5812.4	6083.7	6202.1	7019.6	6515.3	6170.8	6579.1	6287.2	3445.9	3210	4738.4	3466.3	3140.1	3594.1	3747.1	4339.2	gb:NM_017160.1 /DB_XREF=gi:8394223 /GEN=Rps6 /FEA=FLmRNA /CNT=99 /TID=Rn.34341.1 /TIER=FL+Stack /STK=75 /UG=Rn.34341 /LL=29304 /DEF=Rattus norvegicus ribosomal protein S6 (Rps6), mRNA. /PROD=ribosomal protein S6 /FL=gb:M29358.1 gb:NM_017160.1
1367574_at	1176.8	1051.6	1090.4	1016.6	1401.5	937.1	950.7	1065.3	1935.4	1997	1864	2139.2	1861.1	1681.5	1784.7	2308.1	1741.1	1616	1652.5	1921.4	1569.2	1440.1	1408	1815.9	1471.2	1331.8	1351.1	1203.6	gb:NM_031140.1 /DB_XREF=gi:14389298 /GEN=Vim /FEA=FLmRNA /CNT=100 /TID=Rn.2710.1 /TIER=FL+Stack /STK=67 /UG=Rn.2710 /LL=81818 /DEF=Rattus norvegicus vimentin (Vim), mRNA. /PROD=vimentin /FL=gb:NM_031140.1
1367575_at	3967.4	3723	3954.4	4952.1	4284.5	4388.4	3909.8	4206.9	3993.8	3768.6	2971.7	3749.9	3859.2	3422.6	3923.2	4510.8	4225.9	4267.3	4210	4113.8	3041.7	2737.1	3514	3044.2	2910.2	2995.6	3271.8	3262.6	gb:NM_012554.1 /DB_XREF=gi:6978808 /GEN=Eno1 /FEA=FLmRNA /CNT=91 /TID=Rn.4236.1 /TIER=FL+Stack /STK=64 /UG=Rn.4236 /LL=24333 /DEF=Rattus norvegicus Enolase 1, alpha (Eno1), mRNA. /PROD=enolase 1, alpha /FL=gb:NM_012554.1
1367576_at	3427	3263.7	3095.9	4129.1	3668.9	3511.2	3090.1	3335.3	3395	3301.7	2601	3252.6	3337.6	2988.3	3666.8	3836.6	3754.5	3575.2	3725.5	3598.8	2203.5	2088.4	2985.9	2542.7	2043.3	2351	2366.4	2559.5	gb:S41066.1 /DB_XREF=gi:252502 /FEA=FLmRNA /CNT=74 /TID=Rn.11323.1 /TIER=FL+Stack /STK=61 /UG=Rn.11323 /LL=24404 /UG_GENE=Gpx1 /DEF=Rattus norvegicus selenium-dependent glutathione peroxidase mRNA, complete cds. /PROD=selenium-dependent glutathione peroxidase /FL=gb:NM_030826.1 gb:S41066.1 gb:M21210.1
1367577_at	344.5	339.5	319.8	400.3	420.2	347.6	292.4	447.8	413.9	517.7	416.3	624.7	784.8	687.4	626.2	581.3	325.3	361.9	289.8	458.3	315	271.6	343.4	364.2	307.2	292.4	298.2	247.7	gb:NM_031970.1 /DB_XREF=gi:14010864 /GEN=Hspb1 /FEA=FLmRNA /CNT=62 /TID=Rn.3841.1 /TIER=FL+Stack /STK=58 /UG=Rn.3841 /LL=24471 /DEF=Rattus norvegicus heat shock 27kD protein 1 (Hspb1), mRNA. /PROD=heat shock 27kD protein 1 /FL=gb:M86389.1 gb:NM_031970.1
1367578_at	1639.7	1692.5	1743	1811.5	1898.7	1757.7	1680	1815	1997.5	1863	1721.5	2132.9	2039.8	2039.1	2212.5	2127.8	2064.7	2233.6	2106.1	1942.9	1537.2	1427.3	1919.7	1528.7	1363.3	1332.5	1660.5	1583.7	gb:NM_017169.1 /DB_XREF=gi:8394431 /GEN=Prdx2 /FEA=FLmRNA /CNT=71 /TID=Rn.2511.1 /TIER=FL+Stack /STK=55 /UG=Rn.2511 /LL=29338 /DEF=Rattus norvegicus peroxiredoxin 2 (Prdx2), mRNA. /PROD=thioredoxin peroxidase 1 /FL=gb:NM_017169.1 gb:U06099.1
1367579_a_at	4096.8	4041.9	3900.8	5095.1	4540.1	4198.3	3987.5	4362.7	4252.1	4382.5	3363.3	4335.8	4287.7	3760.6	4758.5	4344	4347.6	4439.9	4402.3	4536.3	3700.5	3361.8	3907.1	3266.2	3532.5	3642.2	3424.1	3421.9	gb:BI285434 /DB_XREF=gi:14939068 /DB_XREF=UI-R-DD0-caa-a-11-0-UI.s1 /CLONE=UI-R-DD0-caa-a-11-0-UI /FEA=EST /CNT=12 /TID=Rn.54749.3 /TIER=Stack /STK=11 /UG=Rn.54749 /LL=64158 /UG_GENE=Tuba1 /UG_TITLE=alpha-tubulin
1367580_at	2850.1	2832.9	2862.1	3524.5	3533.4	3151.5	2910	3229.3	3172.6	3214.2	2637.6	3114.4	3369.4	3395.3	3498.2	3887.7	3412.6	3816.1	3542.6	3057.6	2332.1	1985.9	3197.4	2533.1	2192.6	2186.2	2722.8	2622.4	gb:NM_031065.1 /DB_XREF=gi:13592008 /GEN=Rpl10a /FEA=FLmRNA /CNT=70 /TID=Rn.2262.1 /TIER=FL+Stack /STK=54 /UG=Rn.2262 /LL=81729 /DEF=Rattus norvegicus ribosomal protein L10a (Rpl10a), mRNA. /PROD=ribosomal protein L10a /FL=gb:NM_031065.1
1367581_a_at	634.3	466.3	508.4	599.8	1000.6	613.2	596.2	606.6	784.4	690.9	685.5	793.1	437.3	321.2	391.4	575.2	1361.6	1099.8	1043.9	728.4	661.8	532.8	573.6	702	424.2	381.7	684	623.9	gb:AB001382.1 /DB_XREF=gi:1871123 /FEA=FLmRNA /CNT=1 /TID=Rn.8871.3 /TIER=FL /STK=1 /UG=Rn.8871 /LL=25353 /UG_GENE=Spp1 /DEF=Rattus norvegicus mRNA for osteopontin, complete cds. /PROD=osteopontin /FL=gb:AB001382.1
1367582_at	3347.9	3170.8	3010.8	3794.7	3304.2	3484.5	3463.9	3073	3494.3	3273.5	2695.7	3057.7	3200.6	3686.2	3493.5	3726.1	3219.7	3187.1	3364	3052.1	2720.7	2426.9	3259.2	2646.3	2622.7	2640.4	2868.3	2931.9	gb:NM_017150.1 /DB_XREF=gi:8394208 /GEN=Rpl29 /FEA=FLmRNA /CNT=72 /TID=Rn.3973.1 /TIER=FL+Stack /STK=53 /UG=Rn.3973 /LL=29283 /DEF=Rattus norvegicus ribosomal protein L29 (Rpl29), mRNA. /PROD=ribosomal protein L29 /FL=gb:NM_017150.1
1367583_at	4968.5	4567.4	4316.9	6144.8	4641.1	4412.6	4393.8	4555.4	4626.6	4809.2	3600.2	4734.7	4702.8	4851.9	5378.5	5417.7	4880.8	4774.4	4845.6	5004.8	4189.3	4081.9	4648.3	3775.1	4085	4118.2	4046.1	3931	gb:NM_053867.1 /DB_XREF=gi:16758733 /GEN=Tpt1 /FEA=FLmRNA /CNT=86 /TID=Rn.36610.1 /TIER=FL+Stack /STK=52 /UG=Rn.36610 /LL=116646 /DEF=Rattus norvegicus tumor protein, translationally-controlled 1 (Tpt1), mRNA. /PROD=tumor protein, translationally-controlled 1 /FL=gb:U20525.1 gb:NM_053867.1
1367584_at	5389.4	5127.3	4735.8	7150.4	5518.1	4955.5	5030.1	5170.8	6100	5644.5	3842.8	5544.3	5369.9	5644.2	5775	6562.1	5536.4	5302.7	5977.1	5340.1	3724.6	3567.3	4480.9	3531.1	3638.2	3866.8	3787.7	4022.9	gb:NM_019905.1 /DB_XREF=gi:9845233 /GEN=Anxa2 /FEA=FLmRNA /CNT=80 /TID=Rn.28.1 /TIER=FL+Stack /STK=52 /UG=Rn.28 /LL=56611 /DEF=Rattus norvegicus calpactin I heavy chain (Anxa2), mRNA. /PROD=calpactin I heavy chain /FL=gb:NM_019905.1 gb:L13039.1
1367585_a_at	707.8	726.3	720	732.9	760.3	770	722.3	708.7	685.7	715.4	680.9	646.5	667.9	611.7	768.2	709.7	710.5	681.2	610.2	753.9	813.4	957.3	764.6	786.4	933	913.3	742.3	758.3	gb:M28647.1 /DB_XREF=gi:205631 /GEN=Na,K-ATPase /FEA=FLmRNA /CNT=2 /TID=Rn.2992.2 /TIER=FL /STK=1 /UG=Rn.2992 /LL=24211 /DEF=Rattus norvegicus Na,K-ATPase alpha-1 subunit mRNA, complete cds. /PROD=Na,K-ATPase alpha-1 subunit /FL=gb:M28647.1
1367586_at	2180	2042.9	1995.5	2269.4	2488.7	2148.2	2289.9	2217	2080.1	1930.4	1781.8	1879.6	2315.2	2157.6	2436.4	2727.3	2214.9	2266.4	2313	1923.2	1691	1700.8	2021.8	1667.8	1754.2	1854.6	1863.5	1937.9	gb:NM_017025.1 /DB_XREF=gi:8393705 /GEN=Ldha /FEA=FLmRNA /CNT=92 /TID=Rn.3687.1 /TIER=FL+Stack /STK=50 /UG=Rn.3687 /LL=24533 /DEF=Rattus norvegicus Lactate dehydrogenase A (Ldha), mRNA. /PROD=lactate dehydrogenase A /FL=gb:NM_017025.1
1367587_at	5.3	2.1	7.1	1.2	4.6	13.5	5.1	5.5	1.6	2.7	0.8	4.6	3.8	1.9	10.3	16.5	1	5.3	13.8	0.8	8.7	2.1	7.5	5.3	1.6	5.8	6	5.5	gb:NM_033233.1 /DB_XREF=gi:15100176 /GEN=Csh1v /FEA=FLmRNA /CNT=57 /TID=Rn.1259.1 /TIER=FL+Stack /STK=50 /UG=Rn.1259 /LL=24282 /DEF=Rattus norvegicus Chorionic somatomammotropin hormone 1 variant; Placental lactogen-1 (Csh1v), mRNA. /PROD=chorionic somatomammotropin hormone 1 variant;Placental lactogen-1 /FL=gb:U32679.1 gb:NM_033233.1
1367588_a_at	2854	2755.3	2764.2	2963.3	2902.9	2738	2663.8	2791.9	2930.4	2935.8	2471.5	2474.2	3152.2	3209.6	3197.1	3093.7	2874.4	3004.2	2834.3	2526.8	3128.3	2604.1	3447.5	2899.2	2895.4	2837.5	3214.2	2972.9	gb:NM_022179.1 /DB_XREF=gi:11559936 /GEN=Hk3 /FEA=FLmRNA /CNT=87 /TID=Rn.54827.1 /TIER=FL+Stack /STK=49 /UG=Rn.54827 /LL=25060 /DEF=Rattus norvegicus Hexokinase 3 (Hk3), mRNA. /PROD=hexokinase 3 /FL=gb:U73859.1 gb:NM_022179.1
1367589_at	361.7	405.1	432.2	396.6	454.4	414.1	377.7	435	429.6	433.3	417.6	488.8	438.2	419.3	414.9	454.2	404.2	492.6	459.5	434.3	459	444.2	412.4	485.6	429.4	424.7	453.3	416.8	gb:NM_024398.1 /DB_XREF=gi:13242311 /GEN=Aco2 /FEA=FLmRNA /CNT=70 /TID=Rn.43737.1 /TIER=FL+Stack /STK=49 /UG=Rn.43737 /LL=79250 /DEF=Rattus norvegicus mitochondrial aconitase (nuclear aco2 gene) (Aco2), mRNA. /PROD=mitochondrial aconitase (nuclear aco2 gene) /FL=gb:NM_024398.1
1367590_at	3443.8	3036.3	3020.2	3622.8	3256.1	3192.4	2980.8	2988.8	2982.9	2699.8	2371.8	2545.6	2777.2	2677.2	2992.2	3161.5	3112.4	2991.4	3294.8	2742.2	2257.9	2136.2	2821.7	2242.7	2280	2324.9	2595.9	2651.8	gb:NM_053439.1 /DB_XREF=gi:16758181 /GEN=Ran /FEA=FLmRNA /CNT=67 /TID=Rn.2525.1 /TIER=FL+Stack /STK=49 /UG=Rn.2525 /LL=84509 /DEF=Rattus norvegicus RAN, member RAS oncogene family (Ran), mRNA. /PROD=RAN, member RAS oncogene family /FL=gb:NM_053439.1 gb:AF306457.1
1367591_at	602.7	567.7	575.7	576.5	571.3	570.6	553.2	531.7	523	484.9	551.2	523.3	472.2	552.9	512.9	518.5	633.1	594.2	595.7	506.4	425.9	404.9	501.3	460.8	409.3	454.9	498.7	508.5	gb:NM_022540.1 /DB_XREF=gi:11968131 /GEN=Prdx3 /FEA=FLmRNA /CNT=58 /TID=Rn.2011.1 /TIER=FL+Stack /STK=48 /UG=Rn.2011 /LL=64371 /DEF=Rattus norvegicus peroxiredoxin 3 (Prdx3), mRNA. /PROD=peroxiredoxin 3 /FL=gb:AF106944.1 gb:NM_022540.1
1367592_at	3	3.8	6.5	0.5	13.7	1.8	2	3	26.8	23.8	22.5	25	5.9	6.6	17	3.6	22.2	22.8	25.2	7.4	11.3	20.7	15.3	12.9	17	12.2	10.3	13.5	gb:NM_012676.1 /DB_XREF=gi:6981665 /GEN=Tnnt2 /FEA=FLmRNA /CNT=52 /TID=Rn.9965.1 /TIER=FL+Stack /STK=48 /UG=Rn.9965 /LL=24837 /DEF=Rattus norvegicus Troponin T, cardiac (Tnnt2), mRNA. /PROD=troponin T, cardiac /FL=gb:M26052.1 gb:NM_012676.1 gb:M26051.1
1367593_at	317.5	341.9	401.2	382.5	406.6	469.5	310.4	382.3	430.3	448.5	389.6	455.6	457.7	329.8	453.1	413.1	385.9	434.9	348.6	475.8	501.6	469.6	488.7	581.6	544.4	501.4	517.3	413.7	gb:NM_013027.1 /DB_XREF=gi:6981525 /GEN=Sepw1 /FEA=FLmRNA /CNT=54 /TID=Rn.37192.1 /TIER=FL+Stack /STK=47 /UG=Rn.37192 /LL=25545 /DEF=Rattus norvegicus Selenoprotein W muscle 1 (Sepw1), mRNA. /PROD=selenoprotein W muscle 1 /FL=gb:U25264.1 gb:NM_013027.1
1367594_at	42	36.3	48	31.6	55.2	33.4	32.7	17	48.6	84.9	59.1	66.6	63.4	35.5	56.9	57.5	54	28	46	42.8	70.4	70.3	47.1	81.7	44.8	53.2	35.8	36.3	gb:NM_017087.1 /DB_XREF=gi:8392982 /GEN=Bgn /FEA=FLmRNA /CNT=49 /TID=Rn.783.1 /TIER=FL+Stack /STK=47 /UG=Rn.783 /LL=25181 /DEF=Rattus norvegicus Small proteoglycan I (biglycan), bone (BSPG1) (bonecartilage proteclycan 1 precursor) (Bgn), mRNA. /PROD=small proteoglycan I (biglycan), bone (BSPG1)(bonecartilage proteclycan 1 precursor) /FL=gb:NM_017087.1 gb:U17834.1
1367595_s_at	6471.4	5957.2	5825.3	8463.4	6540.3	6109.8	6338.5	6478.7	6921.3	6741.8	4579.4	6856.2	6255.5	7304.9	7348.2	7963.7	7026	7298.8	7190.5	7142.9	4891.3	4504.8	5491.9	4374	4502.5	4843.4	4899.2	4856.6	gb:NM_012512.1 /DB_XREF=gi:7549745 /GEN=B2m /FEA=FLmRNA /CNT=72 /TID=Rn.1868.1 /TIER=FL+Stack /STK=46 /UG=Rn.1868 /LL=24223 /DEF=Rattus norvegicus Beta-2-microglobulin (B2m), mRNA. /PROD=beta-2-microglobulin /FL=gb:NM_012512.1
1367596_at	3873	3549.9	3369.2	4751.3	3965.9	3919.7	3724.9	3655.9	3682.5	3821.2	3169.9	3855	3836.3	4194.3	4423.7	4310.6	4441.9	3843.1	4249.5	3941.4	3248.4	2855.3	3850.4	3207.1	3043.4	3180.3	3372.5	3564.9	gb:NM_013224.1 /DB_XREF=gi:6981487 /GEN=Rps26 /FEA=FLmRNA /CNT=67 /TID=Rn.1059.1 /TIER=FL+Stack /STK=46 /UG=Rn.1059 /LL=27139 /DEF=Rattus norvegicus ribosomal protein S26 (Rps26), mRNA. /PROD=ribosomal protein S26 /FL=gb:NM_013224.1
1367597_at	5650.3	5182.9	5058.4	6146.8	5341.8	5094.4	5215.8	5261.2	5543.7	4906.3	4072.7	4686.6	5056.8	5130.1	5833	4835	5389.5	4971.3	5754	4889.3	3963.6	3902.9	4914.4	3928.9	3887.5	4138	4091.3	4266.2	gb:NM_031706.1 /DB_XREF=gi:13928985 /GEN=Rps8 /FEA=FLmRNA /CNT=79 /TID=Rn.3198.1 /TIER=FL+Stack /STK=46 /UG=Rn.3198 /LL=65136 /DEF=Rattus norvegicus ribosomal protein S8 (Rps8), mRNA. /PROD=ribosomal protein S8 /FL=gb:NM_031706.1
1367598_at	2118.4	2349.6	2198.4	2564	2580.8	2077.6	2257.7	2346.7	2452.4	2472.8	1856.8	2514.5	3152.9	3515.4	3306.3	3060.5	2076.2	2417.5	2264.9	2049.2	1922.7	1838.6	2214.6	1908.8	1696	1988.4	1864.9	1878.1	gb:NM_012681.1 /DB_XREF=gi:6981683 /GEN=Ttr /FEA=FLmRNA /CNT=56 /TID=Rn.1404.1 /TIER=FL+Stack /STK=46 /UG=Rn.1404 /LL=24856 /DEF=Rattus norvegicus Transthyretin (prealbumin, amyloidosis type I) (Ttr), mRNA. /PROD=transthyretin (prealbumin, amyloidosis type I) /FL=gb:NM_012681.1 gb:AF479660.1 gb:K03252.1
1367599_at	1061.6	1029.4	1174.6	1232.2	1230.1	1089.6	1089.8	1060.1	1179.1	1054	983.1	1173.3	1158.4	1292.1	1224.2	1258.7	1148.3	1254.2	1201.7	1072.1	888.3	843	1028.3	906.7	791.9	895.7	1013.9	1058.2	gb:NM_017311.1 /DB_XREF=gi:8392938 /GEN=Atp5g1 /FEA=FLmRNA /CNT=53 /TID=Rn.3357.1 /TIER=FL+Stack /STK=46 /UG=Rn.3357 /LL=29754 /DEF=Rattus norvegicus ATP synthase, H+ transporting, mitochondrial F0 complex, subunit c (subunit 9), isoform 1 (Atp5g1), mRNA. /PROD=ATP synthase, H+ transporting, mitochondrial F0complex, subunit c (subunit 9), isoform 1 /FL=gb:NM_017311.1 gb:D13123.1
1367600_at	26	34	30.1	29.7	32.4	37.4	29.2	41.7	41.5	43.9	38.7	36.6	39	42.6	60.5	46.5	29.4	28.3	35.9	42.5	43.2	48.6	41.1	48.5	41.2	42.3	26.2	36.9	gb:NM_022531.1 /DB_XREF=gi:11968117 /GEN=Des /FEA=FLmRNA /CNT=54 /TID=Rn.1657.1 /TIER=FL+Stack /STK=46 /UG=Rn.1657 /LL=64362 /DEF=Rattus norvegicus desmin (Des), mRNA. /PROD=desmin /FL=gb:NM_022531.1
1367601_at	1908.6	1874.3	2166.1	2317.4	1889.2	1999	1801.5	2190.9	1504.2	1993.6	1387.8	1645.1	1609.7	1365.9	1286.6	1573.9	1626.8	1696.2	1642.2	2078.7	2041.7	2080.9	1766.6	1975.1	2477	2340.3	1821.2	1664.5	gb:NM_053698.1 /DB_XREF=gi:16758511 /GEN=Cited2 /FEA=FLmRNA /CNT=108 /TID=Rn.31765.1 /TIER=FL+Stack /STK=45 /UG=Rn.31765 /LL=114490 /DEF=Rattus norvegicus Cbpp300-interacting transactivator, with GluAsp-rich carboxy-terminal domain, 2 (Cited2), mRNA. /PROD=Cbpp300-interacting transactivator, withGluAsp-rich carboxy-terminal domain, 2 /FL=gb:NM_053698.1 gb:AF361476.1
1367602_at	2769.7	2698.9	2678.6	3296.9	2788.9	2742.7	2781.5	2816.5	1984.2	2213	1947.2	1956.2	1919	1860.4	1948.7	2124.4	2620.2	2493.3	2459.7	2291.1	2256.2	2105.6	2247	1933.2	2445.5	2378.3	2565.8	2481	gb:AI013390 /DB_XREF=gi:4133847 /DB_XREF=EST208065 /CLONE=RSPBK38 /FEA=FLmRNA /CNT=108 /TID=Rn.31765.1 /TIER=Stack /STK=28 /UG=Rn.31765 /LL=114490 /UG_GENE=Cited2 /UG_TITLE=Cbpp300-interacting transactivator, with GluAsp-rich carboxy-terminal domain, 2 /FL=gb:NM_053698.1 gb:AF361476.1
1367603_at	1822.4	1697.2	1635.2	1946.3	1712.4	1777.5	1504.6	1698	1641.3	1547.7	1473.4	1646	1662.3	1664.4	1928.2	1756.8	1698.8	1632.7	1651.1	1751.8	1294	1055.7	1718.4	1364.2	1263.4	1429.8	1606.8	1668.7	gb:NM_022922.1 /DB_XREF=gi:12621073 /GEN=Tpi1 /FEA=FLmRNA /CNT=69 /TID=Rn.37838.1 /TIER=FL+Stack /STK=45 /UG=Rn.37838 /LL=24849 /DEF=Rattus norvegicus Triosephosphate isomerase 1 (Tpi1), mRNA. /PROD=triosephosphate isomerase 1 /FL=gb:L36250.1 gb:NM_022922.1
1367604_at	329	339.6	362.7	334.6	455	331.2	310.7	404.3	403.4	469.3	416.2	426.1	451.1	363.2	388.6	421.5	353.2	416.2	395.2	496.4	394	364.9	364.7	421.9	367.4	385.5	369.1	349.6	gb:NM_022501.1 /DB_XREF=gi:11968067 /GEN=Csrp2 /FEA=FLmRNA /CNT=51 /TID=Rn.4267.1 /TIER=FL+Stack /STK=45 /UG=Rn.4267 /LL=29317 /DEF=Rattus norvegicus cysteine-rich protein 2 (Csrp2), mRNA. /PROD=cysteine-rich protein 2 /FL=gb:D17512.1 gb:NM_022501.1
1367605_at	3258.5	3266.7	3561.4	4151.2	3543.4	3480.6	3191.8	3465.2	3304.4	3328.8	2626.2	3244.3	3231.7	2768.8	3250.7	3332.4	3448.7	3339.5	3394.6	3483.8	3281.2	3198.9	3488.3	2839	3375.6	3233.6	3336	2905	gb:NM_022511.1 /DB_XREF=gi:11968087 /GEN=Pfn1 /FEA=FLmRNA /CNT=68 /TID=Rn.1152.1 /TIER=FL+Stack /STK=44 /UG=Rn.1152 /LL=64303 /DEF=Rattus norvegicus profilin (Pfn1), mRNA. /PROD=profilin /FL=gb:NM_022511.1
1367606_at	5927	4973.6	5298.3	7310	5666.6	5371.6	5053.7	5637.4	6110.6	5010.8	3886.8	5320.8	5588.4	5426.1	6138.6	6373.2	5963.3	5302.4	6253.7	5698.6	3753	3527	4629.4	3673.2	3614.6	3908.1	4328.1	4525.8	gb:NM_017153.1 /DB_XREF=gi:8394220 /GEN=Rps3a /FEA=FLmRNA /CNT=70 /TID=Rn.11232.1 /TIER=FL+Stack /STK=44 /UG=Rn.11232 /LL=29288 /DEF=Rattus norvegicus ribosomal protein S3a (Rps3a), mRNA. /PROD=ribosomal protein S3a /FL=gb:M84716.1 gb:NM_017153.1
1367607_at	2804.1	2648.3	2889.1	3174.2	3121.6	2733.2	2728.4	2934.3	3036.3	2809.9	2374.9	2950.4	3014.4	2646.3	3327.5	2732.2	2749	2729.1	2975.9	2923.1	2366.7	2327.9	2765.3	2356.1	2348.7	2350.7	2510.7	2373.2	gb:NM_017202.1 /DB_XREF=gi:8393179 /GEN=Cox4a /FEA=FLmRNA /CNT=68 /TID=Rn.2528.1 /TIER=FL+Stack /STK=43 /UG=Rn.2528 /LL=29445 /DEF=Rattus norvegicus cytochrome c oxidase, subunit IVa (Cox4a), mRNA. /PROD=cytochrome c oxidase, subunit IVa /FL=gb:NM_017202.1
1367608_at	19.1	16.5	14	9.6	7.6	14.4	18.9	15.3	17.5	24	14	27.3	5.8	3.9	15.1	24.1	13.1	7	12.6	4.5	17.4	13.9	9.2	13.9	3.5	2	6.2	6.3	gb:NM_031689.1 /DB_XREF=gi:13928955 /GEN=Cryba4 /FEA=FLmRNA /CNT=45 /TID=Rn.10802.1 /TIER=FL+Stack /STK=43 /UG=Rn.10802 /LL=64348 /DEF=Rattus norvegicus crystallin, beta A4 (Cryba4), mRNA. /PROD=crystallin, beta A4 /FL=gb:AF013247.1 gb:NM_031689.1
1367609_at	744.2	847	908.5	912.5	978.4	880.2	780.2	986.8	1034.4	1041.4	801.1	1018.6	1192.3	1124.2	1173.1	1109.9	919.2	1108.9	1072.2	1030	852	837.8	925.1	922.5	809.9	877.3	809.9	781.5	gb:NM_031051.1 /DB_XREF=gi:13591984 /GEN=Mif /FEA=FLmRNA /CNT=58 /TID=Rn.2661.1 /TIER=FL+Stack /STK=41 /UG=Rn.2661 /LL=81683 /DEF=Rattus norvegicus macrophage migration inhibitory factor (Mif), mRNA. /PROD=macrophage migration inhibitory factor /FL=gb:NM_031051.1 gb:U62326.1 gb:U20999.1
1367610_at	5083.1	4819.5	4872.8	6762.4	5327.3	4789.7	5081.4	4997.8	5453.3	5293.9	3895.2	4892.2	5208.6	5596	5496.5	6310.1	5582.1	5509.8	5746.4	4918.6	4023.1	3556.9	4531.7	4024.5	3765.4	4050.5	4102.6	4091.4	gb:NM_031103.1 /DB_XREF=gi:14389296 /GEN=Rpl19 /FEA=FLmRNA /CNT=68 /TID=Rn.3384.1 /TIER=FL+Stack /STK=40 /UG=Rn.3384 /LL=81767 /DEF=Rattus norvegicus ribosomal protein L19 (Rpl19), mRNA. /PROD=ribosomal protein L19 /FL=gb:NM_031103.1 gb:J02650.1
1367611_at	17.3	4.3	10.1	17.2	11.2	9.3	1.1	11	9.9	5.7	20.7	17.7	18.1	12.4	2.9	12.1	13.1	1.7	4.4	6.4	14.9	11.4	19.4	13.3	22.2	15.7	1.5	23.6	gb:BG667093 /DB_XREF=gi:13889015 /DB_XREF=DRACFB11 /CLONE=DRACFB11 /FEA=FLmRNA /CNT=59 /TID=Rn.5950.1 /TIER=ConsEnd /STK=0 /UG=Rn.5950 /LL=64524 /UG_GENE=Tkt /UG_TITLE=transketolase /FL=gb:NM_022592.1 gb:U09256.1
1367612_at	3078.1	3241.9	3196.7	3577.4	3058.7	2996.6	3119.9	2983.8	3630.8	3306.7	2684.4	3531.8	3325.8	4277.2	4049.2	4039.2	3412.6	3768.2	3653.3	3175.4	2324.4	2358.1	2694.9	2462.7	2162.7	2447.7	2565.5	2798.1	gb:NM_134349.1 /DB_XREF=gi:19705452 /GEN=Mgst1 /FEA=FLmRNA /CNT=56 /TID=Rn.2580.1 /TIER=FL+Stack /STK=40 /UG=Rn.2580 /LL=171341 /DEF=Rattus norvegicus microsomal glutathione S-transferase 1 (Mgst1), mRNA. /PROD=microsomal glutathione S-transferase 1 /FL=gb:J03752.1 gb:NM_134349.1
1367613_at	4669	4451.5	4318.3	5851.9	4915.5	4292.2	4215.6	4196.6	5154.1	4649	3858.6	4462.5	4819.9	5248.8	5260.9	5610.3	5132	5518.4	5542.5	4049.5	3357.6	3363.9	4181.2	3383.9	3203.8	3475.8	3691.2	3822.8	gb:NM_057114.1 /DB_XREF=gi:16923957 /GEN=Prdx1 /FEA=FLmRNA /CNT=66 /TID=Rn.2845.1 /TIER=FL+Stack /STK=38 /UG=Rn.2845 /LL=117254 /DEF=Rattus norvegicus peroxiredoxin 1 (Prdx1), mRNA. /PROD=peroxiredoxin 1 /FL=gb:D30035.1 gb:NM_057114.1
1367614_at	947	796.5	688.9	792.2	824.5	688.6	824.8	704.1	934	854.4	900.4	940	905.2	1028.5	902.8	1120.4	782.3	940.3	804.8	794.5	495.1	551.6	615	579.1	433.2	475.2	582.3	621.9	gb:NM_012904.1 /DB_XREF=gi:6978500 /GEN=Anxa1 /FEA=FLmRNA /CNT=58 /TID=Rn.1792.1 /TIER=FL+Stack /STK=38 /UG=Rn.1792 /LL=25380 /DEF=Rattus norvegicus Annexin 1 (p35) (Lipocortin 1) (Anxa1), mRNA. /PROD=annexin 1 (p35) (Lipocortin 1) /FL=gb:M19967.1 gb:NM_012904.1
1367615_at	1.5	7.7	1.1	15.3	2.1	6.9	11	9	0.7	9.8	6.6	11.2	4.5	1.5	1	2	0.6	1.8	4.6	8.8	6.4	0.7	3.4	7.1	2.5	1.5	1.3	10.3	gb:NM_133516.1 /DB_XREF=gi:19424157 /GEN=Svs5 /FEA=FLmRNA /CNT=41 /TID=Rn.9941.1 /TIER=FL+Stack /STK=38 /UG=Rn.9941 /LL=171027 /DEF=Rattus norvegicus seminal vesicle secretion 5 (Svs5), mRNA. /PROD=seminal vesicle secretion 5 /FL=gb:NM_133516.1
1367616_at	374.7	340	331.7	365.3	349	334.6	382.3	377.6	266.9	204.2	258.1	251.6	290.4	285.2	369.3	380.9	282.2	343.4	309.3	309	225.1	205.8	312.6	218.3	257.2	288.5	294.2	299.4	gb:NM_031545.1 /DB_XREF=gi:13928737 /GEN=Nppb /FEA=FLmRNA /CNT=43 /TID=Rn.3835.1 /TIER=FL+Stack /STK=38 /UG=Rn.3835 /LL=25105 /DEF=Rattus norvegicus Brain natriuretic factor (Nppb), mRNA. /PROD=brain natriuretic factor /FL=gb:M25297.1 gb:NM_031545.1
1367617_at	2312.6	2169.4	2225.9	2667.1	2414.6	2332.9	1885.2	2533.1	2286.5	2798.8	1773.2	2301.9	2377.1	1896.7	1999	2319.4	1932.2	2169.5	2193.1	2665.6	2040.9	1841.9	2179.1	2197.8	2039.7	2084	1855.4	1572.7	gb:NM_012495.1 /DB_XREF=gi:6978486 /GEN=Aldoa /FEA=FLmRNA /CNT=58 /TID=Rn.1774.1 /TIER=FL+Stack /STK=37 /UG=Rn.1774 /LL=24189 /DEF=Rattus norvegicus Aldolase A, fructose-bisphosphate (Aldoa), mRNA. /PROD=aldolase A, fructose-bisphosphate /FL=gb:M14420.1 gb:M12919.1 gb:NM_012495.1
1367618_a_at	4220.3	4009	3792.2	4909.3	4332.8	4115.1	4106.9	4126	3981.7	4118.1	3001.1	3944.6	3982.1	4322.3	4501	4575.9	4017.1	4287.6	4380.4	4044.3	3010.9	2620.8	3384.1	3001.2	2780.7	3166.8	2905.3	3035.1	gb:NM_130734.1 /DB_XREF=gi:18543330 /GEN=Gnb2l1 /FEA=FLmRNA /CNT=54 /TID=Rn.55487.1 /TIER=FL+Stack /STK=36 /UG=Rn.55487 /LL=83427 /DEF=Rattus norvegicus guanine nucleotide binding protein (G protein), beta polypeptide 2-like 1 (Gnb2l1), mRNA. /PROD=guanine nucleotide binding protein (G protein),beta polypeptide /FL=gb:NM_130734.1 gb:U03390.1
1367619_at	2182.1	2196.8	2341.7	2549.2	2549.8	2243.2	2527.9	2150.2	2520.7	2272.1	2013	2275.9	2461.3	2843.9	2872.8	2708.3	2446.6	2559.3	2439.2	2145.3	2400.1	2094	2552.4	2115.6	2221.1	2206.7	2559.4	2511.5	gb:NM_021766.1 /DB_XREF=gi:11120719 /GEN=25Dx /FEA=FLmRNA /CNT=55 /TID=Rn.37311.1 /TIER=FL+Stack /STK=36 /UG=Rn.37311 /LL=60390 /DEF=Rattus norvegicus 25-Dx protein (25Dx), mRNA. /PROD=25-Dx protein /FL=gb:AF163321.1 gb:NM_021766.1 gb:U63315.1
1367620_at	2584.4	2443.5	2308.5	2943.4	2482.8	2341.3	2339.8	2390.5	2367.9	2368.6	2207.5	2658.3	2606.6	2531.1	2803.8	2606.7	2561.8	2542.4	2746.5	2563.4	1977.1	1913.7	2408.1	1921.6	1990.4	2136.6	2097.1	2135.7	gb:NM_053756.1 /DB_XREF=gi:16758591 /GEN=Atp5g3 /FEA=FLmRNA /CNT=41 /TID=Rn.2180.1 /TIER=FL+Stack /STK=36 /UG=Rn.2180 /LL=114630 /DEF=Rattus norvegicus ATP synthase, H+ transporting, mitochondrial F0 complex, subunit c (subunit 9) isoform 3 (Atp5g3), mRNA. /PROD=ATP synthase, H+ transporting, mitochondrial F0complex, subunit c (subunit 9) isoform 3 /FL=gb:AF315374.1 gb:NM_053756.1
1367621_at	421.1	438.6	529.4	531.2	507.2	494.7	419	561.4	483.4	524	445.5	473.5	527.3	435.4	480.6	473.2	417.4	504.2	470.4	515.6	429.7	397.2	464	488.5	456.8	444.7	459.5	449.6	gb:NM_022546.1 /DB_XREF=gi:11968141 /GEN=Dapkl /FEA=FLmRNA /CNT=42 /TID=Rn.2311.1 /TIER=FL+Stack /STK=36 /UG=Rn.2311 /LL=64391 /DEF=Rattus norvegicus Death-associated like kinase (Dapkl), mRNA. /PROD=Death-associated like kinase /FL=gb:NM_022546.1
1367622_at	2194	1858.9	1824.8	2137.5	2169.8	2061.9	2174	2037.8	2128.5	1866	2037	1978.6	2180.2	2436.9	2400.9	2298.2	2388.5	2307.7	2167.5	1948.6	1558.7	1652.9	2079.4	1754.7	1594.5	1651	1868.9	2013.2	gb:NM_019383.1 /DB_XREF=gi:9506410 /GEN=Atp5jd /FEA=FLmRNA /CNT=55 /TID=Rn.80.1 /TIER=FL+Stack /STK=35 /UG=Rn.80 /LL=56080 /DEF=Rattus norvegicus ATP synthase subunit d (Atp5jd), mRNA. /PROD=ATP synthase subunit d /FL=gb:D13120.1 gb:D10021.1 gb:NM_019383.1
1367623_at	5049.6	4268.4	4102.4	5144.1	5246.5	4565.4	4403.3	4758.4	4498.4	4275.9	3589.1	3976.6	4405.2	3984.8	4874.3	4639.5	4887.4	4262	4911.1	4254.8	3628	2996.4	4221.1	3191.5	3352.1	3397.8	3796.3	3883.8	gb:NM_031102.1 /DB_XREF=gi:13592056 /GEN=Rpl18 /FEA=FLmRNA /CNT=58 /TID=Rn.484.1 /TIER=FL+Stack /STK=35 /UG=Rn.484 /LL=81766 /DEF=Rattus norvegicus ribosomal protein L18 (Rpl18), mRNA. /PROD=ribosomal protein L18 /FL=gb:M20156.1 gb:NM_031102.1
1367624_at	2516	2247.2	2352.7	2489.5	2412.6	2327.2	2343.5	2456.4	1819.6	1943.8	2008.4	1814.2	1949.2	1530.1	1746.7	1756.2	2214.2	2016.3	2327.9	2165.5	2074.3	2008.5	2158.3	2025.1	2382.2	2279.1	2148.1	2244.1	gb:NM_024403.1 /DB_XREF=gi:13242321 /GEN=Atf4 /FEA=FLmRNA /CNT=56 /TID=Rn.2423.1 /TIER=FL+Stack /STK=35 /UG=Rn.2423 /LL=79255 /DEF=Rattus norvegicus activating transcription factor ATF-4 (Atf4), mRNA. /PROD=activating transcription factor ATF-4 /FL=gb:AF252627.1 gb:NM_024403.1
1367625_at	4463.2	4542.6	4444.9	6316.9	4856	4542.5	4560.6	4761.1	5082.4	4906.8	3420.5	4342.3	4616.2	5182.5	5309.9	5572.3	5078.2	5052.3	5304.1	4606	3907.5	3439.5	4669.5	3571.9	3538	3672.4	3869.8	3893.7	gb:NM_031100.1 /DB_XREF=gi:13592052 /GEN=Rpl10 /FEA=FLmRNA /CNT=72 /TID=Rn.5976.1 /TIER=FL+Stack /STK=34 /UG=Rn.5976 /LL=81764 /DEF=Rattus norvegicus ribosomal protein L10 (Rpl10), mRNA. /PROD=ribosomal protein L10 /FL=gb:NM_031100.1
1367626_at	17	13.8	10.1	2.8	2.8	6.9	12.3	21.6	17.1	5.6	0.7	2.7	2.2	2.5	4.4	7	16.5	11.7	3.9	0.9	14.6	6.4	17.3	17.8	9.7	9.8	18.8	16.1	gb:NM_012530.1 /DB_XREF=gi:6978660 /GEN=Ckm /FEA=FLmRNA /CNT=40 /TID=Rn.10756.1 /TIER=FL+Stack /STK=34 /UG=Rn.10756 /LL=24265 /DEF=Rattus norvegicus Creatine kinase, muscle form (Ckm), mRNA. /PROD=creatine kinase, muscle form /FL=gb:M10140.1 gb:NM_012530.1
1367627_at	36.7	31.5	25.1	18.9	31.7	21.8	28	20.8	33.5	33.2	37	34.6	38.9	44.1	21	31	36	33.8	27.1	29.6	32.5	34.1	28	44.7	31.5	25.5	34	33.6	gb:NM_031031.1 /DB_XREF=gi:13591948 /GEN=Gatm /FEA=FLmRNA /CNT=40 /TID=Rn.33427.1 /TIER=FL+Stack /STK=34 /UG=Rn.33427 /LL=81660 /DEF=Rattus norvegicus L-arginine: glycine amidinotransferase (Gatm), mRNA. /PROD=L-arginine: glycine amidinotransferase /FL=gb:NM_031031.1
1367628_at	177.3	166.5	170.8	190.4	211.2	175.5	159.6	170.6	334.8	275.4	315.5	338.8	322.1	282	281	342.8	296.2	307.4	292.4	252.1	152.2	118	246.6	225.9	105.7	103.6	170.1	165.8	gb:NM_019904.1 /DB_XREF=gi:9845260 /GEN=Lgals1 /FEA=FLmRNA /CNT=74 /TID=Rn.57.1 /TIER=FL+Stack /STK=33 /UG=Rn.57 /LL=56646 /DEF=Rattus norvegicus beta-galactoside-binding lectin (Lgals1), mRNA. /PROD=beta-galactoside-binding lectin /FL=gb:M19036.1 gb:NM_019904.1
1367629_at	1912.6	2046.9	1929.3	2125.5	2272.8	1959.9	2095.7	2021.6	2174.4	2091.6	2061.4	2100	2381.8	2635.4	2580.2	2495	2249.7	2483	2100.9	2039.3	1628.2	1391.8	2152.9	1846	1476.8	1480.1	1917.6	1917.7	gb:NM_022503.1 /DB_XREF=gi:11968071 /GEN=Cox7a3 /FEA=FLmRNA /CNT=49 /TID=Rn.1745.1 /TIER=FL+Stack /STK=33 /UG=Rn.1745 /LL=29507 /DEF=Rattus norvegicus cytochrome c oxidase subunit VIIa 3 (Cox7a3), mRNA. /PROD=cytochrome c oxidase subunit VIIa 3 /FL=gb:NM_022503.1
1367630_at	5156	4452.3	4116.9	5998.5	5273.2	4570	4456	4463.5	5392.9	4715	3435.6	4594.4	4730.9	5463.8	5294.3	5765.1	5394.4	4947.3	4967.2	5135.2	3230.9	2882.3	4064.3	3147.5	3010.2	3181.1	3426.6	3569.2	gb:NM_031110.1 /DB_XREF=gi:13592070 /GEN=Rps11 /FEA=FLmRNA /CNT=44 /TID=Rn.2177.1 /TIER=FL+Stack /STK=33 /UG=Rn.2177 /LL=81774 /DEF=Rattus norvegicus ribosomal protein S11 (Rps11), mRNA. /PROD=ribosomal protein S11 /FL=gb:K03250.1 gb:NM_031110.1
1367631_at	5700.6	5378.3	5049.4	7021.4	5615.1	5090.3	5127.5	4992.9	4872.8	5453.9	3919.2	4850.1	4630.3	4527.3	5096.7	5369.1	5381.1	5268.6	5117.3	5473.8	4596	4466.4	4954.7	4047.4	4666.9	4854.9	4524.1	4259.6	gb:NM_022266.1 /DB_XREF=gi:11560084 /GEN=Ctgf /FEA=FLmRNA /CNT=48 /TID=Rn.17145.1 /TIER=FL+Stack /STK=33 /UG=Rn.17145 /LL=64032 /DEF=Rattus norvegicus connective tissue growth factor (Ctgf), mRNA. /PROD=connective tissue growth factor /FL=gb:AF120275.1 gb:NM_022266.1 gb:AB023068.1
1367632_at	302.6	317.8	292.9	281.6	298.5	278.7	289.8	295.9	349.8	388.6	345.7	374.8	445.5	563.1	524	502.2	283	333.9	322.9	348.8	389.2	321	344.4	317.6	296.6	306.6	317.4	288.1	gb:NM_017073.1 /DB_XREF=gi:8393455 /GEN=Glul /FEA=FLmRNA /CNT=89 /TID=Rn.2204.1 /TIER=FL+Stack /STK=32 /UG=Rn.2204 /LL=24957 /DEF=Rattus norvegicus Glutamine synthetase (glutamate-ammonia ligase) (Glul), mRNA. /PROD=glutamine synthetase (glutamate-ammonia ligase) /FL=gb:M91652.1 gb:M29579.1 gb:NM_017073.1
1367633_at	233.6	252.3	309.1	365.5	345	268.2	311.1	272.8	426.6	363.1	339.6	350.4	435.1	428.9	444.5	514.1	340.8	390.1	298.9	322.1	369.9	293.7	384.1	325.6	309.9	306	353.2	392.7	gb:BI296610 /DB_XREF=gi:14961206 /DB_XREF=UI-R-CV2-cgt-c-03-0-UI.s1 /CLONE=UI-R-CV2-cgt-c-03-0-UI /FEA=FLmRNA /CNT=89 /TID=Rn.2204.1 /TIER=Stack /STK=6 /UG=Rn.2204 /LL=24957 /UG_GENE=Glul /UG_TITLE=Glutamine synthetase (glutamate-ammonia ligase) /FL=gb:M91652.1 gb:M29579.1 gb:NM_017073.1
1367634_at	5989.7	5627.6	5507.5	7282.4	6113.9	5451.3	5722.9	5840.5	5941.9	6169.4	4440.3	6077.5	6153.6	6854.2	6785.4	7316.6	6240.8	6414.3	6524.1	6111.6	4600.6	4489.6	5437	4544.2	4411	4756.3	4832.5	4905.4	gb:NM_022506.1 /DB_XREF=gi:11968077 /GEN=Rpl31 /FEA=FLmRNA /CNT=42 /TID=Rn.1101.1 /TIER=FL+Stack /STK=32 /UG=Rn.1101 /LL=64298 /DEF=Rattus norvegicus ribosomal protein L31 (Rpl31), mRNA. /PROD=ribosomal protein L31 /FL=gb:NM_022506.1
1367635_at	1759.1	1916.8	1682.6	1499.9	1629.5	1539.7	1468.9	1570.7	1597.7	1890.7	1391.1	1732.9	1749.2	1571.3	1685.9	1602.8	1450.3	1786.4	1565.3	1768.4	1666.2	1865.8	1525.8	1648.5	1953.1	1834.1	1449.3	1417.9	gb:NM_012998.1 /DB_XREF=gi:6981323 /GEN=P4hb /FEA=FLmRNA /CNT=50 /TID=Rn.4234.1 /TIER=FL+Stack /STK=32 /UG=Rn.4234 /LL=25506 /DEF=Rattus norvegicus Protein disulfide isomerase (Prolyl 4-hydroxylase, beta polypeptide) (P4hb), mRNA. /PROD=protein disulfide isomerase (Prolyl4-hydroxylase, beta polypeptide) /FL=gb:NM_012998.1
1367636_at	356.6	351.3	342.7	375	361.2	343.9	348	329.8	389.9	409.4	381	362.4	366.4	346.3	400	351.6	371.9	425.4	409.1	379.7	398.5	488.6	327.1	385.9	491.1	450.3	328.7	331.3	gb:NM_012756.1 /DB_XREF=gi:6981077 /GEN=Igf2r /FEA=FLmRNA /CNT=64 /TID=Rn.270.1 /TIER=FL+Stack /STK=32 /UG=Rn.270 /LL=25151 /DEF=Rattus norvegicus Insulin-like growth factor 2 receptor (Igf2r), mRNA. /PROD=insulin-like growth factor 2 receptor /FL=gb:U59809.1 gb:NM_012756.1
1367637_a_at	1379	1366	1240.1	1336.1	1398.6	1291.7	1274.2	1369	1326.7	1219.2	1095.4	1253	1343.6	1415.6	1273.3	1178.9	1302.8	1206.9	1480.9	1342.7	1178.3	1170.6	1257.4	1211.6	1184.1	1173.9	1260.4	1281.1	gb:NM_022498.1 /DB_XREF=gi:11968061 /GEN=Ppp1cc /FEA=FLmRNA /CNT=45 /TID=Rn.1495.1 /TIER=FL+Stack /STK=32 /UG=Rn.1495 /LL=24669 /DEF=Rattus norvegicus Protein phosphatase 1, catalytic subunit, gamma isoform 1 (Ppp1cc), mRNA. /PROD=protein phosphatase 1, catalytic subunit, gammaisoform 1 /FL=gb:D90165.1 gb:NM_022498.1
1367638_at	199.4	202.4	256.5	225.5	206.7	198.5	209.7	224.8	210.8	198.1	146.7	193.5	167.2	173.4	193.2	211.2	177.5	178.1	180.9	226.1	238.2	251.1	204.4	201.7	234.9	253.7	226.8	204.9	gb:NM_053477.1 /DB_XREF=gi:16758229 /GEN=Mlycd /FEA=FLmRNA /CNT=34 /TID=Rn.13468.1 /TIER=FL+Stack /STK=32 /UG=Rn.13468 /LL=85239 /DEF=Rattus norvegicus malonyl-CoA decarboxylase (Mlycd), mRNA. /PROD=malonyl-CoA decarboxylase /FL=gb:AF304865.1 gb:NM_053477.1
1367639_a_at	5445.5	4682.8	4744.6	7240.7	5297.9	5382	5121.1	4969.3	5305.2	4711.4	3784	5213.4	4847.4	4689.9	5817.8	6437.6	5806.4	5192.2	5674.3	4749.9	3680	3553.1	4880.1	3547.6	3709.5	3772.9	4302.8	4419.5	gb:U92700.1 /DB_XREF=gi:2920832 /FEA=FLmRNA /CNT=1 /TID=Rn.2115.2 /TIER=FL /STK=1 /UG=Rn.2115 /LL=83789 /UG_GENE=Rps2 /DEF=Rattus norvegicus ribosomal protein S2 mRNA, complete cds. /PROD=ribosomal protein S2 /FL=gb:U92700.1
1367640_at	5752.9	5292.8	5153.1	7590.9	5815.3	5485.7	5394.3	5458.8	5501.5	5501.1	4072.2	5298	5441.5	5576.2	6371.4	6902.4	5801.6	5299	6293	5431.3	4221.8	3840.8	4882.9	3733.1	3929.3	3959	4375	4428.4	gb:NM_031709.1 /DB_XREF=gi:13928991 /GEN=Rps12 /FEA=FLmRNA /CNT=56 /TID=Rn.8400.1 /TIER=FL+Stack /STK=31 /UG=Rn.8400 /LL=65139 /DEF=Rattus norvegicus ribosomal protein S12 (Rps12), mRNA. /PROD=ribosomal protein S12 /FL=gb:NM_031709.1 gb:M18547.1
1367641_at	2898.6	2974.2	2922.2	3592.1	3263.4	2706.4	2993.6	2733.7	3532.8	3557.1	2794.9	3501.3	3770.6	4394.9	4057.4	4640.6	3339.1	3773	3764.1	3062.8	2445.8	2334.6	2951.8	2476.2	2242	2473.5	2423.3	2670.7	gb:NM_017050.1 /DB_XREF=gi:8394327 /GEN=Sod1 /FEA=FLmRNA /CNT=54 /TID=Rn.6059.1 /TIER=FL+Stack /STK=31 /UG=Rn.6059 /LL=24786 /DEF=Rattus norvegicus Superoxide dismutase 1, soluble (Sod1), mRNA. /PROD=superoxide dismutase 1, soluble /FL=gb:NM_017050.1 gb:M21060.1 gb:M25157.1
1367642_at	867	805.3	769.8	828	866.1	824.8	784	834.5	787.9	773.4	829.9	850	811.9	901.2	885.1	847.2	911.4	781	820.6	783.1	770.1	881	801.1	669	860.7	907.1	790.5	779.3	gb:NM_053752.1 /DB_XREF=gi:16758585 /GEN=Suclg1 /FEA=FLmRNA /CNT=49 /TID=Rn.3766.1 /TIER=FL+Stack /STK=31 /UG=Rn.3766 /LL=114597 /DEF=Rattus norvegicus succinate-CoA ligase, GDP-forming, alpha subunit (Suclg1), mRNA. /PROD=succinate-CoA ligase, GDP-forming, alphasubunit /FL=gb:NM_053752.1 gb:J03621.1
1367643_at	2271.3	2484.6	2601.6	3032.4	2948.5	2426.8	2437.5	2648.6	2784.5	2944.7	2406.2	2503.4	3329.7	3177.7	3249.5	3581.2	2670.2	3291.7	2931.1	2636.6	2156.4	1877.4	2684.8	2181.5	1894.3	2145.2	2234.1	2386.9	gb:NM_012783.1 /DB_XREF=gi:7709991 /GEN=Bsg /FEA=FLmRNA /CNT=42 /TID=Rn.2269.1 /TIER=FL+Stack /STK=31 /UG=Rn.2269 /LL=25246 /DEF=Rattus norvegicus Basigin (Ox47 antigen or CE-9) (EMMPRIN in human) (neurothelin, HT7 or 5A11 in avian) (Bsg), mRNA. /PROD=basigin (Ox47 antigen or CE-9) (EMMPRIN inhuman) (neurothelin, HT7 or 5A11 in avian) /FL=gb:NM_012783.1
1367644_at	223.3	238.4	224.5	206.5	208	220.4	209	219.2	208.9	266	220.9	249.4	229.1	161.4	211.7	193	196.7	184.7	202.3	237.4	266.8	274.5	195	243.9	267.6	253.5	204.2	178.9	gb:L01115.1 /DB_XREF=gi:202712 /FEA=FLmRNA /CNT=39 /TID=Rn.3313.1 /TIER=FL+Stack /STK=31 /UG=Rn.3313 /LL=25289 /UG_GENE=Adcy6 /DEF=Rattus norvegicus adenylyl cyclase type VI mRNA, complete cds. /PROD=adenylyl cyclase type VI /FL=gb:M96160.1 gb:L01115.1 gb:NM_012821.1
1367645_at	5942.5	5432.9	4908.9	7181.1	5526.6	5377.8	5123.7	5406	5569.2	5142.9	3934.7	5245.4	5214.3	5742.9	5905.1	6342.9	5932.5	5623.2	5856.3	5274.9	4030.7	3655.9	4983.7	3923.1	3821.3	4069.7	4222	4320.6	gb:NM_017152.1 /DB_XREF=gi:8394214 /GEN=Rps17 /FEA=FLmRNA /CNT=37 /TID=Rn.6920.1 /TIER=FL+Stack /STK=31 /UG=Rn.6920 /LL=29286 /DEF=Rattus norvegicus ribosomal protein S17 (Rps17), mRNA. /PROD=ribosomal protein S17 /FL=gb:NM_017152.1 gb:K02933.1
1367646_at	4907.7	4375.9	4250.8	5868.4	4646.8	4629.7	4424.9	4593.2	4220.9	4283.8	3332.8	4305.7	4291.5	4138.1	4779.7	4339.1	5042.5	4124	4660.1	4897	3389.5	3136.6	3900.2	3317.7	3135.3	3431	3396.8	3556.6	gb:NM_022597.1 /DB_XREF=gi:12018261 /GEN=Ctsb /FEA=FLmRNA /CNT=52 /TID=Rn.6171.1 /TIER=FL+Stack /STK=31 /UG=Rn.6171 /LL=64529 /DEF=Rattus norvegicus cathepsin B (Ctsb), mRNA. /PROD=cathepsin B /FL=gb:NM_022597.1
1367647_at	1607.4	1951	1819.9	2023	2025	1672.8	1886.7	1834.3	2047.1	2089.5	1451.9	1906.2	2093.6	2336.8	2486.5	2480.7	1625.4	1993.6	1851.9	2046.9	1807.7	1752.6	1912	1734.8	1470.2	1772.9	1639.3	1721	gb:NM_022519.1 /DB_XREF=gi:11968099 /GEN=Serpina1 /FEA=FLmRNA /CNT=34 /TID=Rn.1419.1 /TIER=FL+Stack /STK=31 /UG=Rn.1419 /LL=24648 /DEF=Rattus norvegicus serine (or cysteine) proteinase inhibitor, clade A (alpha-1 antiproteinase, antitrypsin), member 1 (Serpina1), mRNA. /PROD=serine protease inhibitor alpha 1 /FL=gb:NM_022519.1 gb:M32247.1
1367648_at	7	10.4	13.1	4.1	2.7	2.3	17.7	8.2	23.9	2.9	3.7	2.4	16.3	5.5	2.6	4.4	8.5	2.5	25.3	19.1	3.8	2.4	2.8	17.9	3.4	14.7	3.6	9.9	gb:NM_013122.1 /DB_XREF=gi:6981081 /GEN=Igfbp2 /FEA=FLmRNA /CNT=47 /TID=Rn.6813.1 /TIER=FL+Stack /STK=31 /UG=Rn.6813 /LL=25662 /DEF=Rattus norvegicus Insulin-like growth factor binding protein 2 (Igfbp2), mRNA. /PROD=insulin-like growth factor binding protein 2 /FL=gb:NM_013122.1 gb:M31672.1 gb:J04486.1
1367649_at	17.8	25	8.5	18.7	14	18.6	16.7	33.6	16.2	33.9	32.8	21.8	19.9	26.6	16.9	23.4	11.5	17.3	25.5	27.6	22.2	29.7	30.2	25.7	30.3	31.7	24.1	21.4	gb:NM_130829.1 /DB_XREF=gi:18677764 /GEN=Palm /FEA=FLmRNA /CNT=32 /TID=Rn.18947.1 /TIER=FL+Stack /STK=31 /UG=Rn.18947 /DEF=Rattus norvegicus paralemmin (Palm), mRNA. /PROD=paralemmin /FL=gb:NM_130829.1 gb:AB058889.1
1367650_at	78.7	74.6	69.7	60.2	61.3	62.9	78.3	79.7	107.4	86.5	83.2	96.6	125.7	78.5	72.3	100.9	59.4	72.5	65.1	68.9	105.8	108.9	82.5	62.4	100.8	94.9	75.7	62.7	gb:NM_053582.1 /DB_XREF=gi:16758353 /GEN=gis5 /FEA=FLmRNA /CNT=39 /TID=Rn.1256.1 /TIER=FL+Stack /STK=30 /UG=Rn.1256 /LL=94174 /DEF=Rattus norvegicus glucocorticoid-inducible protein (gis5), mRNA. /PROD=glucocorticoid-inducible protein /FL=gb:AB050717.1 gb:NM_053582.1
1367651_at	901.6	820.3	835.7	893.5	880	811.4	935.8	963.9	1043.3	1188.3	952.1	1201.2	1001	774.5	1017.1	889.3	978.3	848.6	868.9	1080.6	1021.8	990.2	926.9	1235.4	1010	972.1	921.4	750.3	gb:NM_134334.1 /DB_XREF=gi:19705440 /GEN=Ctsd /FEA=FLmRNA /CNT=45 /TID=Rn.11085.1 /TIER=FL+Stack /STK=30 /UG=Rn.11085 /LL=171293 /DEF=Rattus norvegicus cathepsin D (Ctsd), mRNA. /PROD=cathepsin D /FL=gb:NM_134334.1
1367652_at	2	1.7	3.8	29.5	11.4	1.8	2.7	5.8	16.5	2.5	15.9	3.3	19.9	4.3	13.6	4.6	8	6.4	3.3	16.1	4.9	4.2	5.2	2.4	2.1	13.1	3.3	4.6	gb:AI713966 /DB_XREF=gi:5017766 /DB_XREF=UI-R-AB1-yt-h-04-0-UI.s1 /CLONE=UI-R-AB1-yt-h-04-0-UI /FEA=FLmRNA /CNT=56 /TID=Rn.26369.1 /TIER=Stack /STK=7 /UG=Rn.26369 /LL=24484 /UG_GENE=Igfbp3 /UG_TITLE=Insulin-like growth factor-binding protein (IGF-BP3) /FL=gb:M33300.1 gb:M31837.1 gb:NM_012588.1
1367653_a_at	863	818.9	935.8	912.5	951.2	875.5	872.9	781.4	1072.2	920.3	926.9	978.2	1006	1164.8	1069.5	1069.6	1056.6	1030.3	981.4	832.3	670.2	682.9	830.9	724.3	626.1	684.9	806	855.9	gb:NM_033235.1 /DB_XREF=gi:15100178 /GEN=Mdhl /FEA=FLmRNA /CNT=42 /TID=Rn.1504.1 /TIER=FL+Stack /STK=29 /UG=Rn.1504 /LL=24551 /DEF=Rattus norvegicus Malate dehydrogenase-like enzyme (Mdhl), mRNA. /PROD=malate dehydrogenase-like enzyme /FL=gb:AF093773.1 gb:NM_033235.1
1367654_at	1998.4	2060.5	1856.7	1840	1774.2	2112.9	1887.4	2008	1590.4	1913.9	1734.8	1768.8	1703.6	1371.2	1792.6	1512	1940.1	1731.7	1796.8	1886	1725.3	1668.6	1775.4	1852.8	1723.2	1686.4	1762.3	1675	gb:NM_031819.1 /DB_XREF=gi:13929167 /GEN=Fat /FEA=FLmRNA /CNT=38 /TID=Rn.8633.1 /TIER=FL+Stack /STK=29 /UG=Rn.8633 /LL=83720 /DEF=Rattus norvegicus FAT tumor suppressor (Drosophila) homolog (Fat), mRNA. /PROD=FAT tumor suppressor (Drosophila) homolog /FL=gb:NM_031819.1 gb:AF100960.1
1367655_at	1767.6	1620.8	1309.5	1027.6	986.3	2070.3	1106.8	1562.3	1153.3	1123.4	1668	996.4	1899.4	1180	1694.8	1123.5	1383.7	880.6	1636.4	1069.4	3784.3	2283.9	4265.6	2900.9	2946.9	3029.5	3797.1	3155.8	gb:NM_021261.1 /DB_XREF=gi:10863918 /GEN=Tmsb10 /FEA=FLmRNA /CNT=37 /TID=Rn.5983.1 /TIER=FL+Stack /STK=28 /UG=Rn.5983 /LL=50665 /DEF=Rattus norvegicus thymosin, beta 10 (Tmsb10), mRNA. /PROD=thymosin beta-10 /FL=gb:NM_021261.1 gb:M58405.1 gb:M58404.1 gb:M17698.1
1367656_at	1394.6	1209.6	1472.2	1545.6	1363.6	1287.3	1285.1	1273.4	1194.9	1344.1	1073.2	1209.5	1185.7	1328.1	1211.4	1334.4	1353.2	1370.4	1372.4	1370.8	951.6	1080.2	1318.3	1087.7	1126.7	1095.4	1218.1	1218.2	gb:NM_053532.1 /DB_XREF=gi:16758297 /GEN=Psmb7 /FEA=FLmRNA /CNT=44 /TID=Rn.3846.1 /TIER=FL+Stack /STK=28 /UG=Rn.3846 /LL=85492 /DEF=Rattus norvegicus proteasome (prosome, macropain) subunit, beta type, 7 (Psmb7), mRNA. /PROD=proteasome (prosome, macropain) subunit, betatype, 7 /FL=gb:AF285103.1 gb:NM_053532.1
1367657_at	2802.9	2458.4	2505.4	2785.5	2445.4	2523.2	2546	2352.9	2031.5	2020.1	2054.5	2054.6	1756.4	1955.8	1937.3	1833.1	2696.1	2312	2318.4	2073.4	2051.7	1944.8	2274.7	1887.6	2250.5	2132.3	2471.4	2383.9	gb:NM_017258.1 /DB_XREF=gi:12025533 /GEN=Btg1 /FEA=FLmRNA /CNT=34 /TID=Rn.1000.1 /TIER=FL+Stack /STK=28 /UG=Rn.1000 /LL=29618 /DEF=Rattus norvegicus B-cell translocation gene 1, anti-proliferative (Btg1), mRNA. /PROD=B-cell translocation gene 1, anti-proliferative /FL=gb:L26268.1 gb:NM_017258.1
1367658_at	47.1	55	45.7	63.1	59.3	52.6	52.1	38.8	65.2	63.2	67.3	60.9	66	49.4	69.8	47.2	44.5	59.4	54.5	75.9	73.4	76.5	52.8	75	75.6	70.6	55.8	44.3	gb:NM_021676.1 /DB_XREF=gi:11067398 /GEN=Shank3 /FEA=FLmRNA /CNT=32 /TID=Rn.42876.1 /TIER=FL+Stack /STK=28 /UG=Rn.42876 /LL=59312 /DEF=Rattus norvegicus SH3ankyrin domain gene 3 (Shank3), mRNA. /PROD=Shank postsynaptic density protein 3a /FL=gb:NM_021676.1 gb:AF133301.1
1367659_s_at	812.6	849.7	905.4	933.4	917.9	803.4	865.8	829	898.5	842	826.2	886.3	780.3	921.9	806.7	943	881.5	1026.2	930.4	893	720.3	690.2	748.9	718.9	614.2	673.3	706	789.5	gb:NM_017306.1 /DB_XREF=gi:8393242 /GEN=DCI /FEA=FLmRNA /CNT=34 /TID=Rn.4005.1 /TIER=FL+Stack /STK=28 /UG=Rn.4005 /LL=29740 /DEF=Rattus norvegicus dodecenoyl-Coenzyme A delta isomerase (3,2 trans-enoyl-Coenyme A isomerase) (DCI), mRNA. /PROD=dodecenoyl-Coenzyme A delta isomerase (3,2trans-enoyl-Coenyme A isomerase) /FL=gb:NM_017306.1 gb:M61112.1
1367660_at	7.5	9.4	18.1	21.7	27.1	17.6	21.1	8.4	29.8	32.9	39.3	33.7	46.4	4	33	38.1	14.5	34.2	32.1	19.7	23.5	16.7	5.6	26.1	29	18.4	17.4	5.3	gb:NM_024162.1 /DB_XREF=gi:13162362 /GEN=Fabp3 /FEA=FLmRNA /CNT=32 /TID=Rn.32566.1 /TIER=FL+Stack /STK=28 /UG=Rn.32566 /LL=79131 /DEF=Rattus norvegicus Fatty acid binding protein 3, muscle and heart (Fabp3), mRNA. /PROD=heart fatty acid binding protein /FL=gb:NM_024162.1 gb:M18034.1 gb:J02773.1
1367661_at	3068.4	2878.5	2810.4	3168.7	3052.9	2818.4	2776.8	2858.1	2899.9	2812.3	2536.1	2926.9	3441.3	3230.5	3552.1	4069.4	3305.6	3125	3114.2	2343.2	2533.7	2249	3283.2	2539.6	2542	2504.8	2803.1	2663.4	gb:AF140232.1 /DB_XREF=gi:13506724 /GEN=S100A6 /FEA=FLmRNA /CNT=35 /TID=Rn.3233.1 /TIER=FL+Stack /STK=27 /UG=Rn.3233 /LL=85247 /DEF=Rattus norvegicus calcium binding protein (S100A6) mRNA, complete cds. /PROD=calcium binding protein /FL=gb:NM_053485.1 gb:AF140232.1
1367662_at	528.3	548.5	572.7	615.8	602.7	538.6	581	547.6	669.4	586.7	582.7	607.2	657.6	708.3	678.2	729.8	634.8	675.7	680.9	542.2	484.3	389.2	575.7	478.3	402.6	423.6	539.3	572.4	gb:NM_031682.1 /DB_XREF=gi:13994224 /GEN=Hsd17b10 /FEA=FLmRNA /CNT=35 /TID=Rn.2700.1 /TIER=FL+Stack /STK=27 /UG=Rn.2700 /LL=63864 /DEF=Rattus norvegicus hydroxysteroid (17-beta) dehydrogenase 10 (Hsd17b10), mRNA. /PROD=hydroxyacyl-Coenzyme A dehydrogenase, type II /FL=gb:AF069770.1 gb:NM_031682.1 gb:AF049878.1
1367663_at	1413.3	1536.8	1535.9	1749	1730.6	1486.3	1520.9	1521.4	1695.7	1779.6	1512.1	1789.3	1766.7	1901.6	1883.5	1836.6	1583	1744.1	1649.7	1769.6	1377.1	1383.2	1491.3	1456.3	1291	1395.1	1364.7	1301.8	gb:NM_017264.1 /DB_XREF=gi:8394087 /GEN=Psme1 /FEA=FLmRNA /CNT=37 /TID=Rn.2742.1 /TIER=FL+Stack /STK=27 /UG=Rn.2742 /LL=29630 /DEF=Rattus norvegicus protease (prosome, macropain) 28 subunit, alpha (Psme1), mRNA. /PROD=protease (prosome, macropain) 28 subunit, alpha /FL=gb:NM_017264.1
1367664_at	1418.6	1516.8	1399.1	1513.3	1486.5	1384.9	1556.9	1319.4	1908.7	1739.7	1760.5	1962.6	2244.4	1923.4	2259.1	2641	1786.8	1616.2	1713.7	1523.9	1351.1	1366.2	1444.7	1366	1292.8	1298	1118.7	1267.2	gb:NM_013220.1 /DB_XREF=gi:7106247 /GEN=Alrp /FEA=FLmRNA /CNT=33 /TID=Rn.3789.1 /TIER=FL+Stack /STK=27 /UG=Rn.3789 /LL=27064 /DEF=Rattus norvegicus cardiac ankyrin repeat protein (Alrp), mRNA. /PROD=cardiac ankyrin repeat protein /FL=gb:L81174.1 gb:U50736.1 gb:NM_013220.1
1367665_at	1147.1	1132.9	1040.9	1087.8	1223.7	1039.9	1107	1081.8	1504.3	1398.8	1737.2	1541.5	1708	1712	1658.6	2372.6	1434.8	1219.3	1307.1	1114.7	1038.9	1131.5	1137.1	1109.2	1159.7	1194.4	1072.8	1171.8	gb:L81174.1 /DB_XREF=gi:18654143 /GEN=Carp /FEA=FLmRNA /CNT=33 /TID=Rn.3789.1 /TIER=FL /STK=1 /UG=Rn.3789 /LL=27064 /DEF=Rattus norvegicus ankyrin-repeat protein (Carp) mRNA, complete cds. /PROD=ankyrin-repeat protein /FL=gb:L81174.1 gb:U50736.1 gb:NM_013220.1
1367666_at	928.3	1002.6	896.7	907.8	870.3	959.5	1095.1	870.8	785.5	994	1060.9	918.6	762.9	916	971.9	897.7	1119.2	1045.8	1063.5	882.2	1083.9	1061.9	1034.6	1033.1	1078.8	1031	1026.7	1003.2	gb:NM_080896.1 /DB_XREF=gi:18266699 /GEN=Hnrnph1 /FEA=FLmRNA /CNT=42 /TID=Rn.23677.1 /TIER=FL+Stack /STK=26 /UG=Rn.23677 /DEF=Rattus norvegicus heterogeneous nuclear ribonucleoprotein H1 (Hnrnph1), mRNA. /PROD=heterogeneous nuclear ribonucleoprotein H1 /FL=gb:NM_080896.1 gb:AF367468.1
1367667_at	646.4	621.7	690.9	748.6	750.3	699.7	660.2	721.4	728.6	638.5	644.1	805.5	798.9	758.5	766.4	730.5	763.1	741	739.7	601.9	583.4	492.4	721.9	620.5	519.3	541	702.8	708.9	gb:NM_031840.1 /DB_XREF=gi:13929205 /GEN=Fdps /FEA=FLmRNA /CNT=41 /TID=Rn.2622.1 /TIER=FL+Stack /STK=26 /UG=Rn.2622 /LL=83791 /DEF=Rattus norvegicus Farnesyl diphosphate synthase (Fdps), mRNA. /PROD=testis-specific farnesyl pyrophosphatesynthetase /FL=gb:M17300.1 gb:M34477.1 gb:NM_031840.1
1367668_a_at	29.9	29.4	17.1	23.2	33.2	30.8	25	15.9	29.2	36.7	38.8	30.2	24.3	22.3	34.1	12.3	27.1	42.6	29.5	41.3	43.5	49.2	38.5	64.5	36.7	35.3	41.3	31.7	gb:NM_031841.1 /DB_XREF=gi:13929207 /GEN=Scd2 /FEA=FLmRNA /CNT=71 /TID=Rn.2627.1 /TIER=FL+Stack /STK=26 /UG=Rn.2627 /LL=83792 /DEF=Rattus norvegicus stearoyl-Coenzyme A desaturase 2 (Scd2), mRNA. /PROD=stearoyl-Coenzyme A desaturase 2 /FL=gb:AB032243.1 gb:NM_031841.1
1367669_a_at	738.5	704	753.8	903.4	746.2	838.3	796.5	814.2	698.7	730.9	775.2	744	778.7	700	741.3	860.7	886	926.8	776.9	676.3	815.4	866.6	909.9	875.2	833	810	980.4	883.9	gb:AI233190 /DB_XREF=gi:3817070 /DB_XREF=EST229878 /CLONE=RKIDC01 /FEA=EST /CNT=23 /TID=Rn.883.2 /TIER=Stack /STK=19 /UG=Rn.883 /LL=64862 /UG_GENE=MPL3 /UG_TITLE=microtubule-associated proteins 1A1B light chain 3
1367670_at	606.9	584.5	574.6	604.9	710	577.5	626.3	587.8	651.7	555.3	653.4	598.2	622.7	728.4	660.5	705.4	708.4	724.9	667.9	566.6	478.8	414.3	555.4	518	476.6	492.1	526.2	631.5	gb:NM_017005.1 /DB_XREF=gi:8393357 /GEN=Fh /FEA=FLmRNA /CNT=32 /TID=Rn.29782.1 /TIER=FL+Stack /STK=26 /UG=Rn.29782 /LL=24368 /DEF=Rattus norvegicus Fumarate hydratase (Fh), mRNA. /PROD=fumarate hydratase /FL=gb:J04473.1 gb:NM_017005.1
1367671_at	616	556	641.9	560.8	614.6	570.2	614.6	575	669.1	577.8	694.9	677.4	735.3	833.3	704.6	872.9	735.2	770.9	680.4	559.8	456.7	410.8	587.5	518.5	430.3	404.8	604.6	668.7	gb:NM_022381.1 /DB_XREF=gi:11693141 /GEN=Pcna /FEA=FLmRNA /CNT=45 /TID=Rn.223.1 /TIER=FL+Stack /STK=25 /UG=Rn.223 /LL=25737 /DEF=Rattus norvegicus Proliferating cell nuclear antigen (Pcna), mRNA. /PROD=proliferating cell nuclear antigen /FL=gb:NM_022381.1
1367672_at	360.4	391.1	361.5	367.9	405.1	339.3	360.9	355.4	484.9	440.6	440	537.6	549.7	564.8	596.4	579.5	390.9	479.6	499.7	449.1	404.1	391.6	346	399.4	347.7	367.9	395.6	359.8	gb:NM_024392.1 /DB_XREF=gi:13242302 /GEN=Hsd17b4 /FEA=FLmRNA /CNT=39 /TID=Rn.2082.1 /TIER=FL+Stack /STK=25 /UG=Rn.2082 /LL=79244 /DEF=Rattus norvegicus peroxisomal multifunctional enzyme type II (Hsd17b4), mRNA. /PROD=peroxisomal multifunctional enzyme type II /FL=gb:U37486.1 gb:NM_024392.1
1367673_at	530.7	735.4	591.3	597.8	829	553.4	655.4	641.3	902.8	861.7	732.3	877.7	1047.6	1118.8	1137.8	1084.6	626.4	809.1	720.7	739.8	854.3	782.6	843.4	843.6	707	813.5	755.7	695.3	gb:NM_080892.1 /DB_XREF=gi:18266691 /GEN=Selenbp2 /FEA=FLmRNA /CNT=30 /TID=Rn.16617.1 /TIER=FL+Stack /STK=25 /UG=Rn.16617 /DEF=Rattus norvegicus selenium binding protein 2 (Selenbp2), mRNA. /PROD=selenium binding protein 2 /FL=gb:NM_080892.1 gb:AB036799.1
1367674_at	561.1	578.2	527.8	558.2	634.9	595.3	534.1	585.9	475.3	498.8	530.7	499.2	573.9	450.2	517.7	543.5	531.3	530.5	513.4	611.8	478.9	510.5	503.5	470.5	511.6	572.6	504.9	520	gb:NM_053742.1 /DB_XREF=gi:16758567 /GEN=Pitpnb /FEA=FLmRNA /CNT=38 /TID=Rn.2399.1 /TIER=FL+Stack /STK=25 /UG=Rn.2399 /LL=114561 /DEF=Rattus norvegicus phosphotidylinositol transfer protein, beta (Pitpnb), mRNA. /PROD=phosphotidylinositol transfer protein, beta /FL=gb:D21132.1 gb:NM_053742.1
1367675_at	525.2	476.6	514.6	544.4	594.6	581.7	514.8	599.2	553.5	541.7	514.4	519.3	534.1	522	534.1	532.5	562.4	566.7	541.6	553	490.9	420.3	536	489.6	480.7	553.1	553.4	549.2	gb:NM_031145.1 /DB_XREF=gi:13592134 /GEN=Sip2-28 /FEA=FLmRNA /CNT=31 /TID=Rn.833.1 /TIER=FL+Stack /STK=25 /UG=Rn.833 /LL=81823 /DEF=Rattus norvegicus calcium- and integrin-binding protein (Sip2-28), mRNA. /PROD=calcium- and integrin-binding protein /FL=gb:NM_031145.1 gb:AF136585.1
1367676_at	170.7	195.4	155.1	164.5	142.5	186	193.9	153.1	206.7	226.9	284.7	218.9	210.9	267.1	231.3	241.2	223.5	207.5	227.1	179	227.5	203.5	239.4	232.6	203.7	188.7	251.1	223.3	gb:NM_017187.1 /DB_XREF=gi:8393535 /GEN=Hmgb2 /FEA=FLmRNA /CNT=44 /TID=Rn.2874.1 /TIER=FL+Stack /STK=25 /UG=Rn.2874 /LL=29395 /DEF=Rattus norvegicus high mobility group box 2 (Hmgb2), mRNA. /PROD=high mobility group box 2 /FL=gb:D84418.1 gb:NM_017187.1
1367677_at	954	899.1	907.1	883	1052.2	828	809.5	873.9	1089.7	1188.7	925.4	960.8	906.3	925.2	968.6	958.5	1080.4	1197.6	1037.8	1019	802.3	720	878.5	825.2	741.3	751	860.1	871.2	gb:NM_053610.1 /DB_XREF=gi:16758403 /GEN=Prdx6 /FEA=FLmRNA /CNT=30 /TID=Rn.2944.1 /TIER=FL+Stack /STK=25 /UG=Rn.2944 /LL=113898 /DEF=Rattus norvegicus peroxiredoxin 6 (Prdx6), mRNA. /PROD=peroxiredoxin 6 /FL=gb:AF110732.1 gb:NM_053610.1
1367678_at	492.1	475.2	452.1	470.9	440.2	445.9	435.5	460.5	509.2	454.4	461.6	464.1	438.7	442.7	435.6	444.7	447.4	431.4	434.2	438.2	533.8	501.9	490.2	520.2	486	510.7	500.2	550.3	gb:NM_130428.1 /DB_XREF=gi:18426857 /GEN=Sdha /FEA=FLmRNA /CNT=39 /TID=Rn.3593.1 /TIER=FL+Stack /STK=24 /UG=Rn.3593 /DEF=Rattus norvegicus succinate dehydrogenase complex, subunit A, flavoprotein (Fp) (Sdha), mRNA. /PROD=succinate dehydrogenase complex, subunit A,flavoprotein (Fp) /FL=gb:NM_130428.1 gb:AB072907.1
1367679_at	27.3	13.5	14.1	18.6	28.9	19.1	12.6	24.9	27.5	17.9	21	20.7	17.6	10.2	18.1	14.9	26.4	34.6	21	42.7	40.3	33.2	24.2	40.6	23.1	21.1	14.2	20.5	gb:NM_013069.1 /DB_XREF=gi:6978636 /GEN=Cd74 /FEA=FLmRNA /CNT=30 /TID=Rn.33804.1 /TIER=FL+Stack /STK=24 /UG=Rn.33804 /LL=25599 /DEF=Rattus norvegicus CD74 antigen (invariant polpypeptide of major histocompatibility class II antigen-associated) (Cd74), mRNA. /PROD=CD74 antigen (invariant polpypeptide of majorhistocompatibility class II antigen-associated) /FL=gb:NM_013069.1
1367680_at	354.1	391.2	358.3	370.5	411.5	373.8	406.7	383.7	439.8	431.5	445.6	460.5	479.5	489.9	504.2	499.7	389.8	446.5	414.2	416.4	393	361.1	386	404.1	354.1	373.8	347.2	373.1	gb:NM_017340.1 /DB_XREF=gi:8394148 /GEN=RATACOA1 /FEA=FLmRNA /CNT=32 /TID=Rn.31796.1 /TIER=FL+Stack /STK=24 /UG=Rn.31796 /LL=50681 /DEF=Rattus norvegicus acyl-coA oxidase (RATACOA1), mRNA. /PROD=acyl-coA oxidase /FL=gb:NM_017340.1 gb:J02752.1
1367681_at	2663.2	2533	2471.9	2553.9	2394.3	2431.5	2408.4	2491.5	2465.2	2311.6	2116.8	2561.9	2465.4	2165.6	2715.3	2466.2	2239	2309.9	2463	2332.5	2083.2	2033	2546.7	1943.8	2024.9	2087.7	2057.6	1984.3	gb:NM_022523.1 /DB_XREF=gi:11968105 /GEN=Cd151 /FEA=FLmRNA /CNT=29 /TID=Rn.1465.1 /TIER=FL+Stack /STK=24 /UG=Rn.1465 /LL=64315 /DEF=Rattus norvegicus CD151 antigen (Cd151), mRNA. /PROD=CD151 antigen /FL=gb:AF192547.2 gb:NM_022523.1
1367682_at	28.5	37.9	46.5	33.6	45.1	35.9	36.1	45.1	72.3	52.6	41.1	63.7	50.8	33.9	61.6	48.1	33	49.8	45.3	53.1	57	53.3	52	51.4	47.6	39.9	60.8	49.7	gb:NM_030859.1 /DB_XREF=gi:13540680 /GEN=Mdk /FEA=FLmRNA /CNT=29 /TID=Rn.17447.1 /TIER=FL+Stack /STK=24 /UG=Rn.17447 /LL=81517 /DEF=Rattus norvegicus midkine (Mdk), mRNA. /PROD=midkine /FL=gb:AB025023.1 gb:NM_030859.1 gb:AF315950.1
1367683_at	458.7	503.5	487.9	419.9	530.5	439.9	509.5	424.8	508.8	521.1	550.2	463.2	495.2	599.3	475.3	508.4	539	565.3	496.9	451.1	476.4	488.9	457.8	465	488.9	514.3	524.2	550.8	gb:NM_053483.1 /DB_XREF=gi:16758241 /GEN=Kpna2 /FEA=FLmRNA /CNT=27 /TID=Rn.2949.1 /TIER=FL+Stack /STK=24 /UG=Rn.2949 /LL=85245 /DEF=Rattus norvegicus karyopherin (importin) alpha 2 (Kpna2), mRNA. /PROD=karyopherin (importin) alpha 2 /FL=gb:NM_053483.1
1367684_at	2	1.4	0.5	1.5	8.3	2	11.7	1.2	0.9	6.3	3.9	0.6	5	9.1	0.7	6	6.4	1.6	0.7	0.9	2	5.9	0.6	1.8	4.6	0.6	6.2	1.3	gb:NM_012937.1 /DB_XREF=gi:6978712 /GEN=Crybb2 /FEA=FLmRNA /CNT=25 /TID=Rn.10350.1 /TIER=FL+Stack /STK=24 /UG=Rn.10350 /LL=25422 /DEF=Rattus norvegicus R.norvegicus CRYBB2 gene (crystallin, beta B2) (Crybb2), mRNA. /PROD=R.norvegicus CRYBB2 gene (crystallin, beta B2) /FL=gb:NM_012937.1
1367685_at	5017.6	4390.9	4617.8	5784.3	5070.1	4068.1	4487.6	4119.4	4482.4	4632.4	3947	3922.9	3973.1	4642.1	5952.9	5211.5	5100	4547.9	5222.5	4140	3436.6	3191.2	4100.5	3318.4	3329.8	3594.1	3572.1	3801.9	gb:NM_031113.1 /DB_XREF=gi:13592076 /GEN=Rps27a /FEA=FLmRNA /CNT=43 /TID=Rn.6014.1 /TIER=FL+Stack /STK=23 /UG=Rn.6014 /LL=81777 /DEF=Rattus norvegicus ribosomal protein S27a (Rps27a), mRNA. /PROD=ribosomal protein S27a /FL=gb:NM_031113.1
1367686_at	1166.3	1018	987.7	975.5	986.6	1050.8	1039.2	984.1	990.3	960.7	983.2	818.5	922.2	957.6	913.3	909	943	845.1	1004.9	865	958.2	882.5	1017.6	932.6	1020.2	937.8	1071.2	1101.4	gb:NM_030835.1 /DB_XREF=gi:13540635 /GEN=RAMP4 /FEA=FLmRNA /CNT=51 /TID=Rn.2119.1 /TIER=FL+Stack /STK=23 /UG=Rn.2119 /LL=80881 /DEF=Rattus norvegicus ribosome associated membrane protein 4 (RAMP4), mRNA. /PROD=ribosome associated membrane protein 4 /FL=gb:AB018546.1 gb:AF100470.1 gb:NM_030835.1
1367687_a_at	1662	1660.6	1398.3	1577.1	1567.5	1333	1557	1513	1718.1	1822.6	1507.1	1748.6	1794.6	1596.4	1718.6	1935.2	1496.9	1549.2	1863	1923.7	1567.3	1581.7	1422.5	1505.1	1565.3	1644.9	1355.2	1384.4	gb:M25719.1 /DB_XREF=gi:206024 /FEA=FLmRNA /CNT=23 /TID=Rn.1121.2 /TIER=FL /STK=1 /UG=Rn.1121 /LL=25508 /UG_GENE=Pam /UG_TITLE=Peptidylglycine alpha-amidating monooxygenase /DEF=Rat peptidyl-glycine alpha-amidating monooxygenase (rPAM-2) mRNA, complete cds. /FL=gb:M25719.1
1367688_at	319.9	318.9	372.3	378.2	377.9	336.1	334.6	424	372.2	435.8	284.4	382.5	361.2	257.8	316.7	284	277.4	266.7	325.7	498	406.2	480	341.8	432	502.8	481.3	338.8	298.2	gb:NM_031725.1 /DB_XREF=gi:13929017 /GEN=Scamp4 /FEA=FLmRNA /CNT=29 /TID=Rn.7309.1 /TIER=FL+Stack /STK=23 /UG=Rn.7309 /LL=65170 /DEF=Rattus norvegicus secretory carrier membrane protein 4 (Scamp4), mRNA. /PROD=secretory carrier membrane protein 4 /FL=gb:AF285631.1 gb:NM_031725.1
1367689_a_at	62.4	78.1	64.1	73.5	107	75	87.1	45.3	195.6	135.8	166.5	154.4	224.4	248.7	339.3	326.6	144.3	129.5	132.3	77.9	93.2	77.9	81	96.2	53.3	55.4	89.7	98.5	gb:AF072411.1 /DB_XREF=gi:3273896 /FEA=FLmRNA /CNT=38 /TID=Rn.3790.1 /TIER=FL /STK=1 /UG=Rn.3790 /LL=29184 /UG_GENE=Cd36 /DEF=Rattus norvegicus fatty acid translocaseCD36 mRNA, complete cds. /PROD=fatty acid translocaseCD36 /FL=gb:AF072411.1 gb:NM_031561.1 gb:L19658.1 gb:AF113914.1
1367690_at	1231.3	1228.5	1339.1	1282.3	1346.8	1381.2	1246.4	1333.6	1367.5	1354.1	1157.2	1415.4	1557.3	1603.1	1446.6	1568.4	1381.9	1429.3	1348.1	1468.3	1041.1	1066.4	1172	1152	1118.9	1116.4	1035.8	1067.9	gb:NM_017199.1 /DB_XREF=gi:8394363 /GEN=Ssr4 /FEA=FLmRNA /CNT=34 /TID=Rn.1999.1 /TIER=FL+Stack /STK=23 /UG=Rn.1999 /LL=29435 /DEF=Rattus norvegicus signal sequence receptor, delta (Ssr4), mRNA. /PROD=signal sequence receptor, delta /FL=gb:NM_017199.1
1367691_at	2014.6	2040.1	1940.6	2159.5	2082.4	1935.1	1945.7	1931.9	1928.4	1951.2	1734.5	1937.1	2190.8	2342.7	2270.5	2217.7	1921.4	1969.9	2002.3	1840.6	1624.2	1452.4	1906	1519.2	1573.4	1613	1810.3	1879.7	gb:NM_134449.1 /DB_XREF=gi:19745163 /GEN=SRBC /FEA=FLmRNA /CNT=25 /TID=Rn.12281.1 /TIER=FL+Stack /STK=23 /UG=Rn.12281 /LL=85332 /DEF=Rattus norvegicus PKC-delta binding protein (SRBC), mRNA. /PROD=PKC-delta binding protein /FL=gb:D85435.1 gb:NM_134449.1
1367692_at	0.2	4	4.4	1.8	3.6	0.6	0.5	6.8	7	1	4.9	5.1	6.4	5.8	1.1	1.9	1.7	10.4	13.3	0.8	4.2	1.7	1.5	5.8	0.6	6.1	5.8	4.2	gb:NM_013024.1 /DB_XREF=gi:6981501 /GEN=Sbp /FEA=FLmRNA /CNT=23 /TID=Rn.9914.1 /TIER=FL+Stack /STK=23 /UG=Rn.9914 /LL=25540 /DEF=Rattus norvegicus Spermine binding protein (Sbp), mRNA. /PROD=spermine binding protein /FL=gb:J02675.1 gb:NM_013024.1
1367693_at	1321.5	1406.5	1297.8	1636	1278.8	1266.8	1334.5	1206.2	1395.9	1286.2	1030.3	1217.7	1148.9	1306.4	1186.8	1241.5	1144.6	1259.8	1217	1202.9	1000.6	1034.2	1187.2	1106.7	1076.3	1046.1	1137.6	1189.4	gb:NM_013052.1 /DB_XREF=gi:6981709 /GEN=Ywhah /FEA=FLmRNA /CNT=41 /TID=Rn.3324.1 /TIER=FL+Stack /STK=22 /UG=Rn.3324 /LL=25576 /DEF=Rattus norvegicus Tyrosine 3-monooxygenasetryptophan 5-monooxygenase activation protein, eta polypeptide (Ywhah), mRNA. /PROD=tyrosine 3-monooxygenasetryptophan5-monooxygenase activation protein, eta polypeptide /FL=gb:NM_013052.1 gb:D17445.1
1367694_at	1339.5	1220.7	1246.4	1313.2	1483	1389.8	1359.3	1220	1255.1	1132.1	1118.7	1110.3	1035	1173.8	1149.9	1124.9	1359	1405.1	1339.6	1264.2	1010.4	956.6	1170.5	1015.7	987.7	1007.9	1104	1213.4	gb:NM_133618.1 /DB_XREF=gi:19424337 /GEN=Hadhb /FEA=FLmRNA /CNT=39 /TID=Rn.11253.1 /TIER=FL+Stack /STK=22 /UG=Rn.11253 /LL=171155 /DEF=Rattus norvegicus hydroxyacyl-Coenzyme A dehydrogenase3-ketoacyl-Coenzyme A thiolaseenoyl-Coenzyme A hydratase (trifunctional protein), beta subunit (Hadhb), mRNA. /PROD=hydroxyacyl-Coenzyme Adehydrogenase3-ketoacyl-Coenzyme Athiolaseenoyl-Coenzyme A hydratase (tr…
1367695_at	526.5	559	515.8	549.3	630.6	535.5	535.8	555.9	702.4	615.4	565.2	652.6	744.6	594	777.9	686	598.6	625.1	624.2	635.7	509.9	571.4	544	500.3	435.1	538.7	520.8	512.7	gb:NM_022390.1 /DB_XREF=gi:11693159 /GEN=Qdpr /FEA=FLmRNA /CNT=30 /TID=Rn.241.1 /TIER=FL+Stack /STK=22 /UG=Rn.241 /LL=64192 /DEF=Rattus norvegicus quinoid dihydropteridine reductase (Qdpr), mRNA. /PROD=quinoid dihydropteridine reductase /FL=gb:NM_022390.1 gb:J03481.1
1367696_at	59.6	85.7	70.5	77.7	108.9	60.6	80.2	74.4	108.2	111.9	91.1	132	148.9	138.4	120.1	138.4	97.7	134.4	133.2	96.4	70.5	62.5	71.8	99.3	57.3	49.6	67.1	64.8	gb:NM_030833.1 /DB_XREF=gi:13540633 /GEN=LOC80875 /FEA=FLmRNA /CNT=33 /TID=Rn.2648.1 /TIER=FL+Stack /STK=22 /UG=Rn.2648 /LL=80875 /DEF=Rattus norvegicus interferon-inducible protein 16 (LOC80875), mRNA. /PROD=interferon-inducible protein 16 /FL=gb:AF164040.1 gb:NM_030833.1
1367697_at	310.1	324.5	280.3	271.5	300.5	252	289.1	326.6	286.5	332.3	281.3	322.2	343.9	278.1	297.9	278.8	254.8	303.7	297.3	305.1	335.4	347.8	243	299.9	340.6	319	277.3	283.9	gb:NM_031020.1 /DB_XREF=gi:13591927 /GEN=Mapk14 /FEA=FLmRNA /CNT=37 /TID=Rn.3293.1 /TIER=FL+Stack /STK=22 /UG=Rn.3293 /LL=81649 /DEF=Rattus norvegicus p38 mitogen activated protein kinase (Mapk14), mRNA. /PROD=p38 mitogen activated protein kinase /FL=gb:AF346293.1 gb:NM_031020.1 gb:U73142.1 gb:U91847.1
1367698_a_at	348.6	346.4	314.5	287.2	371.7	316	314.9	362.5	324.5	479	339.4	371.8	384.1	241.1	304.6	320.6	258.8	311.6	362.1	450.7	494.8	505.6	330.4	492.3	525.9	529.5	377.6	292.7	gb:NM_031837.1 /DB_XREF=gi:13929199 /GEN=LOC83788 /FEA=FLmRNA /CNT=29 /TID=Rn.2106.1 /TIER=FL+Stack /STK=22 /UG=Rn.2106 /LL=83788 /DEF=Rattus norvegicus E-septin (LOC83788), mRNA. /PROD=E-septin /FL=gb:NM_031837.1 gb:AF180526.1 gb:AF180525.1 gb:AF170253.1
1367699_at	112.2	111.7	131.9	131.5	133.9	120.5	100.9	154.5	124.8	144.2	115.1	136.9	145.7	100.9	120.6	129.7	95.8	134.8	124.1	148.6	150.9	143.5	127.3	171	163.3	148.2	139.5	102.1	gb:AB008161.1 /DB_XREF=gi:2558488 /GEN=sh3p8 /FEA=FLmRNA /CNT=29 /TID=Rn.8762.1 /TIER=FL+Stack /STK=22 /UG=Rn.8762 /LL=81922 /DEF=Rattus norvegicus mRNA for SH3P8, complete cds. /PROD=SH3P8 /FL=gb:NM_031239.1 gb:AF009602.1 gb:AB008161.1
1367700_at	5.5	8.6	3.9	13.6	8.7	3.2	10.5	4	0.4	0.6	6	7.2	11.3	1.8	8.5	12.7	8.7	4.2	6.4	17.7	0.3	8.6	10.7	6	10	9.7	5.8	1	gb:NM_080698.1 /DB_XREF=gi:18104932 /GEN=Fmod /FEA=FLmRNA /CNT=28 /TID=Rn.8778.1 /TIER=FL+Stack /STK=22 /UG=Rn.8778 /LL=64507 /DEF=Rattus norvegicus fibromodulin (Fmod), mRNA. /PROD=fibromodulin /FL=gb:NM_080698.1
1367701_at	22.3	31.2	23.1	32.2	31.6	25.2	31	29.6	36	43.2	31.8	35.7	21.3	29.1	24.2	26.1	31.3	26.3	19.3	30.8	34.5	38.2	29.3	35.6	39.8	37.7	19.2	27.1	gb:NM_031646.1 /DB_XREF=gi:13928891 /GEN=Ramp2 /FEA=FLmRNA /CNT=26 /TID=Rn.31482.1 /TIER=FL+Stack /STK=22 /UG=Rn.31482 /LL=58966 /DEF=Rattus norvegicus receptor (calcitonin) activity modifying protein 2 (Ramp2), mRNA. /PROD=receptor-activity modifying protein 2 /FL=gb:AB042888.1 gb:AB030943.1 gb:AF181551.1 gb:NM_031646.1
1367702_at	303.4	315.3	282.3	281.5	338.3	282.4	314.8	290.2	375.5	308.1	328.3	352.9	350.5	411.4	414.1	407.6	315.2	359.8	336.2	313.9	286.8	261.2	279.3	316.9	254.1	279.4	266.8	318.5	gb:NM_016986.1 /DB_XREF=gi:8392832 /GEN=Acadm /FEA=FLmRNA /CNT=25 /TID=Rn.6302.1 /TIER=FL+Stack /STK=22 /UG=Rn.6302 /LL=24158 /DEF=Rattus norvegicus Acyl-Coenzyme A dehydrogenase, C-4 to C-12 straight-chain (Acadm), mRNA. /PROD=acyl-Coenzyme A dehydrogenase, C-4 to C-12straight-chain /FL=gb:J02791.1 gb:NM_016986.1
1367703_at	10.1	1.7	2.6	2.6	1.5	1	5.1	1.9	4.7	1.4	4.6	17.4	1.2	0.9	11.1	1.9	1.3	1	3	3.8	1.7	1.4	1	4.3	5.3	2.9	2.2	1.5	gb:NM_033095.1 /DB_XREF=gi:14861861 /GEN=Crygd /FEA=FLmRNA /CNT=24 /TID=Rn.64655.1 /TIER=FL+Stack /STK=22 /UG=Rn.64655 /LL=24278 /DEF=Rattus norvegicus Crystallin, gamma polypeptide 4 (Crygd), mRNA. /PROD=crystallin, gamma polypeptide 4 /FL=gb:NM_033095.1
1367704_at	478.1	407.7	471	447	395.6	404.7	424.8	453	416.6	449.5	397.7	438	451.6	310.2	397.1	323.5	361.9	355.6	398.5	470.1	493.7	415.3	373.8	472.7	377.8	389.1	441.2	357.8	gb:NM_080583.1 /DB_XREF=gi:18034786 /GEN=Ap2b1 /FEA=FLmRNA /CNT=32 /TID=Rn.56138.1 /TIER=FL+Stack /STK=22 /UG=Rn.56138 /LL=140670 /DEF=Rattus norvegicus adaptor-related protein complex 2, beta 1 subunit (Ap2b1), mRNA. /PROD=adaptor-related protein complex 2, beta 1subunit /FL=gb:M77246.1 gb:NM_080583.1
1367705_at	72.9	64.3	66.2	76	87.2	86.4	81.9	81.3	113	96.6	94.6	118.7	90.4	111.1	106.3	112.4	93.4	94.8	75	111.7	92	85.3	96.9	77.6	79.8	85	91.1	105.7	gb:AF319950.1 /DB_XREF=gi:12746262 /FEA=FLmRNA /CNT=25 /TID=Rn.1484.1 /TIER=FL /STK=1 /UG=Rn.1484 /LL=64045 /UG_GENE=Glrx /DEF=Rattus norvegicus glutaredoxin mRNA, complete cds. /PROD=glutaredoxin /FL=gb:AF319950.1 gb:AF167981.3 gb:NM_022278.1
1367706_at	1047.7	1040.3	1100.3	1127.7	1154.2	1170	1078.7	1129.7	1152	1044	964.8	1106.8	1281.7	1135.2	1228.8	1369.8	1176.3	1269.6	1237	1227	977.7	962.9	1049.3	1067.4	884.4	1000.5	983.7	967.9	gb:NM_031353.1 /DB_XREF=gi:13786199 /GEN=Vdac1 /FEA=FLmRNA /CNT=40 /TID=Rn.54594.1 /TIER=FL+Stack /STK=21 /UG=Rn.54594 /LL=83529 /DEF=Rattus norvegicus voltage-dependent anion channel 1 (Vdac1), mRNA. /PROD=voltage-dependent anion channel 1 /FL=gb:AB039662.1 gb:AF268467.1 gb:NM_031353.1
1367707_at	89.2	101.6	83.7	79.1	85.2	86.3	84.2	92.3	82.3	110.9	83.1	95.5	88.9	66.8	70.8	61.9	78.6	86.8	80.1	87.5	103.4	120.7	83.5	101.2	117.2	110.7	93.7	66.9	gb:NM_017332.1 /DB_XREF=gi:8394157 /GEN=Fasn /FEA=FLmRNA /CNT=58 /TID=Rn.9486.1 /TIER=FL+Stack /STK=21 /UG=Rn.9486 /LL=50671 /DEF=Rattus norvegicus fatty acid synthase (Fasn), mRNA. /PROD=fatty acid synthase /FL=gb:M76767.1 gb:NM_017332.1
1367708_a_at	262.3	314.8	326.7	289.2	278.1	349.7	289.8	343.7	325.1	451.5	296	338.5	273.5	263.5	315.3	243.1	255.3	292.3	283.8	406.2	316	368.3	273.7	404	349.3	351.6	289.9	265.7	gb:AI179334 /DB_XREF=gi:3729972 /DB_XREF=EST223030 /CLONE=RSPCF40 /FEA=FLmRNA /CNT=58 /TID=Rn.9486.1 /TIER=Stack /STK=17 /UG=Rn.9486 /LL=50671 /UG_GENE=Fasn /UG_TITLE=fatty acid synthase /FL=gb:M76767.1 gb:NM_017332.1
1367709_at	4651.8	4205.3	4156.4	5469.3	4465.1	4156.3	4164.3	3962.5	4025.3	3993.7	3177.6	3854.1	3689.1	3419.3	3966.8	4147.6	4607.5	4123.7	4652.4	3966.4	2803.3	2665.1	3504.2	2656.6	2840.4	2832.9	3237.2	3341.7	gb:NM_017125.1 /DB_XREF=gi:8393075 /GEN=Cd63 /FEA=FLmRNA /CNT=45 /TID=Rn.11068.1 /TIER=FL+Stack /STK=21 /UG=Rn.11068 /LL=29186 /DEF=Rattus norvegicus Cd63 antigen (Cd63), mRNA. /PROD=Cd63 antigen /FL=gb:NM_017125.1
1367710_at	1075.6	1104.6	1043.6	1118.1	1238.7	1045.1	1126.7	1014.5	1173.3	1107.3	1172.2	1127.2	1270	1304	1245	1433.5	1275.4	1355	1342.8	1026.8	871.1	796.2	1122.1	898.2	810.5	850	1023	1098.9	gb:NM_017257.1 /DB_XREF=gi:8394090 /GEN=Psme2 /FEA=FLmRNA /CNT=31 /TID=Rn.4017.1 /TIER=FL+Stack /STK=21 /UG=Rn.4017 /LL=29614 /DEF=Rattus norvegicus protease (prosome, macropain) 28 subunit, beta (Psme2), mRNA. /PROD=protease (prosome, macropain) 28 subunit, beta /FL=gb:NM_017257.1
1367711_at	2116.3	2022	1991.7	2092.8	2107.4	2012	2176.6	1877.6	1905.8	1668.5	1903.9	1820.4	1714.9	2034.6	1796.8	1914.2	2172.5	2066.9	2092.5	1825.7	1810.5	1681.8	2014.2	1875.4	1848.7	1898.5	1968.2	2124.5	gb:NM_033236.1 /DB_XREF=gi:15100180 /GEN=Psmc2 /FEA=FLmRNA /CNT=27 /TID=Rn.1202.1 /TIER=FL+Stack /STK=21 /UG=Rn.1202 /LL=25581 /DEF=Rattus norvegicus Proteasome (prosome, macropain) 26S subunit, ATPase (Psmc2), mRNA. /PROD=proteasome (prosome, macropain) 26S subunit,ATPase /FL=gb:NM_033236.1 gb:D50694.1
1367712_at	736.2	715.7	789.9	772.9	831.6	725.2	741.5	781.9	750.9	701.2	728.3	807.1	811.5	668.1	834.1	843.1	771.5	815.1	832.1	688.3	618.4	568.8	746.9	670.3	541	540.1	660.6	611.6	gb:NM_053819.1 /DB_XREF=gi:16758665 /GEN=Timp1 /FEA=FLmRNA /CNT=29 /TID=Rn.25754.1 /TIER=FL+Stack /STK=21 /UG=Rn.25754 /LL=116510 /DEF=Rattus norvegicus tissue inhibitor of metalloproteinase 1 (Timp1), mRNA. /PROD=tissue inhibitor of metalloproteinase 1 /FL=gb:NM_053819.1 gb:U06179.1 gb:L31883.1
1367713_at	1272.1	983.9	993.1	1022	1041.5	1108	963.4	1020.7	918.6	817.2	884.3	976.4	845	848	837.6	715.2	1091.3	900.3	961.3	959.7	980.8	846.5	1163.2	907.7	1015.3	1003.1	1089.7	1056.2	gb:NM_019356.1 /DB_XREF=gi:9506570 /GEN=Eif2s1 /FEA=FLmRNA /CNT=28 /TID=Rn.1488.1 /TIER=FL+Stack /STK=21 /UG=Rn.1488 /LL=54318 /DEF=Rattus norvegicus eukaryotic translation initiation factor 2, subunit 1 (alpha ) (Eif2s1), mRNA. /PROD=eukaryotic translation initiation factor 2,subunit 1 (alpha ) /FL=gb:J02646.1 gb:NM_019356.1
1367714_at	379.3	348.7	391.6	416.6	443.4	408.6	398.2	420.7	343.8	326	341.9	326.7	352.6	275.4	311.5	330.1	420.4	416.4	376.4	391.8	337.9	331.7	378.2	330.5	403.2	381.4	384.3	379.7	gb:NM_032058.1 /DB_XREF=gi:14091737 /GEN=Eif2b2 /FEA=FLmRNA /CNT=25 /TID=Rn.5910.1 /TIER=FL+Stack /STK=21 /UG=Rn.5910 /LL=84005 /DEF=Rattus norvegicus eukaryotic translation initiation factor 2B, subunit 2 (beta, 39kD) (Eif2b2), mRNA. /PROD=eukaryotic translation initiation factor 2B,subunit 2 (beta, 39kD) /FL=gb:NM_032058.1 gb:U31880.1 gb:U83914.1
1367715_at	322.2	310.2	376.5	315	381.3	328.7	293.9	515.1	384.7	434.4	337.4	417.7	457.5	308.4	348.1	346.9	272.5	255.7	340.1	448.6	473.1	449.6	365.8	528.7	475	453.2	344.5	308.1	gb:NM_013091.1 /DB_XREF=gi:6981663 /GEN=Tnfrsf1a /FEA=FLmRNA /CNT=24 /TID=Rn.11119.1 /TIER=FL+Stack /STK=21 /UG=Rn.11119 /LL=25625 /DEF=Rattus norvegicus Tumor necrosis factor receptor superfamily, member 1a (Tnfrsf1a), mRNA. /PROD=Tumor necrosis factor receptor superfamily,member 1a /FL=gb:M63122.1 gb:AF329979.1 gb:AF329978.1 gb:AF329981.1 gb:AF329977.1 gb:AF329980.1 gb:AF329976.1 gb:NM_013091.1
1367716_at	195.6	211.9	208.5	204.5	203.6	186.3	220.1	194.6	211.9	185.9	204.1	195.6	217.4	209.3	217	218	212.4	202.7	185.7	195.8	194.5	198.4	217.6	189.6	181	176.4	196.9	202.2	gb:NM_133557.1 /DB_XREF=gi:19424235 /GEN=Cda08 /FEA=FLmRNA /CNT=30 /TID=Rn.3622.1 /TIER=FL+Stack /STK=21 /UG=Rn.3622 /DEF=Rattus norvegicus hypothetical protein CDA08 (Cda08), mRNA. /PROD=hypothetical protein CDA08 /FL=gb:AF480856.1 gb:NM_133557.1
1367717_at	5020.7	4436.1	4139.2	5588.1	4547.2	4628.5	4138.6	4901.1	4332.6	4378.1	3414.8	4476.6	4836.7	4963.7	5423.4	5015.8	4962.6	4444.8	4510	4864.5	3740.2	3206.9	4673.9	3665.7	3548.3	3850.9	3858.4	3847.1	gb:NM_053597.1 /DB_XREF=gi:16758381 /GEN=Rps27 /FEA=FLmRNA /CNT=54 /TID=Rn.7481.1 /TIER=FL+Stack /STK=20 /UG=Rn.7481 /LL=94266 /DEF=Rattus norvegicus ribosomal protein S27 (Rps27), mRNA. /PROD=ribosomal protein S27 /FL=gb:AF184893.1 gb:NM_053597.1
1367718_at	299.7	274.1	353.4	321.4	336.1	321.2	306.9	330.3	300.7	336.5	286.4	388.3	326.6	266.8	280.4	284.6	256.4	318.1	296.2	294.7	327.2	286.3	307.7	323.2	301.3	309.8	303.4	251.5	gb:NM_017177.1 /DB_XREF=gi:8393103 /GEN=Chetk /FEA=FLmRNA /CNT=28 /TID=Rn.1302.1 /TIER=FL+Stack /STK=20 /UG=Rn.1302 /LL=29367 /DEF=Rattus norvegicus cholineethanolamine kinase (Chetk), mRNA. /PROD=cholineethanolamine kinase /FL=gb:NM_017177.1 gb:AB006607.1
1367719_at	729.2	737.9	644.2	710.6	651.6	721.9	708	650.5	561	562.1	673.5	564.1	532.9	539.5	514.6	595.5	700.4	608.6	717.1	592.3	536.4	566.5	588.2	560.2	599.3	548.6	584	666.8	gb:NM_053989.1 /DB_XREF=gi:16758893 /GEN=dd5 /FEA=FLmRNA /CNT=30 /TID=Rn.54812.1 /TIER=FL+Stack /STK=20 /UG=Rn.54812 /LL=117060 /DEF=Rattus norvegicus progestin induced protein (dd5), mRNA. /PROD=progestin induced protein /FL=gb:NM_053989.1
1367720_at	300.9	326.1	281.5	311	362.3	272.4	353.2	331.7	302.6	328.1	331.1	322	423	450.7	410.8	370.6	295.6	339.5	305.1	270.9	300.1	235.3	325	283.5	239.7	264.7	313.4	309.4	gb:NM_012899.1 /DB_XREF=gi:6978482 /GEN=Alad /FEA=FLmRNA /CNT=30 /TID=Rn.3941.1 /TIER=FL+Stack /STK=20 /UG=Rn.3941 /LL=25374 /DEF=Rattus norvegicus aminolevulinate,delta-,dehydratase (Alad), mRNA. /PROD=aminolevulinate,delta-,dehydratase /FL=gb:NM_012899.1
1367721_at	1338	1342.1	1501.6	1584.5	1317.9	1274	1389.4	1523.5	1410	1610.6	1295.7	1455	1623.1	1338.3	1550.3	1777.8	1296.3	1509.3	1504.5	1422.5	1429	1530.7	1308.7	1429.3	1399	1373.4	1333.3	1284.2	gb:NM_012649.1 /DB_XREF=gi:6981521 /GEN=Sdc4 /FEA=FLmRNA /CNT=24 /TID=Rn.2029.1 /TIER=FL+Stack /STK=20 /UG=Rn.2029 /LL=24771 /DEF=Rattus norvegicus Ryudocansyndecan 4 (Sdc4), mRNA. /PROD=ryudocansyndecan 4 /FL=gb:NM_012649.1 gb:M81786.1
1367722_at	111	119.9	125.5	102.8	128.2	112.1	104.1	104.5	144.4	156	155.3	192.1	156.1	148	139.5	157.8	137.1	153.4	115.8	142	126.9	155.7	134.2	168	120.4	120.8	126.9	110.8	gb:NM_031973.1 /DB_XREF=gi:14010870 /GEN=Dpp7 /FEA=FLmRNA /CNT=25 /TID=Rn.3363.1 /TIER=FL+Stack /STK=20 /UG=Rn.3363 /LL=83799 /DEF=Rattus norvegicus dipeptidyl peptidase 7 (Dpp7), mRNA. /PROD=dipeptidyl peptidase 7 /FL=gb:AB048711.1 gb:AB038232.1 gb:NM_031973.1
1367723_a_at	146.9	138.7	153	127.3	159.3	137.9	133.9	159.6	157.2	153.8	156.9	141.2	152	111.3	136.7	126.2	152.8	158	141.7	159.8	165.9	165.8	151.4	159.1	187.3	180.2	168.1	141	gb:NM_031621.1 /DB_XREF=gi:13928851 /GEN=Lnk /FEA=FLmRNA /CNT=23 /TID=Rn.11228.1 /TIER=FL+Stack /STK=20 /UG=Rn.11228 /LL=58838 /DEF=Rattus norvegicus linker of T-cell receptor pathways (Lnk), mRNA. /PROD=linker of T-cell receptor pathways /FL=gb:NM_031621.1 gb:U24655.1
1367724_a_at	1254.6	1226.8	1261.8	1300.7	1303.2	1293	1205.3	1191.7	1419.1	1161.7	1200.6	1376.7	1551.9	1539	1594.7	1627.8	1514.3	1539.8	1445.4	1252.8	982.1	900.1	1241.9	946	854	895.8	1124.5	1209.8	gb:NM_053578.2 /DB_XREF=gi:19923698 /GEN=Atp6k /FEA=FLmRNA /CNT=22 /TID=Rn.789.1 /TIER=FL+Stack /STK=20 /UG=Rn.789 /LL=94170 /DEF=Rattus norvegicus vacuolar proton-ATPase subunit M9.2 (Atp6k), mRNA. /PROD=vacuolar proton-ATPase subunit M9.2 /FL=gb:NM_053578.2
1367725_at	166.9	152.8	141.3	132.7	132.5	152.6	134.9	159.2	111.9	115.7	118.5	129.5	99.5	88.5	77.2	74.8	115.9	101.7	118	127.8	156.6	182.3	120.7	138.5	221.3	210.3	120.3	103	gb:NM_022602.1 /DB_XREF=gi:12083582 /GEN=Pim3 /FEA=FLmRNA /CNT=28 /TID=Rn.6343.1 /TIER=FL+Stack /STK=20 /UG=Rn.6343 /LL=64534 /DEF=Rattus norvegicus serine threonine kinase pim3 (Pim3), mRNA. /PROD=serine threonine kinase pim3 /FL=gb:AF057026.1 gb:AF086624.1 gb:NM_022602.1
1367726_at	25.7	35	24.2	22.3	23.6	35.1	19.7	28.3	32.2	20	23.5	30.9	24.2	17.1	35.6	20.3	26.5	26.5	21.7	21	25.8	25.3	24.7	16.6	24.6	21.1	16.8	25.4	gb:NM_031134.1 /DB_XREF=gi:13592114 /GEN=Thra1 /FEA=FLmRNA /CNT=21 /TID=Rn.11307.1 /TIER=FL+Stack /STK=20 /UG=Rn.11307 /LL=81812 /DEF=Rattus norvegicus thyroid hormone receptor alpha (Thra1), mRNA. /PROD=thyroid hormone receptor /FL=gb:NM_031134.1 gb:M31177.1 gb:M31174.1
1367727_at	427.1	420.2	424.1	439.5	451.9	416.2	370.8	432.4	411.8	430	419.1	455.8	449.9	399.7	417	465.6	405.3	397.7	435.6	446.4	440.7	427.9	447.1	438.2	442.8	442.2	441.1	426.5	gb:NM_053911.1 /DB_XREF=gi:16758791 /GEN=Pscd2 /FEA=FLmRNA /CNT=21 /TID=Rn.3732.1 /TIER=FL+Stack /STK=20 /UG=Rn.3732 /LL=116692 /DEF=Rattus norvegicus pleckstrin homology, Sec7 and coiledcoil domains 2 (Pscd2), mRNA. /PROD=pleckstrin homology, Sec7 and coiledcoildomains 2 /FL=gb:NM_053911.1 gb:U83896.1
1367728_at	190.2	189.3	191.1	169.2	149.1	181.8	185.4	188.7	174.3	227.8	175.1	159.4	183.2	207.1	157.6	155.2	196.3	195.1	181.5	138.6	174	210.8	194.4	138.1	186.5	186.3	205.3	198.1	gb:NM_021762.1 /DB_XREF=gi:11120711 /GEN=Tsn /FEA=FLmRNA /CNT=21 /TID=Rn.38875.1 /TIER=FL+Stack /STK=20 /UG=Rn.38875 /LL=60381 /DEF=Rattus norvegicus translin (Tsn), mRNA. /PROD=translin /FL=gb:AF262356.1 gb:NM_021762.1
1367729_at	84.3	73.9	77.7	70.5	91.5	75.2	76.5	62.4	84.3	77.2	98.4	84	83.5	78	77.9	100.8	86	108	92.8	52.7	75	71.5	64.1	61.9	75.4	75.6	97.7	80.1	gb:NM_022521.1 /DB_XREF=gi:11968101 /GEN=Oat /FEA=FLmRNA /CNT=46 /TID=Rn.1430.1 /TIER=FL+Stack /STK=19 /UG=Rn.1430 /LL=64313 /DEF=Rattus norvegicus ornithine aminotransferase (Oat), mRNA. /PROD=ornithine aminotransferase /FL=gb:M11842.1 gb:NM_022521.1
1367730_at	303.7	294.1	312.2	291.4	396.9	324.4	315.9	337.7	300.3	306.7	308.7	343.8	279.2	281	318.2	302.8	285.6	307.7	297.9	311.3	288.2	297.4	271.9	269.8	294.6	322	315	313.1	gb:NM_019379.1 /DB_XREF=gi:9507176 /GEN=Vdp /FEA=FLmRNA /CNT=31 /TID=Rn.4746.1 /TIER=FL+Stack /STK=19 /UG=Rn.4746 /LL=56042 /DEF=Rattus norvegicus vesicle docking protein, 115 kDa (Vdp), mRNA. /PROD=transcytosis associated protein /FL=gb:U14192.1 gb:U15589.1 gb:NM_019379.1
1367731_at	301.3	358.7	388.3	307.5	326.6	389.6	366.5	434.1	277	446.7	260.6	332.7	270.2	361.9	308.1	293.6	360.1	388	324.1	369.9	401.1	438.8	368.1	298.2	368.6	409.1	278.2	289.8	gb:NM_030987.1 /DB_XREF=gi:13591873 /GEN=Gnb1 /FEA=FLmRNA /CNT=49 /TID=Rn.7106.1 /TIER=FL+Stack /STK=19 /UG=Rn.7106 /LL=24400 /DEF=Rattus norvegicus Guanine nucleotide-binding protein beta 1 (Gnb1), mRNA. /PROD=guanine nucleotide-binding protein, beta-1no. subunit /FL=gb:NM_030987.1 gb:U88324.1 gb:U34958.1
1367732_at	1121	1225.2	1329.4	1187.3	1124.8	1122.1	1120.7	1114.9	1031.8	1165.4	1017.6	1109.8	1113.3	1125.5	1042.2	1237.2	1059.8	1159.7	1082.9	1138.2	1163.4	987.6	1154.6	1152.8	1148.2	1123.7	1108.9	1101.4	gb:U34958.1 /DB_XREF=gi:984552 /FEA=FLmRNA /CNT=49 /TID=Rn.7106.1 /TIER=FL+Stack /STK=7 /UG=Rn.7106 /LL=24400 /UG_GENE=Gnb1 /DEF=Rat G protein beta 1 subunit mRNA, complete cds. /PROD=G protein beta 1 subunit /FL=gb:NM_030987.1 gb:U88324.1 gb:U34958.1
1367733_at	74.3	58.9	63.4	64.5	68.3	54.2	75.3	55.3	76	66	56.7	72	59.8	69.9	53.1	65.9	62.3	64.1	70.7	68.8	56.1	56.6	43.7	52.9	49.2	55.6	54.7	41.7	gb:NM_019291.1 /DB_XREF=gi:9506444 /GEN=Ca2 /FEA=FLmRNA /CNT=46 /TID=Rn.26083.1 /TIER=FL+Stack /STK=19 /UG=Rn.26083 /LL=54231 /DEF=Rattus norvegicus carbonic anhydrase 2 (Ca2), mRNA. /PROD=carbonic anhydrase 2 /FL=gb:NM_019291.1
1367734_at	255.1	275.2	307.1	278.5	357.9	246.1	309.5	316.7	344.4	363.1	393.3	383.4	415.9	404	353.3	343.2	422.8	354.9	347	304.7	275.8	246.4	254.1	318	233.5	234.4	268.8	283.8	gb:NM_012498.1 /DB_XREF=gi:6978490 /GEN=Akr1b1 /FEA=FLmRNA /CNT=35 /TID=Rn.2917.1 /TIER=FL+Stack /STK=19 /UG=Rn.2917 /LL=24192 /DEF=Rattus norvegicus Aldehyde reductase 1 (low Km aldose reductase) (5.8 kb PstI fragment, probably the functional gene) (Akr1b1), mRNA. /PROD=aldehyde reductase 1 (low Km aldose reductase)(5.8 kb PstI fragment, probably the functional gene) /FL=gb:NM_012498.1
1367735_at	1804.3	1901.5	1673.5	1738.4	1859.9	1572	1759.9	1666.8	1944.8	1744	1711.7	1844	1870.3	1942.5	1970.7	1896	1719.2	1867.7	1915.8	1781.6	1671.3	1850.6	1815.4	1783.5	1805.5	1831.2	1672.7	1634.7	gb:NM_012819.1 /DB_XREF=gi:6978430 /GEN=Acadl /FEA=FLmRNA /CNT=30 /TID=Rn.174.1 /TIER=FL+Stack /STK=19 /UG=Rn.174 /LL=25287 /DEF=Rattus norvegicus Acyl Coenzyme A dehydrogenase, long chain (Acadl), mRNA. /PROD=acyl Coenzyme A dehydrogenase, long chain /FL=gb:NM_012819.1 gb:J05029.1 gb:L11276.1
1367736_at	683.5	607.6	612.5	602.3	630.7	555.4	571.2	586.9	521.8	465.9	547	529.4	512	598.4	513.4	559.6	638.1	599.2	562.9	501.3	418.7	433.7	497.9	446.7	459.7	475.8	503.5	577.4	gb:NM_053973.1 /DB_XREF=gi:16758867 /GEN=Raga /FEA=FLmRNA /CNT=27 /TID=Rn.2816.1 /TIER=FL+Stack /STK=19 /UG=Rn.2816 /LL=117044 /DEF=Rattus norvegicus Ras-related GTP-binding protein ragA (Raga), mRNA. /PROD=Ras-related GTP-binding protein ragA /FL=gb:NM_053973.1
1367737_at	935.9	992.7	970.1	970.4	957.6	891.8	931.1	897.3	1137.2	1019.9	992.2	1116.4	1153.6	1346.3	1189.9	1281	898.7	1042.9	1004.3	1021.5	843.8	797.8	960.5	860.6	757.4	804.9	877.3	904.7	gb:NM_012562.1 /DB_XREF=gi:6978860 /GEN=Fuca1 /FEA=FLmRNA /CNT=25 /TID=Rn.3469.1 /TIER=FL+Stack /STK=19 /UG=Rn.3469 /LL=24375 /DEF=Rattus norvegicus Fucosidase, alpha-L-1, tissue (Fuca1), mRNA. /PROD=fucosidase, alpha-L-1, tissue /FL=gb:NM_012562.1
1367738_at	143.5	108.6	122.6	138.8	156.2	144	131.1	148.8	129.2	130.2	129.8	134.7	146.8	131.6	128.8	134.9	146.7	123.1	141.1	148	160.3	164.6	141	165.8	167	126.1	140.7	113.5	gb:NM_017188.1 /DB_XREF=gi:8394512 /GEN=Unc119 /FEA=FLmRNA /CNT=24 /TID=Rn.1609.1 /TIER=FL+Stack /STK=19 /UG=Rn.1609 /LL=29402 /DEF=Rattus norvegicus UNC-119 homolog (C. elegans) (Unc119), mRNA. /PROD=UNC-119 homolog (C. elegans) /FL=gb:NM_017188.1 gb:U40999.1
1367739_at	2.8	1.7	1.3	1.7	3.5	0.8	0.8	1.4	0.9	1.5	0.8	0.8	1.1	0.9	0.6	0.6	2.2	0.8	5.2	0.9	1.1	0.7	1.4	0.8	0.6	1.2	1.1	0.6	gb:NM_012786.1 /DB_XREF=gi:6978692 /GEN=Cox8h /FEA=FLmRNA /CNT=23 /TID=Rn.10325.1 /TIER=FL+Stack /STK=19 /UG=Rn.10325 /LL=25250 /DEF=Rattus norvegicus Cytochrome c oxidase subunit VIII-H (heartmuscle) (Cox8h), mRNA. /PROD=cytochrome c oxidase subunit VIII-H(heartmuscle) /FL=gb:NM_012786.1
1367740_at	67.2	42	43.3	47.9	60.6	69.1	37.7	78.3	81.3	70.1	81.4	92.6	106.6	65.6	79	81.9	44.6	69.8	69.7	66.2	90.6	68.2	80.6	46.6	67	75.8	33.6	29	gb:M14400.1 /DB_XREF=gi:203469 /FEA=FLmRNA /CNT=29 /TID=Rn.1472.1 /TIER=FL+Stack /STK=19 /UG=Rn.1472 /LL=24264 /UG_GENE=Ckb /UG_TITLE=Creatine kinase, brain /DEF=Rat brain creatine kinase mRNA, complete cds. /FL=gb:M14400.1 gb:NM_012529.1
1367741_at	430.9	412.6	438	380.9	436.9	494.2	479.7	402.7	401.6	361.9	446.7	439.1	401.2	386.4	346.6	349.5	482.3	430.4	506.9	332.3	366.3	342	428.6	340.5	417.1	370.5	422.9	459.5	gb:NM_053523.1 /DB_XREF=gi:16758961 /GEN=Herpud1 /FEA=FLmRNA /CNT=28 /TID=Rn.4028.1 /TIER=FL+Stack /STK=19 /UG=Rn.4028 /LL=85430 /DEF=Rattus norvegicus homocysteine-inducible, endoplasmic reticulum stress-inducible, ubiquitin-like domain member 1 (Herpud1), mRNA. /PROD=homocysteine-inducible, endoplasmic reticulumstress-inducible, ubiquitin-like domain member 1 /FL=gb:AB033771.1 gb:NM_053523.1
1367742_at	26.8	22.7	28.5	21.5	29.1	31.6	23.3	24.4	33.3	21	17.2	26.8	28.6	21.9	27	16.6	19.2	18.1	32	18	28.1	26.4	22.3	25.5	29.3	28.8	21.2	32.6	gb:NM_013200.1 /DB_XREF=gi:6978702 /GEN=Cpt1b /FEA=FLmRNA /CNT=27 /TID=Rn.6028.1 /TIER=FL+Stack /STK=19 /UG=Rn.6028 /LL=25756 /DEF=Rattus norvegicus Carnitine palmitoyltransferase 1 beta, muscle isoform (Cpt1b), mRNA. /PROD=carnitine palmitoyltransferase 1 beta, muscleisoform /FL=gb:NM_013200.1 gb:D43623.1
1367743_at	76.5	85	69.8	88.5	78.4	74.9	69.9	106.6	83.7	141.6	81.1	95.3	96.5	57.1	85.9	66	72.9	89.4	105	154.8	232.8	306.8	93.5	205.5	280.1	291.5	106.9	84.8	gb:NM_013190.1 /DB_XREF=gi:6981351 /GEN=Pfkl /FEA=FLmRNA /CNT=27 /TID=Rn.16607.1 /TIER=FL+Stack /STK=19 /UG=Rn.16607 /LL=25741 /DEF=Rattus norvegicus Phosphofructokinase, liver, B-type (Pfkl), mRNA. /PROD=phosphofructokinase, liver, B-type /FL=gb:NM_013190.1
1367744_at	110.1	119.6	106.4	133	131	97.3	138.1	121.8	166.9	151.6	181.9	198.9	190.1	199.1	203.2	163.8	113	106.3	134.1	117.9	113.6	131	157.5	127	100.2	131.5	128.2	149.5	gb:NM_080479.1 /DB_XREF=gi:17978454 /GEN=Maged2 /FEA=FLmRNA /CNT=23 /TID=Rn.11984.1 /TIER=FL+Stack /STK=19 /UG=Rn.11984 /LL=113947 /DEF=Rattus norvegicus melanoma antigen, family D, 2 (Maged2), mRNA. /PROD=melanoma antigen, family D, 2 /FL=gb:NM_080479.1
1367745_at	63	73.6	80.6	73.7	107.9	78.8	83.1	82.6	80.7	118.5	76.4	102.7	95.3	56.2	79.1	82.2	78.4	58	104.6	114.4	106.5	95.3	65.1	113.7	88.7	115.6	65.7	74.5	gb:NM_031143.1 /DB_XREF=gi:13592130 /GEN=Dgkz /FEA=FLmRNA /CNT=22 /TID=Rn.11208.1 /TIER=FL+Stack /STK=19 /UG=Rn.11208 /LL=81821 /DEF=Rattus norvegicus diacylglycerol kinase zeta (Dgkz), mRNA. /PROD=diacylglycerol kinase zeta /FL=gb:D78588.1 gb:NM_031143.1
1367746_a_at	285.9	340.7	321.2	295.6	341.6	285.6	293.1	347.6	286.2	381.4	311.2	354.3	365	319.2	366.6	321.9	241.6	271.8	291.2	367.9	374.1	399.3	300.8	365.9	379.1	401.1	296	279.1	gb:NM_031830.1 /DB_XREF=gi:13929185 /GEN=Flot2 /FEA=FLmRNA /CNT=21 /TID=Rn.2105.1 /TIER=FL+Stack /STK=19 /UG=Rn.2105 /LL=83764 /DEF=Rattus norvegicus flotillin 2 (Flot2), mRNA. /PROD=flotillin 2 /FL=gb:AF023303.1 gb:NM_031830.1 gb:AF023302.1
1367747_at	172.1	205.1	207.5	205.7	177.3	151.7	201.1	206	172.3	245.8	158.6	213	242.2	199.6	218.6	242.1	141.4	124.3	197.3	159	207.9	187.6	132.2	136.9	192.9	211.9	172.5	156.9	gb:NM_022700.1 /DB_XREF=gi:12083660 /GEN=Arl3 /FEA=FLmRNA /CNT=21 /TID=Rn.9538.1 /TIER=FL+Stack /STK=19 /UG=Rn.9538 /LL=64664 /DEF=Rattus norvegicus ADP-ribosylation factor-like 3 (Arl3), mRNA. /PROD=ADP-ribosylation factor-like 3 /FL=gb:NM_022700.1 gb:U12568.1
1367748_at	151	192.9	182.1	158.3	170.6	177	162.1	202.2	173.6	224.7	180.9	221.9	184.9	161.4	183.7	166.8	168.1	154.6	171.1	197.3	241.9	299.2	206.7	239.1	309.3	285.4	192.5	168.2	gb:NM_024149.1 /DB_XREF=gi:13162338 /GEN=Arf5 /FEA=FLmRNA /CNT=29 /TID=Rn.28244.1 /TIER=FL+Stack /STK=19 /UG=Rn.28244 /LL=79117 /DEF=Rattus norvegicus ADP-ribosylation factor 5 (Arf5), mRNA. /PROD=ADP-ribosylation factor 5 /FL=gb:NM_024149.1 gb:L12384.1
1367749_at	4.2	0.5	0.3	6	0.4	3.7	0.2	8.6	12.7	3.8	4.4	2.5	2.8	2.2	1.6	0.5	2	4.4	0.4	6	2.3	1	0.5	2.1	0.6	0.6	2.6	4.9	gb:NM_031050.1 /DB_XREF=gi:13591982 /GEN=Lum /FEA=FLmRNA /CNT=24 /TID=Rn.3087.1 /TIER=FL+Stack /STK=19 /UG=Rn.3087 /LL=81682 /DEF=Rattus norvegicus lumican (Lum), mRNA. /PROD=lumican /FL=gb:NM_031050.1
1367750_at	479.9	462	497.1	443.8	557.2	485.9	439.4	490.4	439.1	448.7	486.6	472.7	484.8	388.3	448.7	430.8	468.9	460.5	474.3	488.3	429.8	391.5	443.3	437.9	449.3	429	445.3	449.2	gb:NM_022545.1 /DB_XREF=gi:11968139 /GEN=Prpsap1 /FEA=FLmRNA /CNT=23 /TID=Rn.2290.1 /TIER=FL+Stack /STK=19 /UG=Rn.2290 /LL=64390 /DEF=Rattus norvegicus phosphoribosylpyrophosphate synthetase-associated protein (39 kDa) (Prpsap1), mRNA. /PROD=phosphoribosylpyrophosphatesynthetase-associated protein (39 kDa) /FL=gb:NM_022545.1 gb:D26073.1
1367751_at	262.9	265.6	267.3	259.6	260.1	272.7	256.7	269	291.4	214.9	242.9	263.8	275.9	298.6	285.4	287.7	259.3	250.1	260.2	230.6	237	199.6	259.6	221	206.9	202.9	246.8	263.1	gb:NM_019252.1 /DB_XREF=gi:9506550 /GEN=Dpm2 /FEA=FLmRNA /CNT=22 /TID=Rn.2122.1 /TIER=FL+Stack /STK=19 /UG=Rn.2122 /LL=29640 /DEF=Rattus norvegicus dolichol-phosphate (beta-D) mannosyltransferase 2 (Dpm2), mRNA. /PROD=dolichol-phosphate (beta-D) mannosyltransferase2 /FL=gb:NM_019252.1 gb:AB013359.1
1367752_at	253.2	265	261.5	262.8	249.3	290.7	228.6	268.6	199.4	352.5	247.2	260.1	227.3	172.6	228.7	211.2	242.2	205.9	222.4	318.7	359.9	381.4	257.7	317.1	382.4	367.7	244	225	gb:NM_012931.1 /DB_XREF=gi:6978708 /GEN=Crkas /FEA=FLmRNA /CNT=21 /TID=Rn.40101.1 /TIER=FL+Stack /STK=19 /UG=Rn.40101 /LL=25414 /DEF=Rattus norvegicus v-crk-associated tyrosine kinase substrate (Crkas), mRNA. /PROD=v-crk-associated tyrosine kinase substrate /FL=gb:D29766.1 gb:NM_012931.1
1367753_at	79.8	79.4	91.6	81	83.1	75.4	70.6	120.5	69.5	160.9	65.8	110.8	76.8	56.2	79.1	45.2	65.1	70.3	100.7	173.3	210.9	282.1	89.5	182	265.3	257.7	86.7	59.1	gb:NM_033021.1 /DB_XREF=gi:14717391 /GEN=VAP1 /FEA=FLmRNA /CNT=20 /TID=Rn.6322.1 /TIER=FL+Stack /STK=19 /UG=Rn.6322 /LL=93646 /DEF=Rattus norvegicus vesicle associated protein (VAP1), mRNA. /PROD=vesicle associated protein /FL=gb:NM_033021.1 gb:AF034582.1
1367754_s_at	347.4	267	243.8	252.4	313.4	278.8	258.7	313.4	206.6	273.1	219	249.9	313.3	247.1	319.7	237.3	186	247.5	213.6	235.7	296.8	282.2	276.9	243.4	302.4	285.8	316.4	282.1	gb:NM_031330.1 /DB_XREF=gi:13786155 /GEN=Hnrpab /FEA=FLmRNA /CNT=25 /TID=Rn.1427.1 /TIER=FL+Stack /STK=19 /UG=Rn.1427 /LL=83498 /DEF=Rattus norvegicus heterogeneous nuclear ribonucleoprotein AB (Hnrpab), mRNA. /PROD=heterogeneous nuclear ribonucleoprotein AB /FL=gb:NM_031330.1 gb:AB016536.1
1367755_at	93.9	119.1	95.6	99	110.5	84	107.8	92.9	180.9	162.9	140.1	160.7	152.8	237.1	171.9	181.5	106.3	129.7	147.2	124	115.3	137.5	115.6	145.8	85.3	112.7	103.4	112.6	gb:NM_052809.1 /DB_XREF=gi:16258826 /GEN=Cdo1 /FEA=FLmRNA /CNT=24 /TID=Rn.2589.1 /TIER=FL+Stack /STK=19 /UG=Rn.2589 /LL=81718 /DEF=Rattus norvegicus cytosolic cysteine dioxygenase 1 (Cdo1), mRNA. /PROD=cytosolic cysteine dioxygenase 1 /FL=gb:M35266.1 gb:NM_052809.1
1367756_at	146.2	149.2	169	127.4	122.7	136	140.6	124.6	144.2	100.9	121.1	108.8	101.9	130	139.9	139.2	116	135.1	119.8	112.7	138.9	97	126.4	106.8	95.5	124.2	130	135.1	gb:NM_053625.1 /DB_XREF=gi:16758431 /GEN=EF-G /FEA=FLmRNA /CNT=19 /TID=Rn.10913.1 /TIER=FL+Stack /STK=19 /UG=Rn.10913 /LL=114017 /DEF=Rattus norvegicus G elongation factor (EF-G), mRNA. /PROD=G elongation factor /FL=gb:L14684.1 gb:NM_053625.1
1367757_at	2243.7	1992.1	1968.9	2104.7	2040.3	2049.4	2317.5	2039.4	2039.8	1969.9	2081.5	2217	2303.4	2425.5	2746.9	2374.7	2592.8	2159.4	2241.2	2014.4	1978.4	1921.7	2253.2	1908.2	1854.7	1865.9	2131.1	2172.8	gb:NM_019360.1 /DB_XREF=gi:9506508 /GEN=Cox6c /FEA=FLmRNA /CNT=31 /TID=Rn.846.1 /TIER=FL+Stack /STK=18 /UG=Rn.846 /LL=54322 /DEF=Rattus norvegicus cytochrome oxidase subunit VIc (Cox6c), mRNA. /PROD=cytochrome oxidase subunit VIc /FL=gb:M27466.1 gb:NM_019360.1 gb:M27467.1
1367758_at	41.3	40.2	30.5	37.8	31.2	36	33.2	27.4	20.3	26.7	32.7	32.1	29.2	31.3	35.2	39.7	30.2	32.4	27.7	42.3	43.4	41.5	34.4	28.6	36	35.6	33.7	35.8	gb:NM_012493.1 /DB_XREF=gi:6978470 /GEN=Afp /FEA=FLmRNA /CNT=37 /TID=Rn.9174.1 /TIER=FL+Stack /STK=18 /UG=Rn.9174 /LL=24177 /DEF=Rattus norvegicus Alpha-fetoprotein (Afp), mRNA. /PROD=alpha-fetoprotein /FL=gb:NM_012493.1
1367759_at	494.6	438.6	500.5	502.1	477	485.4	437.9	496.4	344.3	315	376.1	334	304.9	211.1	261.1	334.2	466.2	329.7	360.1	386	308.8	337.7	342.7	335.1	446	407.3	418.7	449.7	gb:NM_012578.1 /DB_XREF=gi:6981003 /GEN=H1f0 /FEA=FLmRNA /CNT=34 /TID=Rn.3129.1 /TIER=FL+Stack /STK=18 /UG=Rn.3129 /LL=24437 /DEF=Rattus norvegicus Histone H1-0 (H1f0), mRNA. /PROD=histone H1-0 /FL=gb:NM_012578.1
1367760_at	782.4	798.4	867.7	708.4	661.9	807.6	701.6	765.4	683.3	650.1	590.6	622.1	536	494.7	531.5	548.7	646.3	575.9	705.1	653.2	544.5	524.9	558.1	521.5	621.1	581.4	645.7	631.9	gb:D13341.1 /DB_XREF=gi:220811 /FEA=FLmRNA /CNT=36 /TID=Rn.5850.1 /TIER=FL+Stack /STK=18 /UG=Rn.5850 /LL=170851 /UG_GENE=Map2k1 /DEF=Rattus norvegicus mRNA for MAP kinase kinase, complete cds. /PROD=MAP kinase kinase /FL=gb:D14591.1 gb:D13341.1 gb:NM_031643.1
1367761_at	361.5	338.2	329.3	374.1	308.4	319.4	364	337.6	304.2	280.9	340.6	356.3	353.5	332.1	380.5	424.3	356.6	349.9	394.1	341.3	292.5	340.5	333	297.9	294.8	317.2	309.9	356.3	gb:NM_133320.1 /DB_XREF=gi:18959267 /GEN=Nudel /FEA=FLmRNA /CNT=33 /TID=Rn.2947.1 /TIER=FL+Stack /STK=18 /UG=Rn.2947 /DEF=Rattus norvegicus LIS1-interacting protein NUDEL; endooligopeptidase A (Nudel), mRNA. /PROD=LIS1-interacting protein NUDEL;endooligopeptidase A /FL=gb:NM_133320.1 gb:AY008298.1
1367762_at	5.2	11.8	10.1	5.8	5.4	12.6	9.4	8.1	1.4	1	4.6	4.9	7.4	5.5	6.8	3.9	0.8	10.1	4.5	10.7	7.4	1.3	12.7	6	1.8	14.8	1.5	1.6	gb:NM_012659.1 /DB_XREF=gi:6981581 /GEN=Sst /FEA=FLmRNA /CNT=27 /TID=Rn.34418.1 /TIER=FL+Stack /STK=18 /UG=Rn.34418 /LL=24797 /DEF=Rattus norvegicus Somatostatin (Sst), mRNA. /PROD=somatostatin /FL=gb:NM_012659.1 gb:M25890.1
1367763_at	180.9	218.4	179.4	178.6	222.3	177	194.5	170	228.7	243.6	267.6	265.4	280.5	277.5	305.7	272.4	213.8	256.7	250.6	191.9	178.5	190.5	213.4	207.7	153	170.4	174.2	214.9	gb:D13921.1 /DB_XREF=gi:220654 /GEN=acetoacetyl-CoA thiolase /FEA=FLmRNA /CNT=35 /TID=Rn.4054.1 /TIER=FL+Stack /STK=18 /UG=Rn.4054 /LL=25014 /DEF=Rat mitochondrial acetoacetyl-CoA thiolase mRNA, complete cds. /PROD=mitochondrial acetoacetyl-CoA thiolase /FL=gb:D13921.1 gb:NM_017075.1
1367764_at	1920.5	1549.2	1561.5	1768	1555.5	1518.6	1456.7	1561.4	1448.8	1369.9	1272.8	1330.9	1487.9	1447.5	1419.4	1432.9	1479.3	1369.3	1498.7	1549.6	1421.5	1355.2	1420.2	1364	1496.1	1430.3	1381.6	1337.1	gb:NM_012923.1 /DB_XREF=gi:6978620 /GEN=Ccng1 /FEA=FLmRNA /CNT=41 /TID=Rn.5834.1 /TIER=FL+Stack /STK=18 /UG=Rn.5834 /LL=25405 /DEF=Rattus norvegicus Cyclin G1 (Ccng1), mRNA. /PROD=cyclin G1 /FL=gb:NM_012923.1
1367765_at	364.3	389.8	301	362.7	317.1	371.4	324.1	379.4	478.8	389.4	381.9	427.2	458.9	442.8	491.3	417	372.9	293.5	376.6	341.7	337.3	298.6	412.2	347.3	252.5	255.1	415	364.9	gb:NM_022534.1 /DB_XREF=gi:11968123 /GEN=Tcn2p /FEA=FLmRNA /CNT=30 /TID=Rn.1829.1 /TIER=FL+Stack /STK=18 /UG=Rn.1829 /LL=64365 /DEF=Rattus norvegicus transcobalamin II precursor (Tcn2p), mRNA. /PROD=transcobalamin II precursor /FL=gb:AF054810.1 gb:NM_022534.1
1367766_at	2331.8	2245.1	2272.5	2716.9	2410.8	2052.6	2272.4	2287.2	2299.4	2269.3	1942.8	2296.5	2566.3	2423.3	2421.1	2511.4	2492.3	2619.7	2491.1	2080.1	2011.3	1883.4	2175	1821.9	1924.2	1903.3	1987.4	1957.2	gb:NM_031833.1 /DB_XREF=gi:13929191 /GEN=Nme2 /FEA=FLmRNA /CNT=30 /TID=Rn.927.1 /TIER=FL+Stack /STK=18 /UG=Rn.927 /LL=83782 /DEF=Rattus norvegicus nucleoside diphosphate kinase (Nme2), mRNA. /PROD=nucleoside diphosphate kinase /FL=gb:NM_031833.1 gb:M91597.1
1367767_at	231.1	226.7	231.8	249.3	272.7	246	230.2	257.5	212.3	212.8	212.3	210.6	204.4	225.3	229.2	225.7	229.7	249	228.5	225.7	197.6	175.8	225.7	181.5	186.9	182.2	239.3	248.8	gb:NM_024386.1 /DB_XREF=gi:13242292 /GEN=Hmgcl /FEA=FLmRNA /CNT=26 /TID=Rn.12297.1 /TIER=FL+Stack /STK=18 /UG=Rn.12297 /LL=79238 /DEF=Rattus norvegicus 3-hydroxy-3-methylglutaryl CoA lyase (Hmgcl), mRNA. /PROD=3-hydroxy-3-methylglutaryl CoA lyase /FL=gb:NM_024386.1
1367768_at	12.9	15.3	11.2	17.8	12.3	20.1	20.2	34.9	16.1	29	31.9	23.8	15.3	18.5	22.7	12.9	22.8	30.4	26.3	25.9	24.4	10.2	20.5	12.3	11	15.1	23.9	16.9	gb:NM_031655.1 /DB_XREF=gi:14269567 /GEN=Lxn /FEA=FLmRNA /CNT=28 /TID=Rn.11404.1 /TIER=FL+Stack /STK=18 /UG=Rn.11404 /LL=59073 /DEF=Rattus norvegicus latexin (Lxn), mRNA. /PROD=latexin /FL=gb:NM_031655.1 gb:U40260.1
1367769_at	581.7	602.7	603.3	585.7	617.2	595.3	570.4	555.4	593.6	574.8	602.1	614.8	627.7	599.7	649.9	602.4	725.5	645.5	633.4	585.1	440	431.3	591	477.5	437.9	433.8	547.2	582.8	gb:NM_053948.1 /DB_XREF=gi:16758825 /GEN=Polr2g /FEA=FLmRNA /CNT=26 /TID=Rn.3020.1 /TIER=FL+Stack /STK=18 /UG=Rn.3020 /LL=117017 /DEF=Rattus norvegicus polymerase (RNA) II (DNA directed)polypeptide G (Polr2g), mRNA. /PROD=polymerase (RNA) II (DNA directed)polypeptide G /FL=gb:NM_053948.1
1367770_at	1170.3	907	952.4	961.6	1001.8	1008.2	962.9	1073.3	796.5	902.2	876.8	845.6	992.1	720.5	846.6	882.8	939.7	925.1	969	932.8	865.6	813.2	917.5	854.6	857.7	852.2	938.9	878.4	gb:NM_053323.1 /DB_XREF=gi:16758021 /GEN=Degs /FEA=FLmRNA /CNT=24 /TID=Rn.882.1 /TIER=FL+Stack /STK=18 /UG=Rn.882 /LL=58970 /DEF=Rattus norvegicus degenerative spermatocyte homolog (Drosophila) (Degs), mRNA. /PROD=degenerative spermatocyte homolog (Drosophila) /FL=gb:AY036902.1 gb:NM_053323.1
1367771_at	262.6	251.2	271	236.1	235.8	274.2	267.6	250.7	254.2	248.8	304.9	280.5	234.2	226.3	235.2	210.5	276.9	285.4	255.9	222.7	282.6	302.5	298.9	296	287.6	271	308.2	276.7	gb:NM_031345.1 /DB_XREF=gi:13786183 /GEN=Gilz /FEA=FLmRNA /CNT=29 /TID=Rn.6211.1 /TIER=FL+Stack /STK=18 /UG=Rn.6211 /LL=83514 /DEF=Rattus norvegicus glucocorticoid-induced leucine zipper (Gilz), mRNA. /PROD=glucocorticoid-induced leucine zipper /FL=gb:NM_031345.1 gb:AB025431.1
1367772_at	437.4	390.7	417.8	443.4	436	426.4	442.5	391.9	404.5	336.5	415.4	433.7	407.1	375.7	395.8	440.4	469.9	421.6	398.4	340.9	299.1	332.7	377.6	330.9	301.2	315.6	374.2	411.8	gb:NM_031719.1 /DB_XREF=gi:13929007 /GEN=Clns1a /FEA=FLmRNA /CNT=25 /TID=Rn.4089.1 /TIER=FL+Stack /STK=18 /UG=Rn.4089 /LL=65160 /DEF=Rattus norvegicus chloride channel, nucleotide-sensitive, 1A (Clns1a), mRNA. /PROD=chloride channel, nucleotide-sensitive, 1A /FL=gb:D13985.1 gb:NM_031719.1 gb:L26450.1
1367773_at	305.2	330.4	343	331.7	384.7	305	328.3	391	366.9	483.6	332.4	395.6	386.8	336.6	373.5	305.9	267.7	315.8	310.9	472.6	472.1	477.2	318.8	427.2	458.4	481.5	296.1	278.1	gb:NM_017307.2 /DB_XREF=gi:17738290 /GEN=Slc25a1 /FEA=FLmRNA /CNT=23 /TID=Rn.8368.1 /TIER=FL+Stack /STK=18 /UG=Rn.8368 /LL=29743 /DEF=Rattus norvegicus solute carrier family 25 (mitochondrial carrier; citrate transporter) member 1 (Slc25a1), nuclear gene encoding mitochondrial protein, mRNA. /PROD=solute carrier family 25 (mitochondrial carrier;citrate transporter) precursor /FL=gb:NM_017307.2
1367774_at	1803.6	2161.1	2083.4	2197	2005.1	1884.2	2007.5	1683	2282.5	1774.2	1679.5	2025.1	1690.4	1993.9	2007	1735.6	1869.6	2005.3	1989.7	1743.4	2016	1948.7	1997.4	1754.9	1804.5	1783.3	2152.6	1911.7	gb:NM_031509.1 /DB_XREF=gi:13928687 /GEN=Gsta1 /FEA=FLmRNA /CNT=22 /TID=Rn.10460.1 /TIER=FL+Stack /STK=18 /UG=Rn.10460 /LL=24421 /DEF=Rattus norvegicus Glutathione-S-transferase, alpha type (Ya) (Gsta1), mRNA. /PROD=glutathione-S-transferase, alpha type (Ya) /FL=gb:NM_031509.1 gb:AF111160.1 gb:K01932.1
1367775_at	68.1	76.5	65.6	72.2	97.8	77.9	93.4	72.6	72.9	79.6	80.2	90.5	89.9	105.6	78.4	103.2	77.5	88.5	80.5	78.7	86.9	80.7	86.8	85.6	71.9	69.2	97.6	86.9	gb:NM_012816.1 /DB_XREF=gi:6981183 /GEN=Amacr /FEA=FLmRNA /CNT=21 /TID=Rn.2590.1 /TIER=FL+Stack /STK=18 /UG=Rn.2590 /LL=25284 /DEF=Rattus norvegicus alpha-methylacyl-CoA racemase (Amacr), mRNA. /PROD=alpha-methylacyl-CoA racemase /FL=gb:NM_012816.1 gb:U89905.1
1367776_at	54.7	52.7	31.1	35.9	52.1	36.6	55	44.1	84.1	70.7	79.3	80.1	79.1	91.7	92.1	85.4	54.2	73.3	48.1	54.5	53.6	50.2	50.1	60.6	28.8	37.8	58.3	60.1	gb:NM_019296.1 /DB_XREF=gi:9506474 /GEN=Cdc2a /FEA=FLmRNA /CNT=26 /TID=Rn.6934.1 /TIER=FL+Stack /STK=18 /UG=Rn.6934 /LL=54237 /DEF=Rattus norvegicus Cell division cycle control protein 2 (Cdc2a), mRNA. /PROD=Cell division cycle control protein 2 /FL=gb:NM_019296.1
1367777_at	593.1	649.3	596.3	580.1	571.3	528.6	636.2	597.6	670	614.9	609.8	643.3	564.8	680.7	628.4	598.3	604.4	612.2	679.1	618.7	549.9	599.3	596.1	545.1	498.5	586.4	546.8	597.6	gb:NM_057197.1 /DB_XREF=gi:17105349 /GEN=Decr1 /FEA=FLmRNA /CNT=24 /TID=Rn.2854.1 /TIER=FL+Stack /STK=18 /UG=Rn.2854 /LL=117543 /DEF=Rattus norvegicus 2,4-dienoyl CoA reductase 1, mitochondrial (Decr1), mRNA. /PROD=2,4-dienoyl CoA reductase 1, mitochondrial /FL=gb:D00569.1 gb:NM_057197.1
1367778_at	245.7	257	240.8	188.3	257.9	236.3	220.9	282.6	232.4	335.8	242.8	308.5	263.2	163.4	214	225.2	201.1	205.3	188.6	374.2	452.5	643.4	231.3	353.9	587.6	564	189	207	gb:NM_019331.1 /DB_XREF=gi:9506954 /GEN=Pace /FEA=FLmRNA /CNT=23 /TID=Rn.3220.1 /TIER=FL+Stack /STK=18 /UG=Rn.3220 /LL=54281 /DEF=Rattus norvegicus Paired basic amino acid cleaving enzyme (furin) (Pace), mRNA. /PROD=Paired basic amino acid cleaving enzyme (furin) /FL=gb:NM_019331.1
1367779_at	114.2	128.6	125.1	141.6	154.5	163.4	149.5	182.7	160.7	144.7	158.9	150.8	175.2	117.6	181	145.6	134.7	148	127.8	134.2	171.6	161.3	125	146.2	156.6	217	138.6	132.2	gb:NM_053959.1 /DB_XREF=gi:16758845 /GEN=Bin1 /FEA=FLmRNA /CNT=23 /TID=Rn.17098.1 /TIER=FL+Stack /STK=18 /UG=Rn.17098 /LL=117028 /DEF=Rattus norvegicus myc box dependent interacting protein 1 (Bin1), mRNA. /PROD=myc box dependent interacting protein 1 /FL=gb:NM_053959.1
1367780_at	44.1	46.1	45.7	53.8	78.4	42.3	63	56.5	99.7	79	94.9	85.4	92.3	84.4	101.6	101.6	58.4	100.9	83	66.4	52.8	60.2	52.5	65.4	37.9	53.5	53.1	54.9	gb:NM_022391.1 /DB_XREF=gi:11761540 /GEN=Pttg1 /FEA=FLmRNA /CNT=21 /TID=Rn.271.1 /TIER=FL+Stack /STK=18 /UG=Rn.271 /LL=64193 /DEF=Rattus norvegicus Pituitary tumor transforming gene (Pttg1), mRNA. /PROD=pituitary tumor-transforming 1 /FL=gb:U73030.1 gb:NM_022391.1
1367781_at	2.8	0.6	1.7	1.8	1.8	3.4	1.7	4.6	2.4	0.4	0.4	0.9	0.7	1.5	1.8	2.1	0.6	0.6	4.8	0.8	1.5	0.9	0.7	1.8	0.7	0.4	0.9	1.4	gb:NM_022708.1 /DB_XREF=gi:12083676 /GEN=Pip /FEA=FLmRNA /CNT=20 /TID=Rn.9907.1 /TIER=FL+Stack /STK=18 /UG=Rn.9907 /LL=64673 /DEF=Rattus norvegicus prolactin-inducible protein (Pip), mRNA. /PROD=prolactin-inducible protein /FL=gb:AF054270.1 gb:NM_022708.1
1367782_at	515.9	519	541.4	569.2	424.8	559.3	492.8	476.4	398.4	428.4	464.7	388.4	349.1	400	331.4	370.3	491.4	464.7	511.2	454.7	342.1	343.7	449.5	322.4	363.7	410	411.1	416.4	gb:NM_012812.1 /DB_XREF=gi:6978690 /GEN=Cox6a2 /FEA=FLmRNA /CNT=20 /TID=Rn.5119.1 /TIER=FL+Stack /STK=18 /UG=Rn.5119 /LL=25278 /DEF=Rattus norvegicus Cytochrome c oxidase subunit VIa polypeptide 2 (heart) (Cox6a2), mRNA. /PROD=cytochrome c oxidase subunit VIa polypeptide 2(heart) /FL=gb:NM_012812.1
1367783_at	1220.9	1177.3	1197.8	1146.5	1248.6	1165	1210.3	1063.7	1206.8	1108.7	1204.2	1259.5	1464.4	1523.5	1478.9	1493.1	1278.3	1456.2	1189.4	1145.8	1011.8	982.8	1272	1018.9	973.1	1010	1176.4	1231.1	gb:NM_022706.1 /DB_XREF=gi:12083672 /GEN=Gabarapl2 /FEA=FLmRNA /CNT=29 /TID=Rn.64537.1 /TIER=FL+Stack /STK=18 /UG=Rn.64537 /LL=64670 /DEF=Rattus norvegicus GABA(A) receptor-associated protein like 2 (Gabarapl2), mRNA. /PROD=GABA(A) receptor-associated protein like 2 /FL=gb:AB003515.1 gb:NM_022706.1
1367784_a_at	7195.1	6719.9	6357.2	9626.4	7281	6697.8	6602.1	7325.1	7961.3	7938.3	5168.7	8050.7	7203.2	7262.2	8566.3	8847	6945.4	7322.3	7726.7	8006.3	5255.1	5119.2	6277.2	4805.9	4759.7	5212	5028.5	5208.4	gb:AF314657.1 /DB_XREF=gi:11127973 /FEA=mRNA /CNT=2 /TID=Rn.1780.3 /TIER=ConsEnd /STK=0 /UG=Rn.1780 /LL=24854 /UG_GENE=Clu /DEF=Rattus norvegicus clusterin mRNA, partial cds. /PROD=clusterin
1367785_at	158.8	184.4	178.8	205.6	188.2	150.4	169.5	207.4	203	212.7	206.7	192	228.4	253.2	222.9	252.7	176.4	198.4	227.4	208.9	212.4	208.2	213.9	210.1	196.8	184.6	167.2	163.6	gb:NM_031747.1 /DB_XREF=gi:13929049 /GEN=Cnn1 /FEA=FLmRNA /CNT=23 /TID=Rn.31788.1 /TIER=FL+Stack /STK=18 /UG=Rn.31788 /LL=65204 /DEF=Rattus norvegicus Calponin 1 (Cnn1), mRNA. /PROD=calponin 1 /FL=gb:D14437.1 gb:NM_031747.1
1367786_at	641.4	593.1	605.4	633.2	660.9	593.1	664.9	613.3	629.5	591.5	598.5	692.2	572	632.2	629.9	644.7	695.3	730.7	726.5	611.9	510.1	520.2	594.3	515.2	537.3	574.1	556.5	633.2	gb:NM_080767.1 /DB_XREF=gi:18158432 /GEN=Psmb8 /FEA=FLmRNA /CNT=23 /TID=Rn.29244.1 /TIER=FL+Stack /STK=18 /UG=Rn.29244 /DEF=Rattus norvegicus Proteasome (prosome, macropain) subunit, beta type, 8 (low molecular mass polypeptide 7) (Psmb8), mRNA. /PROD=low molecular mass polypeptide 7 /FL=gb:NM_080767.1
1367787_at	116.8	122.6	140.1	125.3	144.8	121.2	125.5	130.5	155.3	140.6	124.8	138.6	150.4	168.7	155.4	168.4	122.6	163.8	112.3	118.6	95.6	102.8	125.1	117.7	99.1	101.3	108.9	120.3	gb:NM_030844.1 /DB_XREF=gi:13540649 /GEN=Ica1 /FEA=FLmRNA /CNT=22 /TID=Rn.1379.1 /TIER=FL+Stack /STK=18 /UG=Rn.1379 /LL=81024 /DEF=Rattus norvegicus islet cell autoantigen 1, 69 kDa (Ica1), mRNA. /PROD=islet cell autoantigen 1, 69 kDa /FL=gb:NM_030844.1 gb:L20900.1
1367788_at	167.4	154.2	167.5	175.7	176.2	195.1	166	183.9	192.7	194.9	158.3	199.2	198	149.2	175.7	179.4	184.1	151	175.5	208.3	215.2	208	184	205.2	208.6	246.6	182.3	165.9	gb:NM_080584.1 /DB_XREF=gi:18034788 /GEN=Phkg2 /FEA=FLmRNA /CNT=22 /TID=Rn.11153.1 /TIER=FL+Stack /STK=18 /UG=Rn.11153 /LL=140671 /DEF=Rattus norvegicus phosphorylase kinase, gamma 2 (testis) (Phkg2), mRNA. /PROD=phosphorylase kinase, gamma 2 (testis) /FL=gb:M73808.1 gb:NM_080584.1
1367789_at	149.9	135.1	165.1	150.9	166.6	141.6	134.8	181.7	166.7	176.6	152	194.8	178.9	135.1	151.5	115.2	122.5	147.3	166.2	190	174.1	194.3	166.2	185.8	168.5	166.1	158.6	134.3	gb:NM_053580.1 /DB_XREF=gi:16758351 /GEN=Slc27a1 /FEA=FLmRNA /CNT=19 /TID=Rn.1047.1 /TIER=FL+Stack /STK=18 /UG=Rn.1047 /LL=94172 /DEF=Rattus norvegicus fatty acid transport protein (Slc27a1), mRNA. /PROD=fatty acid transport protein /FL=gb:U89529.1 gb:NM_053580.1
1367790_at	294.9	314.9	310.5	337.8	326.4	287.9	281.3	348.5	317.5	363.9	283.9	334.9	307.8	267.4	325.1	318	274.1	270.6	317.7	389.7	329.7	306.1	299	370.1	344.3	334.7	291.7	294.6	gb:NM_022694.1 /DB_XREF=gi:12083648 /GEN=U83883 /FEA=FLmRNA /CNT=22 /TID=Rn.36148.1 /TIER=FL+Stack /STK=18 /UG=Rn.36148 /LL=64635 /DEF=Rattus norvegicus p105 coactivator (U83883), mRNA. /PROD=p105 coactivator /FL=gb:U83883.1 gb:NM_022694.1
1367791_at	22.3	14.7	18.1	24.9	12.1	17.4	26.6	19.2	24.2	32	15.5	20.9	24.3	27.8	21.1	23.5	20.5	19.7	19.9	19.2	17.2	18.1	17.7	26.4	15.5	17.9	17.1	17.3	gb:NM_031645.1 /DB_XREF=gi:13928889 /GEN=Ramp1 /FEA=FLmRNA /CNT=22 /TID=Rn.12265.1 /TIER=FL+Stack /STK=18 /UG=Rn.12265 /LL=58965 /DEF=Rattus norvegicus receptor (calcitonin) activity modifying protein 1 (Ramp1), mRNA. /PROD=receptor-activity modifying protein 1 /FL=gb:AB042887.1 gb:AF181550.1 gb:AB030942.1 gb:NM_031645.1
1367792_at	7.3	2.5	1.8	9.6	1.5	2.9	10.8	10.4	3.7	1.9	10.4	9.7	6.8	1.1	6.3	14.4	12	8.4	5.6	4.2	2.9	8.2	9.7	8.4	3.7	2	11.4	9.8	gb:NM_052808.1 /DB_XREF=gi:16258824 /GEN=Psp /FEA=FLmRNA /CNT=18 /TID=Rn.9766.1 /TIER=FL+Stack /STK=18 /UG=Rn.9766 /LL=50585 /DEF=Rattus norvegicus Parotid Secretory Protein (Psp), mRNA. /PROD=parotid secretory protein /FL=gb:M83209.1 gb:NM_052808.1
1367793_at	382.4	392.8	450.2	443.4	485.3	465.4	449.1	454.9	455.4	476.9	508.1	517.6	609.7	585.2	599.5	531	568	523.7	446	428	422.2	438	500.5	490.3	427.3	479.8	440.4	461.4	gb:NM_024131.1 /DB_XREF=gi:13162286 /GEN=Ddt /FEA=FLmRNA /CNT=27 /TID=Rn.3464.1 /TIER=FL+Stack /STK=17 /UG=Rn.3464 /LL=29318 /DEF=Rattus norvegicus D-dopachrome tautomerase (Ddt), mRNA. /PROD=D-dopachrome tautomerase /FL=gb:NM_024131.1
1367794_at	59.6	61.6	39.8	47.9	52.9	52.2	47.5	58.4	66.1	59.9	54.3	59	72.4	54.4	77.4	73.4	44	59.8	61.9	47.2	71.9	42.4	54.9	56.8	60.4	57.1	53.5	46.3	gb:NM_012488.1 /DB_XREF=gi:6978424 /GEN=A2m /FEA=FLmRNA /CNT=25 /TID=Rn.780.1 /TIER=FL+Stack /STK=17 /UG=Rn.780 /LL=24153 /DEF=Rattus norvegicus Alpha-2-macroglobulin (A2m), mRNA. /PROD=alpha-2-macroglobulin /FL=gb:NM_012488.1 gb:J02635.1
1367795_at	2014	1780.6	1852.5	2145.4	1727.7	1826.9	1779.5	1753.2	1199.5	1236.2	1271.7	1273.8	1047.4	1164.1	1081.2	1361.4	1782.7	1560.4	1623	1454	1343.7	1168.8	1436.1	1197.9	1573.2	1421.1	1611	1814.1	gb:NM_019242.1 /DB_XREF=gi:9506802 /GEN=Ifrd1 /FEA=FLmRNA /CNT=23 /TID=Rn.3723.1 /TIER=FL+Stack /STK=17 /UG=Rn.3723 /LL=29596 /DEF=Rattus norvegicus interferon-related developmental regulator 1 (Ifrd1), mRNA. /PROD=interferon-related developmental regulator 1 /FL=gb:NM_019242.1 gb:J04511.1
1367796_at	163.4	186.6	183.7	174.6	223.7	180.7	168	197.1	204.8	245.9	192	228.2	258.4	201	255.4	192.7	144.2	161.8	189.7	259.2	260.8	246.5	197.5	273	252.6	307.4	206.6	178	gb:NM_030861.1 /DB_XREF=gi:13540684 /GEN=Mgat1 /FEA=FLmRNA /CNT=30 /TID=Rn.2712.1 /TIER=FL+Stack /STK=17 /UG=Rn.2712 /LL=81519 /DEF=Rattus norvegicus N-acetylglucosaminyltransferase I (Mgat1), mRNA. /PROD=N-acetylglucosaminyltransferase I /FL=gb:NM_030861.1 gb:D16302.1
1367797_at	31.6	37.1	42.8	40.6	54	36	36.3	44.6	47	43.8	44.4	46.2	54.2	34.6	57.2	35.4	25.8	41.8	44.6	56.3	46.1	48.7	51.7	43.3	49.2	57.1	37.3	43	gb:AF130369.1 /DB_XREF=gi:6014460 /GEN=Men1 /FEA=FLmRNA /CNT=24 /TID=Rn.6775.1 /TIER=FL /STK=2 /UG=Rn.6775 /LL=29417 /DEF=Rattus norvegicus strain Wistar MEN1 tumor suppressor (Men1) mRNA, alternative splice product, complete cds. /PROD=MEN1 tumor suppressor /FL=gb:AF130370.1 gb:AF130369.1 gb:AB023400.1 gb:NM_019208.1
1367798_at	503.1	504.6	468	477.3	508.3	497.2	469.3	518.4	526.9	489.3	448	514.3	556.2	484.3	488.4	526.4	406.6	430.6	458.9	500.5	540.7	506.1	489	513.3	490	513.7	482.9	471.4	gb:NM_017201.1 /DB_XREF=gi:8392877 /GEN=Ahcy /FEA=FLmRNA /CNT=23 /TID=Rn.5878.1 /TIER=FL+Stack /STK=17 /UG=Rn.5878 /LL=29443 /DEF=Rattus norvegicus S-adenosylhomocysteine hydrolase (Ahcy), mRNA. /PROD=S-adenosylhomocysteine hydrolase /FL=gb:NM_017201.1
1367799_at	19.6	17.2	11.9	5.9	15.1	15.9	3	10.5	20.8	18.9	15.6	32.6	17.9	6.1	13.1	14.4	16.6	7.7	15.8	21	31.5	17.2	19.8	21.7	28.1	28.2	14.9	22.3	gb:NM_012660.1 /DB_XREF=gi:6981595 /GEN=Stnl /FEA=FLmRNA /CNT=21 /TID=Rn.9764.1 /TIER=FL+Stack /STK=17 /UG=Rn.9764 /LL=24799 /DEF=Rattus norvegicus Statin-like protein (Stnl), mRNA. /PROD=statin-like protein /FL=gb:M62751.1 gb:NM_012660.1
1367800_at	2073.7	2153.2	1917	1987.3	1923.1	1740.7	1892.7	1800.5	2377.7	2104.8	2019.2	2110.3	2174.6	1989.6	2140.8	2333.7	1983.9	2206	2304.5	1977.9	2324.4	1990.8	2230.1	1903	2093.5	1793.8	2133.2	1945.9	gb:NM_013151.1 /DB_XREF=gi:6981365 /GEN=Plat /FEA=FLmRNA /CNT=27 /TID=Rn.1002.1 /TIER=FL+Stack /STK=17 /UG=Rn.1002 /LL=25692 /DEF=Rattus norvegicus Plasminogen activator, tissue (Plat), mRNA. /PROD=plasminogen activator, tissue /FL=gb:NM_013151.1 gb:M23697.1
1367801_at	151.7	152.7	141.1	177.4	169.6	146.9	133.1	174.3	178.7	257.1	148.7	198.8	189.4	168.4	167.2	166.8	128.4	146.2	153.3	223.3	261.1	216.3	172.1	281.8	245.4	272	159.8	133.9	gb:NM_053596.1 /DB_XREF=gi:16758379 /GEN=Ece1 /FEA=FLmRNA /CNT=24 /TID=Rn.7000.1 /TIER=FL+Stack /STK=17 /UG=Rn.7000 /LL=94204 /DEF=Rattus norvegicus Endothelin-converting enzyme 1 (Ece1), mRNA. /PROD=endothelin-converting enzyme 1 /FL=gb:D29683.1 gb:NM_053596.1
1367802_at	192.5	186.7	203.7	182.2	194.3	238.5	189.1	197.1	212.5	186.1	186.9	223.7	195.1	192	182.2	213.9	193.3	179.6	172.3	176.1	191.8	163.1	154.1	184.4	218	196.7	229.2	208.6	gb:NM_019232.1 /DB_XREF=gi:9507092 /GEN=Sgk /FEA=FLmRNA /CNT=22 /TID=Rn.4636.1 /TIER=FL+Stack /STK=17 /UG=Rn.4636 /LL=29517 /DEF=Rattus norvegicus serumglucocorticoid regulated kinase (Sgk), mRNA. /PROD=serumglucocorticoid regulated kinase /FL=gb:NM_019232.1 gb:L01624.1
1367803_at	213.9	208.8	205.2	198.7	192.9	234.3	219.6	198.8	146.1	158.2	183.4	154.9	160.8	172.6	162.7	197.2	194.9	213.7	185.5	159.7	149.2	111.2	201.3	123.1	146.2	156.3	201.1	219.1	gb:NM_017361.1 /DB_XREF=gi:8393854 /GEN=Nup54 /FEA=FLmRNA /CNT=20 /TID=Rn.11160.1 /TIER=FL+Stack /STK=17 /UG=Rn.11160 /LL=53372 /DEF=Rattus norvegicus nucleoporin p54 (Nup54), mRNA. /PROD=nucleoporin p54 /FL=gb:NM_017361.1 gb:U63840.1
1367804_at	225.6	337.4	239.8	253.8	332.8	212.1	304.3	227.5	276.7	237.2	221.9	231.8	451.7	611.6	501.4	504.1	228.1	360.1	276.5	228.8	272.9	226.2	308.6	258.5	169.1	250.8	273.9	273.8	gb:NM_017170.1 /DB_XREF=gi:8392902 /GEN=Apcs /FEA=FLmRNA /CNT=20 /TID=Rn.1902.1 /TIER=FL+Stack /STK=17 /UG=Rn.1902 /LL=29339 /DEF=Rattus norvegicus serum amyloid P-component (Apcs), mRNA. /PROD=serum amyloid P-component /FL=gb:M83177.1 gb:NM_017170.1
1367805_at	143.9	131.8	152.5	127.7	164	138.3	162.6	151.4	120.6	161.7	142	120.7	170.6	136.3	138.1	168.5	132	124.6	134	123.5	141.8	128.5	126.2	149.2	142.7	131.2	138.1	146.6	gb:NM_012569.1 /DB_XREF=gi:6980953 /GEN=Gls /FEA=FLmRNA /CNT=36 /TID=Rn.5762.1 /TIER=FL+Stack /STK=17 /UG=Rn.5762 /LL=24398 /DEF=Rattus norvegicus Glutaminase (Gls), mRNA. /PROD=glutaminase /FL=gb:NM_012569.1 gb:M22586.1 gb:M65150.1
1367806_at	81.8	64.9	53.9	54.9	72.5	59.3	60.4	65.2	44.7	55.5	60.8	57.6	74.7	49.4	65.7	108.5	65.1	68.9	62.6	55.9	61.1	79.2	55.2	56	78.1	61.3	89.1	69.2	gb:M22586.1 /DB_XREF=gi:204361 /FEA=FLmRNA /CNT=36 /TID=Rn.5762.1 /TIER=FL /STK=1 /UG=Rn.5762 /LL=24398 /UG_GENE=Gls /UG_TITLE=Glutaminase /DEF=Rat glutaminase (Gls) mRNA, complete cds. /FL=gb:NM_012569.1 gb:M22586.1 gb:M65150.1
1367807_at	362.2	372	338.6	385.1	344.2	323.6	345.9	400.5	319.4	354.4	324.6	358.7	377.9	296.2	379.5	275.3	320.9	354.8	336	445.1	457.4	443.8	332.9	402.4	466.7	415.2	365.4	326.7	gb:NM_053827.1 /DB_XREF=gi:16758677 /GEN=Plod /FEA=FLmRNA /CNT=22 /TID=Rn.4445.1 /TIER=FL+Stack /STK=17 /UG=Rn.4445 /LL=116552 /DEF=Rattus norvegicus procollagen-lysine, 2-oxoglutarate 5-dioxygenase (lysine hydroxylase, Ehlers-Danlos syndrome type VI) (Plod), mRNA. /PROD=procollagen-lysine, 2-oxoglutarate 5-dioxygenase(lysine hydroxylase, Ehlers-Danlos syndrome type VI) /FL=gb:NM_053827.1 gb:L253…
1367808_at	724.9	640.9	707	665.5	713.7	723.2	667.1	695.4	689.4	749.3	715	786	776.7	796.4	871.6	721	698.3	657.9	664	785.8	679.8	670.2	737.7	723.6	713.2	686.9	737.9	676.7	gb:NM_022541.1 /DB_XREF=gi:11968133 /GEN=Ddp2 /FEA=FLmRNA /CNT=20 /TID=Rn.2017.1 /TIER=FL+Stack /STK=17 /UG=Rn.2017 /LL=64372 /DEF=Rattus norvegicus small zinc finger-like protein DDP2 (Ddp2), mRNA. /PROD=small zinc finger-like protein DDP2 /FL=gb:AF196315.1 gb:NM_022541.1
1367809_at	8.3	3.3	1.8	9.2	8.4	1.6	0.8	5.2	8.8	13	1.2	10.9	10.4	12	5.1	2	12.9	4.5	0.7	4.6	4.6	11.2	2.4	1.9	4.7	6.9	10.1	1.1	gb:NM_017036.1 /DB_XREF=gi:8394049 /GEN=Prlpa /FEA=FLmRNA /CNT=19 /TID=Rn.11230.1 /TIER=FL+Stack /STK=17 /UG=Rn.11230 /LL=24656 /DEF=Rattus norvegicus Prolactin-like protein A (Prlpa), mRNA. /PROD=prolactin-like protein A /FL=gb:NM_017036.1 gb:M13750.1
1367810_at	145.8	131.4	154.6	150.5	118.1	145.3	129	125.9	124.8	133	136.6	155.5	120.8	100.1	101.5	116.7	123.5	105.2	128.9	160.4	159	191.6	124.9	154	166.1	159.2	130.2	128.8	gb:AI412218 /DB_XREF=gi:4255722 /DB_XREF=EST240513 /CLONE=RBRDZ01 /FEA=FLmRNA /CNT=29 /TID=Rn.10336.1 /TIER=Stack /STK=6 /UG=Rn.10336 /LL=50690 /UG_GENE=CHOT1 /UG_TITLE=choline transporter /FL=gb:NM_017348.1
1367811_at	460	449.7	509	405.2	504.9	507	421.3	602.9	427.8	479.5	508.3	499.7	569.6	374	476.2	399.3	387.3	365.7	374.7	512.1	520.8	445.5	497.7	591.8	508.8	587.4	549.6	434.6	gb:NM_031620.1 /DB_XREF=gi:13928849 /GEN=Phgdh /FEA=FLmRNA /CNT=20 /TID=Rn.6872.1 /TIER=FL+Stack /STK=17 /UG=Rn.6872 /LL=58835 /DEF=Rattus norvegicus 3-phosphoglycerate dehydrogenase (Phgdh), mRNA. /PROD=3-phosphoglycerate dehydrogenase /FL=gb:NM_031620.1
1367812_at	37.7	49	40.6	29.9	54.6	34.2	36.8	43	46.7	49.1	45.7	47	53.6	40.1	50.4	39.1	16.8	39.1	40.5	37.8	52.2	47.3	41	42.5	42.4	48.3	41.3	32.4	gb:NM_019167.1 /DB_XREF=gi:9507134 /GEN=Spnb3 /FEA=FLmRNA /CNT=18 /TID=Rn.20389.1 /TIER=FL+Stack /STK=17 /UG=Rn.20389 /LL=29211 /DEF=Rattus norvegicus beta-spectrin 3 (Spnb3), mRNA. /PROD=beta-spectrin 3 /FL=gb:AB008551.1 gb:AF225960.1 gb:AB001347.1 gb:NM_019167.1
1367813_at	207.3	254.3	267.4	266.5	278.4	243.5	231.2	265.1	300.6	334.5	324.5	294.8	320.5	323.7	312.8	300.5	298.2	309.6	294.2	326.6	339.9	303.3	346.5	338.3	322.5	327.7	299	286.8	gb:NM_130403.1 /DB_XREF=gi:18426819 /GEN=Ppp1r14a /FEA=FLmRNA /CNT=18 /TID=Rn.20515.1 /TIER=FL+Stack /STK=17 /UG=Rn.20515 /LL=114004 /DEF=Rattus norvegicus protein phosphatase 1, regulatory (inhibitor) subunit 14a (Ppp1r14a), mRNA. /PROD=protein phosphatase 1, regulatory (inhibitor)subunit 14a /FL=gb:AF352572.1 gb:NM_130403.1 gb:AY050673.1
1367814_at	170	174.6	162.4	159.3	177.6	138.9	151.7	156.9	214.1	251.1	185	237	232	280.1	224.5	271.4	150.6	167.9	159.6	177.5	156.5	187.7	125.4	165.2	145.7	171.3	131.8	123.3	gb:M14137.1 /DB_XREF=gi:203040 /FEA=FLmRNA /CNT=77 /TID=Rn.8925.1 /TIER=FL+Stack /STK=16 /UG=Rn.8925 /LL=25650 /UG_GENE=Atp1b1 /UG_TITLE=ATPase Na+K+ transporting beta 1 polypeptide /DEF=Rat brain Na- ,K- ATPase beta subunit protein mRNA, complete cds. /FL=gb:M14137.1 gb:NM_013113.1 gb:J02701.1
1367815_at	213.6	219.6	216.1	183.2	187.1	234.3	185.8	256.3	187.9	215	230.8	220.9	231.5	195.7	241.7	160.3	221.3	240.2	193.2	216.6	219.8	210.4	202.9	232.1	201.1	204.5	224.7	190.1	gb:NM_130746.1 /DB_XREF=gi:18543352 /GEN=Slc5a6 /FEA=FLmRNA /CNT=26 /TID=Rn.11105.1 /TIER=FL+Stack /STK=16 /UG=Rn.11105 /LL=170551 /DEF=Rattus norvegicus solute carrier family 5 (sodium-dependent vitamin transporter), member 6 (Slc5a6), mRNA. /PROD=solute carrier family 5 (sodium-dependentvitamin transporter), member 6 /FL=gb:AF081205.1 gb:AF081204.2 gb:AF026554.1 gb:NM_130746.1
1367816_at	20.7	20.4	15.5	7.4	25.6	15.6	17.5	26.8	21.3	23.9	20.5	16.7	11.4	10.8	13.6	21.9	29.8	23.7	18.5	18.2	20.3	14.3	17.3	21.3	20.6	14.9	18.8	22.9	gb:NM_133621.1 /DB_XREF=gi:19424343 /GEN=GIIg15b /FEA=FLmRNA /CNT=30 /TID=Rn.2989.1 /TIER=FL+Stack /STK=16 /UG=Rn.2989 /DEF=Rattus norvegicus global ischemia induced protein GIIG15B (GIIg15b), mRNA. /PROD=global ischemia induced protein GIIG15B /FL=gb:AF474162.1 gb:NM_133621.1
1367817_at	458.6	403.6	413.4	421.9	442.8	391.4	371.7	497.4	381.3	417.8	357.6	392.2	406.7	289.3	326.1	308.9	395	346.3	362.5	419.2	523.1	601	410.8	453.2	564.9	553.7	367.3	365.1	gb:NM_053707.1 /DB_XREF=gi:16758527 /GEN=Hdgf /FEA=FLmRNA /CNT=35 /TID=Rn.860.1 /TIER=FL+Stack /STK=16 /UG=Rn.860 /LL=114499 /DEF=Rattus norvegicus hepatoma-derived growth factor (Hdgf), mRNA. /PROD=hepatoma-derived growth factor /FL=gb:AF389348.1 gb:NM_053707.1
1367818_at	175.6	158.9	171.8	173.8	173.7	174.6	191	166.1	164.8	167.3	183	147.2	162.1	180.2	168.4	176.9	188.2	173.8	175.7	162.7	168.8	165.7	189.1	177.7	166	166.3	206.9	217.1	gb:NM_019187.1 /DB_XREF=gi:9506504 /GEN=Coq3 /FEA=FLmRNA /CNT=24 /TID=Rn.3824.1 /TIER=FL+Stack /STK=16 /UG=Rn.3824 /LL=29309 /DEF=Rattus norvegicus Coenzyme Q (ubiquinone) (Coq3), mRNA. /PROD=Coenzyme Q (ubiquinone) /FL=gb:NM_019187.1 gb:L20427.1
1367819_at	1301.1	1264.4	1180.6	1232.1	1393.8	1283.5	1155.9	1322.4	1258.4	1342.7	1150.6	1269	1461.4	1155.2	1330.7	1240.2	1098.6	1099.7	1282.4	1350.2	1072.5	971.9	1198	1188.9	1013.9	1094.9	1078.8	1004.3	gb:NM_013177.1 /DB_XREF=gi:6980971 /GEN=Got2 /FEA=FLmRNA /CNT=33 /TID=Rn.3628.1 /TIER=FL+Stack /STK=16 /UG=Rn.3628 /LL=25721 /DEF=Rattus norvegicus Glutamate oxaloacetate transaminase 2, mitochondrial (aspartate aminotransferase 2) (Got2), mRNA. /PROD=glutamate oxaloacetate transaminase 2,mitochondrial (aspartate aminotransferase 2) /FL=gb:NM_013177.1 gb:M18467.1
1367820_at	561.3	559.2	682.8	719.8	614.4	672.2	566.6	675.5	585	709	598.9	723.5	624.9	532.2	590.3	623.5	604	660.4	582.4	762.6	756.3	710.2	691	792.5	773.8	761.4	719.5	585.4	gb:NM_053631.1 /DB_XREF=gi:16758437 /GEN=Bcrp1 /FEA=FLmRNA /CNT=28 /TID=Rn.19921.1 /TIER=FL+Stack /STK=16 /UG=Rn.19921 /LL=114087 /DEF=Rattus norvegicus Breakpoint cluster region protein, uterine leiomyoma, 1; barrier to autointegration factor (Bcrp1), mRNA. /PROD=Breakpoint cluster region protein, uterineleiomyoma, 1; barrier to autointegration factor /FL=gb:NM_053631.1 gb:AB024333.1
1367821_a_at	8.2	13.8	8.8	1.9	5.2	7.9	1	13.5	0.9	8.8	9.6	8.4	10.2	2	6.8	8	1.7	1.4	1.8	11.9	12.7	7.5	12.5	12.6	11.5	9.1	7.2	8.5	gb:AI412446 /DB_XREF=gi:4255950 /DB_XREF=EST240745 /CLONE=RBRDO47 /FEA=FLmRNA /CNT=38 /TID=Rn.11281.1 /TIER=Stack /STK=9 /UG=Rn.11281 /LL=25398 /UG_GENE=Cacna1a /UG_TITLE=Calcium channel alpha 1A /FL=gb:M64373.1 gb:NM_012918.1
1367822_at	18	9.2	12.9	18.3	12.1	5	18.1	2.6	13.1	11.8	14	23.4	2.2	13.1	19.4	12.1	2.4	2.5	20.5	1.6	17	8.3	13.6	10.8	8.2	10.6	26.4	9.6	gb:BF400631 /DB_XREF=gi:11388606 /DB_XREF=UI-R-CA0-bhd-f-08-0-UI.s1 /CLONE=UI-R-CA0-bhd-f-08-0-UI /FEA=FLmRNA /CNT=38 /TID=Rn.11281.1 /TIER=Stack /STK=6 /UG=Rn.11281 /LL=25398 /UG_GENE=Cacna1a /UG_TITLE=Calcium channel alpha 1A /FL=gb:M64373.1 gb:NM_012918.1
1367823_at	30.1	18.9	25.9	10.8	22.9	26.6	19.8	26.8	23.8	49.7	30	41.8	29.1	33.8	40.9	54.6	23.8	24.1	24.1	24.7	28.8	46.6	29.9	45.3	28.7	25.1	32.7	25.3	gb:BF523128 /DB_XREF=gi:11631095 /DB_XREF=UI-R-C3-sj-h-04-0-UI.r1 /CLONE=UI-R-C3-sj-h-04-0-UI /FEA=FLmRNA /CNT=27 /TID=Rn.10161.1 /TIER=ConsEnd /STK=0 /UG=Rn.10161 /LL=29543 /UG_GENE=Timp2 /UG_TITLE=tissue inhibitor of metalloproteinase 2 /FL=gb:L31884.1 gb:U14526.1 gb:NM_021989.1
1367824_at	735.3	693.9	688.9	716.5	771.2	668.5	704.3	698.6	553.9	648.9	596.5	591.6	560.1	554	559.7	591.6	753.3	680.2	668.9	656.9	532.2	537.4	577.7	546.5	584.2	580.1	627.3	660.2	gb:NM_012847.1 /DB_XREF=gi:6978848 /GEN=Fnta /FEA=FLmRNA /CNT=27 /TID=Rn.5990.1 /TIER=FL+Stack /STK=16 /UG=Rn.5990 /LL=25318 /DEF=Rattus norvegicus Farnesyltransferase, subunit alpha (Fnta), mRNA. /PROD=farnesyltransferase, subunit alpha /FL=gb:M81225.1 gb:NM_012847.1
1367825_at	52.3	45.6	57.2	42.3	42.4	49.7	50.4	52.4	61.3	65.4	40.3	76.4	75.6	31.6	54.8	47.3	52.5	58.9	33.3	77.6	75.5	49.9	46.5	65.2	45.3	61.4	40.4	34.4	gb:NM_019250.1 /DB_XREF=gi:9507026 /GEN=Ralgds /FEA=FLmRNA /CNT=23 /TID=Rn.40174.1 /TIER=FL+Stack /STK=16 /UG=Rn.40174 /LL=29622 /DEF=Rattus norvegicus ral guanine nucleotide dissociation stimulator (Ralgds), mRNA. /PROD=ral guanine nucleotide dissociation stimulator /FL=gb:L07925.1 gb:NM_019250.1
1367826_at	1897.2	1719.9	1656.5	1638.3	1858.9	1741.5	1780.2	1619.5	1880	1888.4	1914.2	1763.3	1887.9	1937.4	2021.6	1712.9	1888	1715	1724.3	1664.3	1862.8	1734.6	2081.3	1810.5	1735.6	1738.4	1841.7	1873.3	gb:NM_031789.1 /DB_XREF=gi:13929117 /GEN=Nfe2l2 /FEA=FLmRNA /CNT=29 /TID=Rn.10867.1 /TIER=FL+Stack /STK=16 /UG=Rn.10867 /LL=83619 /DEF=Rattus norvegicus NF-E2-related factor 2 (Nfe2l2), mRNA. /PROD=NF-E2-related factor 2 /FL=gb:AF037350.1 gb:NM_031789.1
1367827_at	1807	1700.4	1713.3	1876.6	1685.3	1666.3	1677.2	1643.1	1567.1	1612.4	1435.9	1510.3	1448.8	1661.3	1643.7	1540.9	1662.1	1624.2	1605	1542.8	1370.8	1310.7	1486.7	1401.6	1381.7	1448.4	1411.4	1501.6	gb:NM_017040.1 /DB_XREF=gi:8394020 /GEN=Ppp2cb /FEA=FLmRNA /CNT=28 /TID=Rn.977.1 /TIER=FL+Stack /STK=16 /UG=Rn.977 /LL=24673 /DEF=Rattus norvegicus Protein phosphatase 2 (formerly 2A), catalytic subunit, beta isoform (Ppp2cb), mRNA. /PROD=protein phosphatase 2 (formerly 2A), catalyticsubunit, beta isoform /FL=gb:M23591.1 gb:NM_017040.1
1367828_at	186.3	192.2	224.4	227.3	237.6	202.4	188	245	235.9	293.5	197.2	269.3	286.7	201.9	238	225.5	171.7	200.7	203.2	305.9	275	251.8	213.9	246.1	241.7	268.4	237.9	213.5	gb:NM_022512.1 /DB_XREF=gi:11968089 /GEN=Acads /FEA=FLmRNA /CNT=20 /TID=Rn.1167.1 /TIER=FL+Stack /STK=16 /UG=Rn.1167 /LL=64304 /DEF=Rattus norvegicus short chain acyl-coenzyme A dehydrogenase (Acads), mRNA. /PROD=short chain acyl-coenzyme A dehydrogenase /FL=gb:J05030.1 gb:NM_022512.1
1367829_at	140.5	146.3	165.4	163.8	177.8	184.2	155	139.7	149.8	184.1	153.1	179.6	180.4	197	203.7	163.2	156.7	170.9	154	134.1	169.3	150.5	184.7	164.3	139.4	159.8	178.7	124	gb:NM_078623.1 /DB_XREF=gi:17530976 /GEN=Echs1 /FEA=FLmRNA /CNT=20 /TID=Rn.6847.1 /TIER=FL+Stack /STK=16 /UG=Rn.6847 /LL=140547 /DEF=Rattus norvegicus Enoyl-CoA hydratase, short chain 1, mitochondrial (Echs1), mRNA. /PROD=Enoyl-CoA hydratase, short chain 1,mitochondrial /FL=gb:NM_078623.1
1367830_a_at	241.3	197.4	239.3	255.8	221.6	201.8	199.4	266.2	159	292.1	172	255.9	220.8	121.6	184.2	235.9	157.1	156.2	184	384.4	275.5	282.6	188.9	234.1	266.5	272.3	216.2	173	gb:NM_030989.1 /DB_XREF=gi:13591877 /GEN=Tp53 /FEA=FLmRNA /CNT=28 /TID=Rn.54443.1 /TIER=FL+Stack /STK=16 /UG=Rn.54443 /LL=24842 /DEF=Rattus norvegicus Tumor protein p53 (Li-Fraumeni syndrome) (Tp53), mRNA. /PROD=tumor protein p53 (Li-Fraumeni syndrome) /FL=gb:NM_030989.1 gb:U90328.1
1367831_at	619.8	702.3	717.5	757	837.5	621.3	601.9	887.5	597.7	803.2	527.4	777	691.2	431.2	570.2	420.7	478.7	585.9	614.4	1018.4	815.6	746.6	618.8	736.2	800.1	896.5	573.2	492.7	gb:NM_030989.1 /DB_XREF=gi:13591877 /GEN=Tp53 /FEA=FLmRNA /CNT=28 /TID=Rn.54443.1 /TIER=FL+Stack /STK=16 /UG=Rn.54443 /LL=24842 /DEF=Rattus norvegicus Tumor protein p53 (Li-Fraumeni syndrome) (Tp53), mRNA. /PROD=tumor protein p53 (Li-Fraumeni syndrome) /FL=gb:NM_030989.1 gb:U90328.1
1367832_at	1127.1	1013.8	1020.1	1060.1	965.2	1136.4	957	954.7	1114	935.9	950	851.8	868.8	1031.5	940.8	1013.9	990.1	950.4	913.6	872.9	1081.8	1085.4	1189.4	966.3	1095.3	1058.4	1216.4	1182.2	gb:NM_013006.1 /DB_XREF=gi:6981361 /GEN=Lypla1 /FEA=FLmRNA /CNT=21 /TID=Rn.3594.1 /TIER=FL+Stack /STK=16 /UG=Rn.3594 /LL=25514 /DEF=Rattus norvegicus Lysophospholipase (Lypla1), mRNA. /PROD=lysophospholipase /FL=gb:D63885.1 gb:NM_013006.1 gb:U97146.1
1367833_at	660.9	631.3	672.5	700.5	658.5	605.9	634.5	638.9	729.4	575	577.7	511.9	612.7	630.9	592.9	646.3	608	588.1	599.8	545.2	506.7	479.6	652.2	525.8	580.1	564.7	642.9	633.7	gb:NM_031149.1 /DB_XREF=gi:13592140 /GEN=LOC81827 /FEA=FLmRNA /CNT=21 /TID=Rn.10972.1 /TIER=FL+Stack /STK=16 /UG=Rn.10972 /LL=81827 /DEF=Rattus norvegicus for proteasomal ATPase (SUG1) (LOC81827), mRNA. /PROD=for proteasomal ATPase (SUG1) /FL=gb:AB000491.1 gb:D83521.1 gb:NM_031149.1
1367834_at	217.6	188	242.4	196.2	233.7	208	192.8	238.2	182.3	210.9	194	175.6	181	169.9	183	177.7	199	203.5	166.8	216.4	235.6	227.7	199.8	234.4	247.8	262.3	207.7	175.4	gb:NM_053464.1 /DB_XREF=gi:16758207 /GEN=Srm /FEA=FLmRNA /CNT=18 /TID=Rn.22258.1 /TIER=FL+Stack /STK=16 /UG=Rn.22258 /LL=84596 /DEF=Rattus norvegicus spermidine synthase (Srm), mRNA. /PROD=spermidine synthase /FL=gb:NM_053464.1 gb:AF337636.1
1367835_at	3.2	3.2	9.9	16	2	4.5	8.1	9.3	18.9	19.9	3.1	7	9.4	2.4	12.3	3.9	3.5	12.8	18	16.5	13	10.1	6.5	2.4	7.5	13.8	4.4	9.1	gb:NM_019279.1 /DB_XREF=gi:9507060 /GEN=Saas /FEA=FLmRNA /CNT=18 /TID=Rn.25745.1 /TIER=FL+Stack /STK=16 /UG=Rn.25745 /LL=50562 /DEF=Rattus norvegicus granin-like neuroendocrine peptide precursor (Saas), mRNA. /PROD=granin-like neuroendocrine peptide precursor /FL=gb:AF181561.1 gb:NM_019279.1
1367836_at	125.4	126.7	172	151.5	183.2	167	151.7	174.7	165.2	161.1	164	165	154.6	123.3	142.2	151.1	185.3	173.3	180.8	199	174.3	182.8	137.3	189.5	168.9	188	178.9	170.7	gb:U88294.1 /DB_XREF=gi:1850589 /GEN=CPTI /FEA=FLmRNA /CNT=26 /TID=Rn.2856.1 /TIER=FL /STK=1 /UG=Rn.2856 /LL=25757 /DEF=Rattus norvegicus carnitine palmitoyltransferase I (CPTI) mRNA, nuclear gene encoding mitochondrial protein, complete cds. /PROD=carnitine palmitoyltransferase I /FL=gb:U88294.1 gb:L07736.1 gb:NM_031559.1
1367837_at	562.3	547.1	653.7	659.3	701.6	560.1	700.2	500.4	556.4	510.4	672.7	538.7	483.4	628.5	613.2	627.1	703.7	644	570.1	491.4	613	654.4	692.7	583.8	669.7	685.1	702.8	842.1	gb:NM_017281.1 /DB_XREF=gi:8394068 /GEN=Psma4 /FEA=FLmRNA /CNT=24 /TID=Rn.11076.1 /TIER=FL+Stack /STK=16 /UG=Rn.11076 /LL=29671 /DEF=Rattus norvegicus proteasome (prosome, macropain) subunit, alpha type 4 (Psma4), mRNA. /PROD=proteasome (prosome, macropain) subunit, alphatype 4 /FL=gb:NM_017281.1
1367838_at	153.1	159.7	162.2	156.2	147.9	136.3	146.8	149.8	121.9	100.2	146	93.2	106.5	93.7	101.8	123.1	106.3	136.7	142.5	104.5	161.5	150.4	143.3	123.4	172.5	166.3	159.6	157.3	gb:NM_017074.1 /DB_XREF=gi:8393214 /GEN=Cth /FEA=FLmRNA /CNT=22 /TID=Rn.3881.1 /TIER=FL+Stack /STK=16 /UG=Rn.3881 /LL=24962 /DEF=Rattus norvegicus CTL target antigen (Cth), mRNA. /PROD=CTL target antigen /FL=gb:AB052882.2 gb:AY032875.1 gb:D17370.1 gb:NM_017074.1
1367839_at	150.3	151.5	169.3	151.8	167.7	169.1	129.7	173.8	170.2	159.3	149.3	134.2	158.5	123	184.4	123.2	152.4	140.9	143.2	112.8	113.6	136.6	115.2	145.9	109.3	153.6	152.2	140.5	gb:NM_019238.1 /DB_XREF=gi:9506590 /GEN=Fdft1 /FEA=FLmRNA /CNT=21 /TID=Rn.3252.1 /TIER=FL+Stack /STK=16 /UG=Rn.3252 /LL=29580 /DEF=Rattus norvegicus farnesyl diphosphate farnesyl transferase 1 (Fdft1), mRNA. /PROD=farnesyl diphosphate farnesyl transferase 1 /FL=gb:NM_019238.1 gb:M95591.1
1367840_at	360.4	368.1	365.4	369	363.1	360.2	380.1	425.7	386	454.2	339.3	406.9	398.8	297.4	358.6	311.6	348.2	332.1	293	523.7	531	520.3	389.4	507.2	591.1	545.7	367.5	323.4	gb:U87863.1 /DB_XREF=gi:1885384 /FEA=FLmRNA /CNT=20 /TID=Rn.21.1 /TIER=FL+Stack /STK=16 /UG=Rn.21 /LL=56084 /UG_GENE=Hgs /DEF=Rattus norvegicus SNAP-25 interacting protein hrs-2 mRNA, complete cds. /PROD=SNAP-25 interacting protein hrs-2 /FL=gb:U87863.1 gb:AF036344.1 gb:NM_019387.1
1367841_a_at	6.8	4.2	6.5	3.2	7.9	4.6	4.8	8.3	5.4	6.9	12.8	1.6	8.6	6.8	9	11	3.4	8.9	8.9	4.3	5.8	4.7	0.5	7.7	4.4	8.2	6.7	8	gb:NM_134385.1 /DB_XREF=gi:19705496 /GEN=Plpcbeta /FEA=FLmRNA /CNT=20 /TID=Rn.56124.1 /TIER=FL+Stack /STK=16 /UG=Rn.56124 /DEF=Rattus norvegicus prolactin-like protein C beta (Plpcbeta), mRNA. /PROD=prolactin-like protein C beta /FL=gb:AF239745.1 gb:NM_134385.1
1367842_at	30.4	25.8	40.5	54.5	35.9	33.9	36.2	36.8	40	51.9	43.6	62.4	29.3	45.5	43.3	27.6	42.3	54.3	36.8	56.2	37.2	44.8	34.4	45.6	34.7	39.1	41.7	41.1	gb:NM_080478.1 /DB_XREF=gi:17978452 /GEN=Apbb1 /FEA=FLmRNA /CNT=19 /TID=Rn.19953.1 /TIER=FL+Stack /STK=16 /UG=Rn.19953 /LL=29722 /DEF=Rattus norvegicus amyloid beta (A4) precursor protein-binding, family B, member 1 (Apbb1), mRNA. /PROD=amyloid beta (A4) precursor protein-binding,family B, member 1 /FL=gb:NM_080478.1 gb:AF333983.1
1367843_at	110.8	125	145.6	137	152.4	140.9	116.6	157.9	159.6	174.2	176.4	172.6	184.1	157	194.6	148.6	115.6	115.6	143.8	174.1	195.6	185	179.3	195.6	176.1	167.2	165.8	148.8	gb:NM_134407.1 /DB_XREF=gi:19705536 /GEN=Akr7a2 /FEA=FLmRNA /CNT=19 /TID=Rn.8548.1 /TIER=FL+Stack /STK=16 /UG=Rn.8548 /LL=171445 /DEF=Rattus norvegicus aldo-keto reductase family 7, member A2 (aflatoxin aldehyde reductase) (Akr7a2), mRNA. /PROD=aldo-keto reductase family 7, member A2(aflatoxin aldehyde reductase) /FL=gb:NM_134407.1 gb:AB037424.1
1367844_at	283.1	245.9	245.3	278.8	308.8	244.1	219	266	224	402.9	265.8	392	291.9	233	322.4	326.8	219.2	218.5	303.3	445	486.7	668.9	307	424.6	567	529.8	325.7	240.7	gb:M12672.1 /DB_XREF=gi:204439 /FEA=FLmRNA /CNT=83 /TID=Rn.3036.1 /TIER=FL+Stack /STK=15 /UG=Rn.3036 /LL=81664 /UG_GENE=Gnai2 /UG_TITLE=GTP-binding protein (G-alpha-i2) /DEF=Rat guanine nucleotide-binding protein G-i, alpha subunit mRNA, complete cds. /FL=gb:M12672.1 gb:M17528.1 gb:NM_031035.1
1367845_at	52.6	56.2	48	64.2	54.2	45.2	60	43.7	55.8	49.6	47.6	28.7	82.7	79.3	69.3	73.2	49.1	32.1	33.7	48.7	48	52.7	50.3	50.4	42	54.8	44.1	51.5	gb:NM_017029.1 /DB_XREF=gi:8393822 /GEN=Nefm /FEA=FLmRNA /CNT=56 /TID=Rn.10971.1 /TIER=FL+Stack /STK=15 /UG=Rn.10971 /LL=24588 /DEF=Rattus norvegicus Neurofilament protein, middle polypeptide (Nefm), mRNA. /PROD=neurofilament protein, middle polypeptide /FL=gb:NM_017029.1 gb:M18628.1
1367846_at	70.8	51.2	63.1	44.7	80.9	58.1	58.1	45.3	92	59.3	63.8	89.1	66.1	73.7	61.7	62.1	72	89.9	71.9	55.7	58	49.5	62.7	65.5	29.5	30.3	72.5	55	gb:NM_012618.1 /DB_XREF=gi:6981325 /GEN=S100a4 /FEA=FLmRNA /CNT=27 /TID=Rn.504.1 /TIER=FL+Stack /STK=15 /UG=Rn.504 /LL=24615 /DEF=Rattus norvegicus S100 calcium-binding protein A4 (S100a4), mRNA. /PROD=protein 9 Ka homologous to calcium-bindingprotein /FL=gb:NM_012618.1 gb:J03628.1
1367847_at	1322.4	1400.3	1382.3	1455.3	1385.7	1086.1	1386.7	1210.5	1399.6	1329.2	1479.1	1436.4	1419.3	1474.1	1421.1	1672.1	1593.9	1673.1	1722.5	1205.9	1274.1	1236.9	1701.7	1213.4	1205.3	1170.8	1470	1531	gb:NM_053611.1 /DB_XREF=gi:16758405 /GEN=Nupr1 /FEA=FLmRNA /CNT=23 /TID=Rn.11182.1 /TIER=FL+Stack /STK=15 /UG=Rn.11182 /LL=113900 /DEF=Rattus norvegicus nuclear proten 1 (Nupr1), mRNA. /PROD=nuclear proten 1 /FL=gb:NM_053611.1 gb:AF014503.1
1367848_at	148.9	153.8	154.2	150.2	164.7	119.9	132.8	155.8	160.2	177.5	161.7	205.6	201.1	176.7	170.1	153.7	139.9	153.3	157.6	213.6	146.6	197.9	144	188.7	175	184.5	142.3	124.2	gb:NM_024130.1 /DB_XREF=gi:13162301 /GEN=Dctn1 /FEA=FLmRNA /CNT=23 /TID=Rn.11284.1 /TIER=FL+Stack /STK=15 /UG=Rn.11284 /LL=29167 /DEF=Rattus norvegicus dynactin 1 (Dctn1), mRNA. /PROD=dynactin 1 /FL=gb:NM_024130.1
1367849_at	823.5	867.7	807.8	791.8	846.6	749.9	776.2	856.2	797.8	872.1	782.6	830.4	918.2	733.7	869.5	846	710.5	844.9	839.3	881.1	958.8	962.9	818.9	901.8	971.7	989.2	707	699.8	gb:NM_013026.1 /DB_XREF=gi:6981517 /GEN=Sdc1 /FEA=FLmRNA /CNT=24 /TID=Rn.11176.1 /TIER=FL+Stack /STK=15 /UG=Rn.11176 /LL=25216 /DEF=Rattus norvegicus Syndecan 1 (Sdc1), mRNA. /PROD=syndecan 1 /FL=gb:M81785.1 gb:NM_013026.1
1367850_at	205.9	161.5	166	182	226.3	170.6	181.7	189.9	301.3	237.3	303.1	260.8	259.1	212.9	237.4	253.5	295.1	290.4	282.8	274	169.8	119.1	222.4	245.4	106.6	108.7	176.4	203.6	gb:NM_053843.1 /DB_XREF=gi:16758699 /GEN=Fcgr3 /FEA=FLmRNA /CNT=21 /TID=Rn.6050.1 /TIER=FL+Stack /STK=15 /UG=Rn.6050 /LL=116591 /DEF=Rattus norvegicus Fc receptor, IgG, low affinity III (Fcgr3), mRNA. /PROD=Fc receptor, IgG, low affinity III /FL=gb:NM_053843.1 gb:M64370.1 gb:M64368.1 gb:M64369.1 gb:M32062.1
1367851_at	0.8	7.3	0.6	2.3	1.6	1.3	1.1	1	6.9	1.5	1.1	1.5	1.6	1.3	1	2.8	1.1	2.3	1	1.7	4	1.1	1.9	1.5	1.7	0.8	4.6	1.7	gb:J04488.1 /DB_XREF=gi:206114 /FEA=FLmRNA /CNT=21 /TID=Rn.11400.1 /TIER=FL+Stack /STK=15 /UG=Rn.11400 /LL=25526 /UG_GENE=Ptgds /UG_TITLE=Prostaglandin D synthase /DEF=Rat prostaglandin D synthetase mRNA, complete cds. /FL=gb:NM_013015.1 gb:J04488.1
1367852_s_at	8.5	12.5	9	6.8	3.5	2.9	1.8	12.3	1.5	16.8	8.6	9	14	4.1	7.1	9.8	8.1	8.9	4.6	11.7	10	10.3	3.7	3.3	2.2	2.6	2	2.8	gb:NM_053931.1 /DB_XREF=gi:16758813 /GEN=Pnutl1 /FEA=FLmRNA /CNT=41 /TID=Rn.48837.1 /TIER=FL+Stack /STK=15 /UG=Rn.48837 /LL=116728 /DEF=Rattus norvegicus peanut (Drosophila)-like 1 (Pnutl1), mRNA. /PROD=peanut (Drosophila)-like 1 /FL=gb:AB027146.1 gb:NM_053931.1 gb:AB027143.1
1367853_at	329.5	271.5	280.1	262.4	248.4	330.7	294.5	254.3	236.9	207.9	278.6	207.4	217.8	228.3	221.1	203.5	238.8	246.2	230.7	266.3	220.5	204.3	236.7	251.3	268.4	223.7	239.6	277.4	gb:NM_031798.1 /DB_XREF=gi:13929129 /GEN=Slc12a2 /FEA=FLmRNA /CNT=40 /TID=Rn.11523.1 /TIER=FL+Stack /STK=15 /UG=Rn.11523 /LL=83629 /DEF=Rattus norvegicus solute carrier family 12, member 2 (Slc12a2), mRNA. /PROD=solute carrier family 12, member 2 /FL=gb:AF051561.1 gb:NM_031798.1
1367854_at	578.2	600.9	524.5	521	599.3	629.2	573.1	580	564.9	558.7	590.4	579.7	593.5	544.1	612.7	483.7	579.7	547	595.1	565.9	575	575.7	590.2	607.1	542.3	553.1	525.9	587.7	gb:NM_016987.1 /DB_XREF=gi:8392838 /GEN=Acly /FEA=FLmRNA /CNT=32 /TID=Rn.29771.1 /TIER=FL+Stack /STK=15 /UG=Rn.29771 /LL=24159 /DEF=Rattus norvegicus ATP citrate lyase (Acly), mRNA. /PROD=ATP citrate lyase /FL=gb:NM_016987.1 gb:J05210.1
1367855_at	132	162.6	194.1	201	201.2	200	167.6	221.3	169	214.4	177.4	182.5	152	115.9	170.2	167.1	176.6	166.4	146.7	226.2	226.5	212.6	173.5	220.1	235.6	245.1	206.6	206.8	gb:AF071495.1 /DB_XREF=gi:3243054 /GEN=SRB1R /FEA=FLmRNA /CNT=27 /TID=Rn.3142.1 /TIER=FL /STK=1 /UG=Rn.3142 /LL=25073 /DEF=Rattus norvegicus type II pneumocyte CD36-related class B scavenger receptor (SRB1R) mRNA, complete cds. /PROD=type II pneumocyte CD36-related class Bscavenger receptor /FL=gb:U76205.1 gb:NM_031541.1 gb:AF071495.1 gb:AB002151.1 gb:D89655.1
1367856_at	294.5	332.4	282.7	306.4	404.9	297.4	332.9	333.6	444.7	406.4	345.3	399.5	437.4	408.1	360.4	425.2	302.6	365.3	336.4	429.9	309.5	306	298.8	346.3	284.4	287.2	310.3	276.9	gb:NM_017006.1 /DB_XREF=gi:8393380 /GEN=G6pd /FEA=FLmRNA /CNT=26 /TID=Rn.11040.1 /TIER=FL+Stack /STK=15 /UG=Rn.11040 /LL=24377 /DEF=Rattus norvegicus Glucose-6-phosphate dehydrogenase (G6pd), mRNA. /PROD=glucose-6-phosphate dehydrogenase /FL=gb:NM_017006.1
1367857_at	391.6	455	401.4	426.2	430.5	388.7	439.9	371.2	445.7	408.7	391.7	411.8	391.7	502.4	465.3	446.2	369.7	464.2	467.9	418.6	428.6	439.4	450.2	448	394.5	465.9	426.3	416.1	gb:NM_053445.1 /DB_XREF=gi:16758189 /GEN=Fads1 /FEA=FLmRNA /CNT=21 /TID=Rn.28161.1 /TIER=FL+Stack /STK=15 /UG=Rn.28161 /LL=84575 /DEF=Rattus norvegicus fatty acid desaturase 1 (Fads1), mRNA. /PROD=fatty acid desaturase 1 /FL=gb:NM_053445.1 gb:AB052085.1 gb:AF320509.1
1367858_at	97.7	101.2	88.9	92.1	97.7	89.2	94	102.2	87	141	93.3	117.2	120.1	88.7	109.8	88.4	86.5	85.1	89.2	130.9	163.1	158.6	95.5	150.1	148.2	174.6	97.3	74.3	gb:NM_012980.1 /DB_XREF=gi:6981211 /GEN=Mmp11 /FEA=FLmRNA /CNT=20 /TID=Rn.11123.1 /TIER=FL+Stack /STK=15 /UG=Rn.11123 /LL=25481 /DEF=Rattus norvegicus Matrix metalloproteinase 11 (stromelysin 3) (Mmp11), mRNA. /PROD=matrix metalloproteinase 11 (stromelysin 3) /FL=gb:NM_012980.1 gb:U46034.1
1367859_at	32.2	28.3	35.4	32.2	29.3	26.9	29.7	31	50.7	51.6	47.6	55.6	62	44.1	59.6	56.3	35.1	46.7	33.3	38.2	47.1	56.7	35.7	60.7	39.2	41.2	37.7	31.8	gb:NM_013174.1 /DB_XREF=gi:6981649 /GEN=Tgfb3 /FEA=FLmRNA /CNT=18 /TID=Rn.7018.1 /TIER=FL+Stack /STK=15 /UG=Rn.7018 /LL=25717 /DEF=Rattus norvegicus Transforming growth factor, beta 3 (Tgfb3), mRNA. /PROD=transforming growth factor, beta 3 /FL=gb:U03491.1 gb:NM_013174.1
1367860_a_at	1082.6	972.4	1031.3	1169.5	1176.5	992.9	1004.3	1157.1	1006.8	1139	975.7	1122.7	1084.1	863.6	1043.5	1046.6	1052.8	1145.5	1105.2	1351.2	1084.5	1046.9	1099.9	1121.2	1093.9	1094.4	995.3	937.3	gb:X83537.1 /DB_XREF=gi:805012 /GEN=rat 29 /FEA=mRNA /CNT=1 /TID=Rn.10371.2 /TIER=ConsEnd /STK=0 /UG=Rn.10371 /LL=81707 /DEF=Rattus norvegicus mRNA for membrane-type matrix metalloproteinase. /PROD=MT-MMP
1367861_at	52.1	59.7	47.5	54.9	43.4	51.8	48	48.4	59	57	52.9	61	62.9	36.4	70.6	49.9	44.1	58.6	66.1	80.5	54.8	56.6	52.1	65.5	39.7	38.2	53.7	32.5	gb:NM_024147.1 /DB_XREF=gi:13162334 /GEN=Evl /FEA=FLmRNA /CNT=19 /TID=Rn.28912.1 /TIER=FL+Stack /STK=15 /UG=Rn.28912 /LL=79115 /DEF=Rattus norvegicus RNB6 (Evl), mRNA. /PROD=RNB6 /FL=gb:NM_024147.1 gb:U70211.1
1367862_at	1.4	1.8	10.8	8.6	3.2	1.8	1.8	1.2	8.2	1.7	1.9	8.7	1.3	4.2	6.2	1.1	0.8	1.3	1.7	2.4	0.8	0.6	1.9	1.9	2.2	0.7	1.2	0.9	gb:NM_053338.1 /DB_XREF=gi:16758053 /GEN=Rrad /FEA=FLmRNA /CNT=17 /TID=Rn.11189.1 /TIER=FL+Stack /STK=15 /UG=Rn.11189 /LL=83521 /DEF=Rattus norvegicus Ras-related associated with diabetes (Rrad), mRNA. /PROD=Ras-related associated with diabetes /FL=gb:U12187.1 gb:NM_053338.1
1367863_at	162.6	164.1	169.3	189.3	169	153.2	149.2	169.8	183.9	155.1	138.5	160.6	177.3	196.4	168.8	165.3	157.5	166.3	160.8	163.8	140.8	156.6	174.4	160.9	161.7	166.6	189.4	174.8	gb:NM_080897.1 /DB_XREF=gi:18266701 /GEN=Bnip1 /FEA=FLmRNA /CNT=17 /TID=Rn.16757.1 /TIER=FL+Stack /STK=15 /UG=Rn.16757 /DEF=Rattus norvegicus BCL2adenovirus E1B 19kD interacting protein 1 (Bnip1), mRNA. /PROD=BCL2adenovirus E1B 19kD interacting protein 1 /FL=gb:AF454391.1 gb:NM_080897.1
1367864_at	74	71.7	82.6	70.9	81.9	70.3	76.4	81.3	108.6	88.5	86.5	112.4	95.3	108.3	109	104	84.9	89.7	94.3	113.8	100.8	98.9	81.5	100.8	88.7	86.5	94.3	93.1	gb:NM_031715.1 /DB_XREF=gi:13929001 /GEN=Pfkm /FEA=FLmRNA /CNT=25 /TID=Rn.11004.1 /TIER=FL+Stack /STK=15 /UG=Rn.11004 /LL=65152 /DEF=Rattus norvegicus phosphofructokinase, muscle (Pfkm), mRNA. /PROD=phosphofructokinase, muscle /FL=gb:U25651.1 gb:NM_031715.1
1367865_at	112.5	126.7	118.1	114.2	105.3	101.2	102	113.2	100.6	137.1	137.9	126	121.2	134.2	123	115.1	126.4	131.8	141.2	115.6	153.6	129.3	107.5	114.1	152.6	115.4	114	127.2	gb:NM_133421.1 /DB_XREF=gi:19173793 /GEN=Lkap /FEA=FLmRNA /CNT=19 /TID=Rn.27366.1 /TIER=FL+Stack /STK=15 /UG=Rn.27366 /DEF=Rattus norvegicus limkain b1 (Lkap), mRNA. /PROD=limkain b1 /FL=gb:NM_133421.1 gb:AB012133.1
1367866_at	17.3	12.1	9.9	18.2	3.1	6.1	1.2	13.3	10.2	16.1	12.4	18.6	16	9.5	12	9.3	2	8.2	8.7	6.2	8.6	9.6	10.6	10.8	8.7	11.5	7.1	12.5	gb:NM_019153.1 /DB_XREF=gi:9506586 /GEN=Fbln5 /FEA=FLmRNA /CNT=19 /TID=Rn.1699.1 /TIER=FL+Stack /STK=15 /UG=Rn.1699 /LL=29158 /DEF=Rattus norvegicus fibulin 5 (Fbln5), mRNA. /PROD=fibulin 5 /FL=gb:NM_019153.1 gb:AF112153.1 gb:AF137350.1
1367867_at	201.4	201	199	196.8	254.7	216.2	200.2	251.2	181.2	179.1	183.5	183.3	181.1	169.9	157.2	157.3	209.5	211.4	200.2	203.4	179.5	189.1	210.4	202.1	233.6	254.5	213.4	219.5	gb:NM_013222.1 /DB_XREF=gi:7549739 /GEN=ALR /FEA=FLmRNA /CNT=18 /TID=Rn.11039.1 /TIER=FL+Stack /STK=15 /UG=Rn.11039 /LL=27100 /DEF=Rattus norvegicus augmenter of liver regeneration (ALR), mRNA. /PROD=augmenter of liver regeneration /FL=gb:D30735.1 gb:NM_013222.1
1367868_at	86.5	88.1	101.7	98	104.9	105.8	58.7	159.3	74.1	276.5	79.1	164.3	109.2	91.4	84.5	79.9	80.1	86.6	66.4	292.9	356	445.2	107	289.4	426.1	431.4	123.5	71.3	gb:NM_031708.1 /DB_XREF=gi:13928989 /GEN=Gp110-pending /FEA=FLmRNA /CNT=16 /TID=Rn.9320.1 /TIER=FL+Stack /STK=15 /UG=Rn.9320 /LL=65138 /DEF=Rattus norvegicus glycoprotein 110 (Gp110-pending), mRNA. /PROD=glycoprotein 110 /FL=gb:AB032742.1 gb:NM_031708.1
1367869_at	344.7	324.3	316.7	341.3	299.2	354.3	327.4	312.8	388.9	283.2	364.1	372.9	290.5	401	401.4	347.9	354.7	326.5	373.3	320.9	282.9	306.3	305.2	326.8	265.4	278.6	282.9	368.2	gb:NM_057153.1 /DB_XREF=gi:16924017 /GEN=Oxr1 /FEA=FLmRNA /CNT=99 /TID=Rn.4252.1 /TIER=FL+Stack /STK=14 /UG=Rn.4252 /LL=117520 /DEF=Rattus norvegicus oxidation resistance 1 (Oxr1), mRNA. /PROD=oxidation resistance 1 /FL=gb:AF333986.1 gb:NM_057153.1
1367870_at	1881.8	1879.9	1784.2	1890.4	1712.3	1649.2	1658.9	1612.2	1703.9	1635.5	1548.9	1485.7	1648.2	1786.9	1570.1	1700.7	1768.7	1812.8	1807.8	1621.4	1704.3	1614.9	1832.9	1620.9	1727.6	1615.2	1785.6	1875.6	gb:NM_032614.1 /DB_XREF=gi:14249133 /GEN=Txnl2 /FEA=FLmRNA /CNT=24 /TID=Rn.3578.1 /TIER=FL+Stack /STK=14 /UG=Rn.3578 /LL=58815 /DEF=Rattus norvegicus thioredoxin-like 2 (Txnl2), mRNA. /PROD=thioredoxin-like 2 /FL=gb:AF118651.1 gb:NM_032614.1
1367871_at	15.2	12.1	24.2	27.4	16.1	16.1	20.7	22.5	31.7	16.4	20.9	17.6	11.5	19	13.2	16.6	8.9	11.3	23.1	16.1	13.8	14.6	19.1	19.4	12.3	15.1	19.2	27	gb:NM_031543.1 /DB_XREF=gi:13928733 /GEN=Cyp2e1 /FEA=FLmRNA /CNT=22 /TID=Rn.1372.1 /TIER=FL+Stack /STK=14 /UG=Rn.1372 /LL=25086 /DEF=Rattus norvegicus Cytochrome P450, subfamily 2e1 (ethanol-inducible) (Cyp2e1), mRNA. /PROD=cytochrome P450, subfamily 2e1(ethanol-inducible) /FL=gb:J02627.1 gb:NM_031543.1 gb:AF061442.1
1367872_at	126.4	131.9	128.3	129.8	137.5	129.1	132.6	147.6	158.9	159.1	130	174.9	118.5	104.2	103.8	118.7	111.2	104.6	118.1	181.4	175.9	174	122.6	184.9	176.4	176.7	146	119.8	gb:NM_017277.1 /DB_XREF=gi:8392871 /GEN=Ap1b1 /FEA=FLmRNA /CNT=23 /TID=Rn.37383.1 /TIER=FL+Stack /STK=14 /UG=Rn.37383 /LL=29663 /DEF=Rattus norvegicus Adaptor protein complex AP-1, beta 1 subunit (Ap1b1), mRNA. /PROD=Adaptor protein complex AP-1, beta 1 subunit /FL=gb:M77245.1 gb:NM_017277.1
1367873_at	675.9	661.1	724.5	702.2	724.4	615.5	675.4	627.7	730.7	766.2	737.3	718.6	881.6	817.4	847.1	823.7	696.1	743.3	748.5	699.3	615.4	614.1	658.9	687.6	582.3	629.2	652.4	640.1	gb:NM_031785.1 /DB_XREF=gi:13929109 /GEN=Atp6s1 /FEA=FLmRNA /CNT=23 /TID=Rn.793.1 /TIER=FL+Stack /STK=14 /UG=Rn.793 /LL=83615 /DEF=Rattus norvegicus ATPase, H+ transporting, lysosomal (vacuolar proton pump), subunit 1 (Atp6s1), mRNA. /PROD=ATPase, H+ transporting, lysosomal (vacuolarproton pump), subunit 1 /FL=gb:AF035387.1 gb:NM_031785.1
1367874_at	380.4	427.2	363.4	346.4	426.7	334.5	375.9	317.2	440.5	425.6	496	440.1	436.3	440.7	426.2	453.3	426.6	395.8	356.1	437.8	482.8	582.1	435.9	499.3	518.2	543.2	448.2	457.6	gb:AA849961 /DB_XREF=gi:2937501 /DB_XREF=EST192728 /CLONE=RMUAL13 /FEA=FLmRNA /CNT=44 /TID=Rn.4169.1 /TIER=Stack /STK=8 /UG=Rn.4169 /LL=85428 /UG_GENE=Tc10 /UG_TITLE=ras-like protein /FL=gb:AB031482.1 gb:NM_053522.1
1367875_at	444.5	488.9	423.2	489.4	442.7	388	408.1	383.3	384	445.1	403.9	399.8	407.9	428.6	370.3	398.6	412.2	480.3	448.5	506	420.6	393.8	377.8	400.9	413.8	435.5	349.5	362.5	gb:NM_031030.1 /DB_XREF=gi:13591946 /GEN=Gak /FEA=FLmRNA /CNT=22 /TID=Rn.11012.1 /TIER=FL+Stack /STK=14 /UG=Rn.11012 /LL=81659 /DEF=Rattus norvegicus cyclin G-associated kinase (Gak), mRNA. /PROD=cyclin G-associated kinase /FL=gb:NM_031030.1 gb:D38560.1
1367876_at	123.5	133.5	150.6	129	133	139.5	124.4	179.4	122.4	150.6	128.7	148.9	150.3	111.6	124.1	97.7	114.5	103	126.2	201	184.6	174.8	130	192.6	185.7	190.4	134.5	122.7	gb:NM_053778.1 /DB_XREF=gi:16758615 /GEN=Imp13 /FEA=FLmRNA /CNT=18 /TID=Rn.14252.1 /TIER=FL+Stack /STK=14 /UG=Rn.14252 /LL=116458 /DEF=Rattus norvegicus importin 13 (Imp13), mRNA. /PROD=importin 13 /FL=gb:NM_053778.1 gb:AF110195.1
1367877_at	90.5	95.6	96.1	108.8	103	112.8	101	94	118.3	95.4	90.2	102.1	98.7	88.6	94.3	106.1	80.6	85.5	87	100.2	99.2	90.5	84.7	91	95.6	93.8	98.9	96.8	gb:NM_013173.1 /DB_XREF=gi:6981287 /GEN=Slc11a2 /FEA=FLmRNA /CNT=22 /TID=Rn.11418.1 /TIER=FL+Stack /STK=14 /UG=Rn.11418 /LL=25715 /DEF=Rattus norvegicus Solute carrier family 11 member 2 (natural resistance-associated macrophage protein 2) (Slc11a2), mRNA. /PROD=natural resistance-associated macrophage protein2 /FL=gb:NM_013173.1 gb:AF008439.1
1367878_at	221.4	225	257.5	230.1	271.2	291.4	217.3	251.2	226.9	213.4	210.9	239.8	216	193.2	229.7	202.6	236.6	201.5	208.8	252.6	208	236	241.6	243.8	281.6	236.5	228.8	228.7	gb:NM_031704.1 /DB_XREF=gi:13928981 /GEN=Stx5a /FEA=FLmRNA /CNT=19 /TID=Rn.5782.1 /TIER=FL+Stack /STK=14 /UG=Rn.5782 /LL=65134 /DEF=Rattus norvegicus syntaxin 5a (Stx5a), mRNA. /PROD=syntaxin 5a /FL=gb:L20822.1 gb:NM_031704.1
1367879_at	62.8	66.1	60.2	43.7	61	64	36.1	63.6	22.8	49.7	46.4	52.2	68.4	47.4	15.4	35.6	44.5	61.5	58.1	31.3	64.1	60.4	60.5	69.5	83.8	74.8	63	65.2	gb:NM_024488.1 /DB_XREF=gi:13324705 /GEN=C53 /FEA=FLmRNA /CNT=18 /TID=Rn.3727.1 /TIER=FL+Stack /STK=14 /UG=Rn.3727 /LL=80278 /DEF=Rattus norvegicus CDK5 activator-binding protein C53 (C53), mRNA. /PROD=CDK5 activator-binding protein C53 /FL=gb:AF177476.1 gb:NM_024488.1
1367880_at	138.8	151.5	131.5	144.7	116.7	99	134.6	103.9	156.7	172	156.3	198	157.6	145.4	149.3	146.1	125	119.8	137.6	182.9	202.1	231	137.7	182.7	164.2	194.2	139.6	105.4	gb:NM_012974.1 /DB_XREF=gi:6981141 /GEN=Lamb2 /FEA=FLmRNA /CNT=24 /TID=Rn.774.1 /TIER=FL+Stack /STK=14 /UG=Rn.774 /LL=25473 /DEF=Rattus norvegicus Laminin chain beta 2 (Lamb2), mRNA. /PROD=laminin chain beta 2 /FL=gb:NM_012974.1
1367881_at	172.8	225.6	185.6	199.7	197	162.6	204.7	193.4	231.7	262.6	246.2	279.1	267.6	308.4	300.5	288.7	190.6	219.3	239.5	256.9	292.4	300.3	206.5	273.8	243.3	292.6	193.2	202.7	gb:NM_013016.1 /DB_XREF=gi:13357219 /GEN=Ptpns1 /FEA=FLmRNA /CNT=16 /TID=Rn.53971.1 /TIER=FL+Stack /STK=14 /UG=Rn.53971 /LL=25528 /DEF=Rattus norvegicus Protein tyrosine phosphatase, non-receptor type substrate 1 (SHP substrate 1) (Ptpns1), mRNA. /PROD=protein tyrosine phosphatase, non-receptor typesubstrate 1 (SHP substrate 1) /FL=gb:NM_013016.1 gb:D85183.1
1367882_at	37.4	25	12.7	42.1	16.3	17.7	39.6	51.1	33	22.8	35.1	54.3	40.6	39.1	33.3	45.1	35.6	36.3	33.3	36.9	27.2	29.9	40.4	34.9	41.2	33.3	51	34.6	gb:NM_030995.1 /DB_XREF=gi:13591885 /GEN=Map1a /FEA=FLmRNA /CNT=27 /TID=Rn.11402.1 /TIER=FL+Stack /STK=14 /UG=Rn.11402 /LL=25152 /DEF=Rattus norvegicus Microtubule-associated protein 1a (Map1a), mRNA. /PROD=microtubule-associated protein 1a /FL=gb:M83196.1 gb:NM_030995.1
1367883_at	288.4	269.7	297.4	293.7	309.8	322.8	292.9	319.6	262.7	254.8	283.7	273.9	241.5	185	214.6	234.2	321.1	254.3	274.8	295.9	258.9	246.7	274.1	249.6	281	262.8	315.7	277.9	gb:NM_022509.1 /DB_XREF=gi:11968083 /GEN=Smn /FEA=FLmRNA /CNT=20 /TID=Rn.1119.1 /TIER=FL+Stack /STK=14 /UG=Rn.1119 /LL=64301 /DEF=Rattus norvegicus survival motor neuron (Smn), mRNA. /PROD=survival motor neuron /FL=gb:NM_022509.1 gb:AF044910.1 gb:U75369.1
1367884_at	638.3	643.5	623.1	637.3	530.9	563.8	611.9	636.5	561.9	697.5	670.2	660.1	598.2	603.7	669.1	502.2	714.3	667	646.6	665.3	569.7	623.8	619.5	640.5	645.4	654.2	638.5	613.8	gb:NM_053589.1 /DB_XREF=gi:16758367 /GEN=Rab14 /FEA=FLmRNA /CNT=20 /TID=Rn.6008.1 /TIER=FL+Stack /STK=14 /UG=Rn.6008 /LL=94197 /DEF=Rattus norvegicus GTPase Rab14 (Rab14), mRNA. /PROD=GTPase Rab14 /FL=gb:M83680.1 gb:NM_053589.1
1367885_at	65.8	61.4	74.4	48.3	69.7	61.1	82.5	68.8	72.9	76.4	61	100.2	135.6	103.1	131.1	111.9	75.5	72.5	91.6	81.7	66.9	76.9	74.3	76.2	69	75.2	77.3	71.4	gb:NM_031587.1 /DB_XREF=gi:13928795 /GEN=Pxmp2 /FEA=FLmRNA /CNT=18 /TID=Rn.10292.1 /TIER=FL+Stack /STK=14 /UG=Rn.10292 /LL=29533 /DEF=Rattus norvegicus peroxisomal membrane protein 2, 22 kDa (Pxmp2), mRNA. /PROD=peroxisomal membrane protein 2, 22 kDa /FL=gb:NM_031587.1
1367886_at	85.3	85.6	90.3	69.5	97.5	102	86.4	100.9	80.1	114.4	78.8	108.2	118.7	102	92.8	85.3	84.2	88.9	92.6	91.5	90.6	78.9	79.8	91.2	87.4	99.6	84.6	62.7	gb:NM_019246.1 /DB_XREF=gi:9506956 /GEN=Pcsk7 /FEA=FLmRNA /CNT=17 /TID=Rn.10653.1 /TIER=FL+Stack /STK=14 /UG=Rn.10653 /LL=29606 /DEF=Rattus norvegicus proprotein convertase subtilisinkexin type 7 (Pcsk7), mRNA. /PROD=proprotein convertase subtilisinkexin type 7 /FL=gb:U36580.1 gb:NM_019246.1
1367887_at	52.4	74.6	61.3	61.2	49.2	60.4	53.2	60.5	79.7	66.2	64.7	80.9	73	72.1	71.2	72.1	71.6	65.9	74.4	69.2	86.9	80.8	65.1	90	77.3	74.1	63	68.6	gb:NM_017024.1 /DB_XREF=gi:8393702 /GEN=Lcat /FEA=FLmRNA /CNT=16 /TID=Rn.10481.1 /TIER=FL+Stack /STK=14 /UG=Rn.10481 /LL=24530 /DEF=Rattus norvegicus Lecithin-cholesterol acyltransferase (Lcat), mRNA. /PROD=lecithin-cholesterol acyltransferase /FL=gb:NM_017024.1 gb:U62803.1
1367888_at	60.3	47.4	53.3	61.5	48.5	67.7	51.1	50.2	13.8	25.3	17.9	14.9	20.9	21.5	14.5	4.9	27.9	34.9	24.6	32.5	26.9	29.2	36.7	24.6	40.3	32.3	38.2	40	gb:NM_053572.1 /DB_XREF=gi:17865340 /GEN=KIAA1775 /FEA=FLmRNA /CNT=15 /TID=Rn.19780.1 /TIER=FL+Stack /STK=14 /UG=Rn.19780 /LL=93662 /DEF=Rattus norvegicus MT-protocadherin (KIAA1775), mRNA. /PROD=MT-protocadherin /FL=gb:AB053449.1 gb:NM_053572.1
1367889_at	212.8	223.7	225.3	227.7	202.7	206.5	213.5	244.1	236.9	275.1	240.3	233.3	248.4	240.4	253.9	229.8	197.1	232.8	215.2	220.2	250.4	230.5	245.5	254.9	258.2	267.1	214.9	205.9	gb:NM_134468.1 /DB_XREF=gi:19745199 /GEN=Camk1 /FEA=FLmRNA /CNT=17 /TID=Rn.11018.1 /TIER=FL+Stack /STK=14 /UG=Rn.11018 /LL=171503 /DEF=Rattus norvegicus calciumcalmodulin-dependent protein kinase I (Camk1), mRNA. /PROD=calciumcalmodulin-dependent protein kinase I /FL=gb:L24907.1 gb:NM_134468.1 gb:L26288.1
1367890_at	235.5	253.4	246.6	271.8	228.9	297.5	243.7	272.3	233.9	274	281.2	283.6	267.5	238.7	251.6	231.3	282.3	289.1	267.3	266.9	221.2	269.1	237.6	242.5	245	232.4	256.2	216.9	gb:NM_022522.2 /DB_XREF=gi:19923686 /GEN=Casp2 /FEA=FLmRNA /CNT=16 /TID=Rn.1438.1 /TIER=FL+Stack /STK=14 /UG=Rn.1438 /LL=64314 /DEF=Rattus norvegicus caspase 2 (Casp2), mRNA. /PROD=caspase 2 /FL=gb:U77933.1 gb:NM_022522.2 gb:AF136231.1
1367891_a_at	35	38.8	53.2	56	36.7	46.4	35.6	38.5	43.1	46.6	51.1	42.2	48.2	30.9	53.7	57.6	52.1	46.7	65.1	46.7	51.4	53.1	41	51.3	55.8	48.6	59.5	61.5	gb:AF136232.1 /DB_XREF=gi:4928691 /FEA=FLmRNA /CNT=1 /TID=Rn.1438.2 /TIER=FL /STK=1 /UG=Rn.1438 /LL=64314 /UG_GENE=Casp2 /DEF=Rattus norvegicus caspase-2s mRNA, complete cds. /PROD=caspase-2s /FL=gb:AF136232.1
1367892_at	134	180	126.7	122.3	173	123.6	120.9	164.8	161.9	247.5	141.2	257.6	250.7	160	222.5	173.5	144	155.1	154.2	247.2	225.2	240.9	151.3	205.4	208.4	242.3	160	133.4	gb:NM_030872.1 /DB_XREF=gi:13540704 /GEN=Pdk2 /FEA=FLmRNA /CNT=16 /TID=Rn.11363.1 /TIER=FL+Stack /STK=14 /UG=Rn.11363 /LL=81530 /DEF=Rattus norvegicus pyruvate dehydrogenase kinase 2 subunit p45 (PDK2) (Pdk2), mRNA. /PROD=pyruvate dehydrogenase kinase 2 subunit p45(PDK2) /FL=gb:AF237719.1 gb:U10357.1 gb:NM_030872.1
1367893_a_at	93.7	80.6	88	87.9	94.1	83.2	97.8	78.1	88.5	89.7	86.9	85.4	89.7	87.6	72.5	113.4	96.3	106.4	80.7	98.2	69.9	84.8	75.9	78.4	63.7	97.5	103	83.1	gb:NM_133414.1 /DB_XREF=gi:19173779 /GEN=LOC170927 /FEA=FLmRNA /CNT=15 /TID=Rn.26586.1 /TIER=FL+Stack /STK=14 /UG=Rn.26586 /LL=170927 /DEF=Rattus norvegicus Mid-1-related chloride channel 1 (LOC170927), mRNA. /PROD=Mid-1-related chloride channel 1 /FL=gb:AB052922.1 gb:NM_133414.1
1367894_at	164.5	145.9	174.2	204.8	163.7	193	188.8	200.7	157.9	158.1	139.8	126.7	136.6	147.1	157	169.8	165.6	169.1	131.2	166.8	193	188.7	206.2	169.1	222.9	228.4	214.1	246.7	gb:NM_022392.1 /DB_XREF=gi:11693161 /GEN=LOC64194 /FEA=FLmRNA /CNT=51 /TID=Rn.772.1 /TIER=FL+Stack /STK=13 /UG=Rn.772 /LL=64194 /DEF=Rattus norvegicus growth response protein (CL-6) (LOC64194), mRNA. /PROD=growth response protein (CL-6) /FL=gb:L13619.1 gb:NM_022392.1
1367895_at	1939.8	1930.9	2023.2	1873.2	2034.7	1848.3	2101.8	1767.1	1772.5	1996.5	1909.3	1660.8	1635.7	2015.3	1787.5	2304.1	2180	2218	2056.4	1820.3	2087.9	2083	2073.2	2026.2	2094.3	2282.2	2196.4	2201.1	gb:AI577321 /DB_XREF=gi:4561697 /DB_XREF=UI-R-AD0-wg-h-02-0-UI.s1 /CLONE=UI-R-AD0-wg-h-02-0-UI /FEA=FLmRNA /CNT=56 /TID=Rn.11854.1 /TIER=Stack /STK=11 /UG=Rn.11854 /LL=117282 /UG_GENE=Hnrpk /UG_TITLE=heterogeneous nuclear ribonucleoprotein K /FL=gb:D17711.1 gb:NM_057141.1
1367896_at	692.3	986.8	799.3	764.9	756.3	670.9	782	752.2	965	1107.1	846.4	1101.6	1479.3	1958.8	1928.7	1401.4	761.5	804	897.3	938.9	695.4	763.8	616.7	829.7	556.9	709.4	455.8	543.1	gb:AB030829.1 /DB_XREF=gi:9757515 /GEN=CA3 /FEA=FLmRNA /CNT=32 /TID=Rn.1647.1 /TIER=FL+Stack /STK=13 /UG=Rn.1647 /LL=54232 /DEF=Rattus norvegicus CA3 mRNA for carbonic anhydrase III, complete cds. /PROD=carbonic anhydrase III /FL=gb:AB030830.1 gb:AF037072.1 gb:AB030829.1 gb:NM_019292.1 gb:M22413.1
1367897_at	176.8	181	220.9	214.4	206.2	167.7	204.7	196.1	236.4	201.1	199.4	220	234.4	230.8	240	257.8	202.3	226.3	222.9	226.2	184.7	167.2	227.2	207.6	174.2	181.5	203.2	223.6	gb:NM_012891.1 /DB_XREF=gi:6978434 /GEN=Acadvl /FEA=FLmRNA /CNT=26 /TID=Rn.33319.1 /TIER=FL+Stack /STK=13 /UG=Rn.33319 /LL=25363 /DEF=Rattus norvegicus Acyl-Coa dehydrogenase, Very long chain (Acadvl), mRNA. /PROD=very long chain Acyl-Coa dehydrogenase /FL=gb:NM_012891.1 gb:D30647.1
1367898_at	844	883.3	809.2	830	862.8	760.6	796.4	811.4	937.8	820.1	831.8	873	989.8	1118.7	939.4	1035.5	876.9	1014.9	973.7	850.4	762.2	815.2	822	822.2	776.8	820.4	755.7	743.2	gb:AF441118.1 /DB_XREF=gi:16974770 /GEN=Bnip3l /FEA=FLmRNA /CNT=39 /TID=Rn.827.1 /TIER=FL+Stack /STK=8 /UG=Rn.827 /DEF=Rattus norvegicus BNIP3L protein (Bnip3l) mRNA, complete cds. /PROD=BNIP3L protein /FL=gb:AB077364.1 gb:NM_080888.1 gb:AF441118.1
1367899_at	238.5	188.9	183.1	190.7	182.9	172	184.8	180.3	206	185.6	240.4	225.2	223.2	248.7	164	221.7	263.3	214.6	254.4	199.2	157.4	154.6	198.9	192.4	156.1	121.1	194.8	190.4	gb:NM_012950.1 /DB_XREF=gi:6978820 /GEN=F2r /FEA=FLmRNA /CNT=26 /TID=Rn.2609.1 /TIER=FL+Stack /STK=13 /UG=Rn.2609 /LL=25439 /DEF=Rattus norvegicus Thrombin receptor (F2r), mRNA. /PROD=thrombin receptor /FL=gb:M81642.1 gb:NM_012950.1
1367900_at	475.4	433.9	465.2	441.8	528.4	451.4	446.1	490.8	421.9	486.1	495.8	469.2	407.4	503.1	429.4	371.3	512.8	509.7	428.2	488.8	452.4	434.8	482	481.5	451.7	454.9	470	466.4	gb:NM_031043.1 /DB_XREF=gi:13591968 /GEN=Gyg /FEA=FLmRNA /CNT=22 /TID=Rn.3661.1 /TIER=FL+Stack /STK=13 /UG=Rn.3661 /LL=81675 /DEF=Rattus norvegicus glycogenin (Gyg), mRNA. /PROD=glycogenin /FL=gb:NM_031043.1 gb:AF021343.1
1367901_at	392.2	428.3	391.4	345.5	458.4	402.9	364.1	415.7	519.4	513.1	460.9	496.7	423.4	442.5	426.4	420.7	391.7	452.6	445.4	420.2	351	338.5	415.4	379.3	367.7	421.6	446.6	399.5	gb:NM_017015.1 /DB_XREF=gi:8393509 /GEN=Gusb /FEA=FLmRNA /CNT=21 /TID=Rn.3692.1 /TIER=FL+Stack /STK=13 /UG=Rn.3692 /LL=24434 /DEF=Rattus norvegicus Glucuronidase, beta (Gusb), mRNA. /PROD=glucuronidase, beta /FL=gb:NM_017015.1 gb:M13962.1
1367902_at	9.5	18.1	9.3	5.2	36.2	7.4	11.6	22.1	14.7	11.9	15	20.9	21.2	19	17.6	25.1	19.3	22.3	9.3	13.2	15.4	18.6	26.8	24.7	14.4	18.2	20.7	15.5	gb:NM_022396.1 /DB_XREF=gi:11693167 /GEN=Gng11 /FEA=FLmRNA /CNT=19 /TID=Rn.892.1 /TIER=FL+Stack /STK=13 /UG=Rn.892 /LL=64199 /DEF=Rattus norvegicus guanine nucleotide binding protein gamma subunit 11 (Gng11), mRNA. /PROD=guanine nucleotide binding protein gamma subunit11 /FL=gb:NM_022396.1 gb:AF257110.1
1367903_at	203.8	219.2	252.9	231.6	253	224.5	202.4	230.6	212.3	217.9	216	199.1	216.9	216.6	192.2	221.3	193.4	211	197.6	212.8	223.6	301.2	227.2	216.5	251.5	212.2	254.9	261.1	gb:J05405.1 /DB_XREF=gi:204626 /FEA=FLmRNA /CNT=32 /TID=Rn.10241.1 /TIER=FL+Stack /STK=13 /UG=Rn.10241 /LL=79239 /UG_GENE=Hmox2 /UG_TITLE=heme oxygenase-2 non-reducing isoform /DEF=Rat heme oxygenase-2 (HO2) mRNA, complete cds. /FL=gb:NM_024387.1 gb:J05405.1
1367904_at	18.5	25.8	19.8	26.2	18.5	25.6	20.5	37.2	31.8	28.3	12.6	15.1	31	27.5	26.5	25.8	20.6	19.5	26.3	24.5	22	17	22.9	19.4	16.5	21.2	24.5	20.6	gb:NM_019278.1 /DB_XREF=gi:9507040 /GEN=Resp18 /FEA=FLmRNA /CNT=21 /TID=Rn.2225.1 /TIER=FL+Stack /STK=13 /UG=Rn.2225 /LL=50561 /DEF=Rattus norvegicus regulated endocrine-specific protein 18 (Resp18), mRNA. /PROD=regulated endocrine-specific protein 18 /FL=gb:L25633.1 gb:NM_019278.1
1367905_at	83.3	96.6	80.6	83.8	99.1	92.2	112.5	82.6	151.6	113.6	165.7	133.6	177.1	154.9	182.1	142.6	119.6	169	132.4	137.2	110	110.8	127.4	134	89.5	106.7	104.6	129.5	gb:NM_019370.1 /DB_XREF=gi:9506848 /GEN=LOC54410 /FEA=FLmRNA /CNT=20 /TID=Rn.44.1 /TIER=FL+Stack /STK=13 /UG=Rn.44 /LL=54410 /DEF=Rattus norvegicus alkaline phosphodiesterase (LOC54410), mRNA. /PROD=alkaline phosphodiesterase /FL=gb:D30649.1 gb:U78788.1 gb:U78787.1 gb:NM_019370.1
1367906_at	205.3	236.7	264.7	210.3	254.6	224.4	239	225.8	241.5	268.7	263.7	280.6	271.7	241.1	257.4	230.5	220.2	223.6	239.7	270.1	271.6	334.5	241.5	264.2	275	294.2	228.2	227.3	gb:NM_016988.1 /DB_XREF=gi:8392841 /GEN=Acp2 /FEA=FLmRNA /CNT=18 /TID=Rn.9816.1 /TIER=FL+Stack /STK=13 /UG=Rn.9816 /LL=24162 /DEF=Rattus norvegicus Acid phosphatase 2, lysozymal (Acp2), mRNA. /PROD=acid phosphatase 2, lysozymal /FL=gb:M27893.1 gb:NM_016988.1
1367907_a_at	252.3	220.7	281.2	330.6	301	301.4	256.3	277	287.2	260.9	272.5	329.1	303.9	235.2	251.6	267.4	240.2	244.5	243	340.9	290.4	303	240.6	272.7	325.2	306.3	299.6	215.8	gb:M19262.1 /DB_XREF=gi:203360 /FEA=FLmRNA /CNT=4 /TID=Rn.3440.2 /TIER=FL /STK=1 /UG=Rn.3440 /LL=116561 /UG_GENE=Cltb /UG_TITLE=clathrin, light polypeptide (Lcb) /DEF=Rat clathrin light chain (LCB3) mRNA, complete cds. /FL=gb:M19262.1
1367908_at	409.6	383.7	446.6	400.2	405.2	470	403.9	386.8	455.3	356.9	370.3	454.4	378	494.9	410.4	472.5	360.1	379.5	378.9	477.6	425.7	525.8	405.5	402.4	430.4	485.1	390	414.2	gb:NM_133598.1 /DB_XREF=gi:19424305 /GEN=Gcsh /FEA=FLmRNA /CNT=19 /TID=Rn.11520.1 /TIER=FL+Stack /STK=13 /UG=Rn.11520 /LL=171133 /DEF=Rattus norvegicus glycine cleavage system protein H (aminomethyl carrier) (Gcsh), mRNA. /PROD=glycine cleavage system protein H (aminomethylcarrier) /FL=gb:NM_133598.1
1367909_at	66	57.8	37.2	53.9	51.5	70.2	52.6	50.4	84.3	102.7	76	75.8	90.9	65.7	80	68.4	39.3	84.1	71.3	55.9	72.7	68	74.3	66.3	59.2	76.2	55.2	50.7	gb:NM_134387.1 /DB_XREF=gi:19705500 /GEN=glb /FEA=FLmRNA /CNT=17 /TID=Rn.19540.1 /TIER=FL+Stack /STK=13 /UG=Rn.19540 /DEF=Rattus norvegicus diacetylL-xylulose reductase (glb), mRNA. /PROD=diacetylL-xylulose reductase /FL=gb:AB061719.1 gb:NM_134387.1
1367910_at	220.7	201.5	311.1	272.8	306.6	265.2	316.7	233	226.1	208.5	265.9	201.4	219.8	190.8	235	266.6	313.3	273.7	253.3	243.5	269.7	286.4	211.7	250.9	277.4	269	270.3	310.6	gb:AB010954.1 /DB_XREF=gi:5706363 /GEN=Smad4 /FEA=FLmRNA /CNT=26 /TID=Rn.9774.1 /TIER=FL /STK=1 /UG=Rn.9774 /LL=50554 /UG_TITLE=MAD homolog 4 (Drosophila) /DEF=Rattus norvegicus Smad4 mRNA, complete cds. /FL=gb:NM_019275.1 gb:AF056002.1 gb:AB010954.1
1367911_at	186.3	199.9	229.3	217.4	219.3	217.1	203.2	252.4	222.1	312.4	184.8	284.2	221.1	140.2	188.9	193.3	158.9	220.5	183.8	275.6	233.3	221.5	206.3	279.7	214.3	237.5	192.6	161	gb:NM_053638.1 /DB_XREF=gi:16758445 /GEN=Idh3a /FEA=FLmRNA /CNT=25 /TID=Rn.2633.1 /TIER=FL+Stack /STK=13 /UG=Rn.2633 /LL=114096 /DEF=Rattus norvegicus isocitrate dehydrogenase 3 (NAD+) alpha (Idh3a), mRNA. /PROD=isocitrate dehydrogenase 3 (NAD+) alpha /FL=gb:AB047541.1 gb:NM_053638.1
1367912_at	202.5	220.1	165.6	145.3	163.2	139.6	182	147.2	202.2	192.6	235.5	179	195.5	244.1	225.6	177.7	182.1	174.2	210	203.5	267.7	306.5	212.2	249.8	254.9	256.4	228.3	243.6	gb:NM_021587.1 /DB_XREF=gi:11024663 /GEN=Ltbp1 /FEA=FLmRNA /CNT=23 /TID=Rn.40942.1 /TIER=FL+Stack /STK=13 /UG=Rn.40942 /LL=59107 /DEF=Rattus norvegicus transforming growth factor-beta (TGF-beta) masking protein large subunit (Ltbp1), mRNA. /PROD=transforming growth factor-beta (TGF-beta)masking protein large subunit /FL=gb:NM_021587.1 gb:M55431.1
1367913_at	24.6	8.3	7.1	3.5	7.3	3.8	10.7	6.1	4.1	13.1	9.8	6.1	8.1	11.9	12.5	7	11.3	2.1	8	24.1	20.3	6.4	12.4	11.8	13.9	24	15.6	4.3	gb:NM_130744.1 /DB_XREF=gi:18543350 /GEN=Staap /FEA=FLmRNA /CNT=18 /TID=Rn.3092.1 /TIER=FL+Stack /STK=13 /UG=Rn.3092 /DEF=Rattus norvegicus stellate cell activation associated protein (Staap), mRNA. /PROD=stellate cell activation associated protein /FL=gb:NM_130744.1
1367914_at	87.5	63.9	89.7	85.1	116.6	59	79.8	63.6	116.4	126.9	113.7	143.2	125.3	106.7	111.6	124.3	129.7	133.8	123.8	131.5	74	69.6	76.1	106	53.5	48.7	64.8	79.4	gb:NM_030847.1 /DB_XREF=gi:13540655 /GEN=Emp3 /FEA=FLmRNA /CNT=18 /TID=Rn.6782.1 /TIER=FL+Stack /STK=13 /UG=Rn.6782 /LL=81505 /DEF=Rattus norvegicus epithelial membrane protein 3 (Emp3), mRNA. /PROD=epithelial membrane protein 3 /FL=gb:NM_030847.1
1367915_at	264.8	308	295.5	281.8	314.8	269.9	315.2	326.7	271.6	308	289.9	322.9	330	262.3	327.1	308.3	302.5	291.8	320.2	311.4	293.6	289.1	298.7	287.8	283.5	309.3	294.8	260.1	gb:NM_053437.1 /DB_XREF=gi:17865334 /GEN=Dgat /FEA=FLmRNA /CNT=17 /TID=Rn.252.1 /TIER=FL+Stack /STK=13 /UG=Rn.252 /LL=84497 /DEF=Rattus norvegicus diacylglycerol acyltransferase (Dgat), mRNA. /PROD=diacylglycerol acyltransferase /FL=gb:AF296131.1 gb:NM_053437.1
1367916_at	46.8	55.2	47.8	40.8	64.1	64.3	60.7	79.8	63	85.6	63.5	63.8	84.1	55.6	59.2	76.5	54.9	54.7	53.8	62.7	50.3	58.2	56	70.4	56	56.3	47.7	38.4	gb:NM_017035.1 /DB_XREF=gi:8393980 /GEN=Plcd1 /FEA=FLmRNA /CNT=15 /TID=Rn.12324.1 /TIER=FL+Stack /STK=13 /UG=Rn.12324 /LL=24655 /DEF=Rattus norvegicus Phospholipase C-delta1 (Plcd1), mRNA. /PROD=phospholipase C-delta1 /FL=gb:NM_017035.1
1367917_at	35.5	42.2	37.8	37.1	40.7	35.3	58.6	49.3	41.1	46.4	37.8	47.6	54.4	95	74.2	53.3	22.9	51.9	45.3	40.3	60.7	41.7	43.8	43.6	40.7	63.8	48.2	51.8	gb:NM_012730.1 /DB_XREF=gi:6978746 /GEN=Cyp2d2 /FEA=FLmRNA /CNT=15 /TID=Rn.40137.1 /TIER=FL+Stack /STK=13 /UG=Rn.40137 /LL=25053 /DEF=Rattus norvegicus Cytochrome P450, subfamily IID2 (Cyp2d2), mRNA. /PROD=cytochrome P450, subfamily IID2 /FL=gb:M16655.1 gb:NM_012730.1 gb:M22330.1 gb:AB008423.1
1367918_at	1.1	1.8	6.4	9.3	6.8	0.8	3.9	9.9	8.7	6.4	3	7.1	13.9	2.5	4.9	2.1	7.5	11.3	1.6	9.9	5.5	1.4	2.3	8.6	6.6	3.8	8	4.9	gb:NM_031066.1 /DB_XREF=gi:13994120 /GEN=Fez1 /FEA=FLmRNA /CNT=18 /TID=Rn.5468.1 /TIER=FL+Stack /STK=13 /UG=Rn.5468 /LL=81730 /DEF=Rattus norvegicus protein kinase C-binding protein Zeta1 (Fez1), mRNA. /PROD=protein kinase C-binding protein Zeta1 /FL=gb:U48249.2 gb:NM_031066.1 gb:U63740.1
1367919_at	66.1	78.4	69.7	68.1	73.1	60.4	68.7	59.9	52.4	58.1	62	96.6	77.3	56	75.5	78.2	65	69.5	85.6	62.2	67.1	69	70.9	77.5	68	69	51.5	60.4	gb:NM_053322.1 /DB_XREF=gi:16758019 /GEN=Pom210 /FEA=FLmRNA /CNT=17 /TID=Rn.3189.1 /TIER=FL+Stack /STK=13 /UG=Rn.3189 /LL=58958 /DEF=Rattus norvegicus nuclear pore membrane glycoprotein 210 (Pom210), mRNA. /PROD=nuclear pore membrane glycoprotein 210 /FL=gb:NM_053322.1
1367920_at	21.9	19.7	34.3	40.8	48.6	39.7	31.2	37.7	36.3	48.7	33.7	39.7	36.4	37.6	43.5	35.9	42.2	54.1	32.6	66.3	51	78	39.4	56.8	61.1	66.1	47.8	35.1	gb:AB016931.1 /DB_XREF=gi:3445557 /GEN=AGR16 /FEA=FLmRNA /CNT=17 /TID=Rn.2491.1 /TIER=FL /STK=1 /UG=Rn.2491 /LL=29415 /DEF=Rattus norvegicus mRNA for AGR16, complete cds. /PROD=AGR16 /FL=gb:AB016931.1 gb:U10699.1 gb:NM_017192.1
1367921_at	101.3	137.4	120.2	141.5	126.7	111.5	131.6	108.7	123.2	145.4	126.3	145.3	127	123.8	121.2	124.3	123.3	136	134.9	142.2	131.8	116.6	109	118.6	125.9	124.1	111.8	102.6	gb:NM_022606.1 /DB_XREF=gi:12018277 /GEN=AF095927 /FEA=FLmRNA /CNT=15 /TID=Rn.6446.1 /TIER=FL+Stack /STK=13 /UG=Rn.6446 /LL=64538 /DEF=Rattus norvegicus protein phosphatase 2C (AF095927), mRNA. /PROD=protein phosphatase 2C /FL=gb:NM_022606.1 gb:AF095927.1
1367922_at	180	164.1	176.9	162.1	166.2	153.5	168.2	157.5	195.5	179.1	174.5	188.8	179.9	213.2	162.3	198.7	175.9	190.3	192	194.1	154.4	150.8	145.4	168.8	144.8	153.4	150.3	142.2	gb:NM_020306.1 /DB_XREF=gi:9945329 /GEN=Adam17 /FEA=FLmRNA /CNT=14 /TID=Rn.24102.1 /TIER=FL+Stack /STK=13 /UG=Rn.24102 /LL=57027 /DEF=Rattus norvegicus a disintegrin and metalloproteinase domain 17 (Adam17), mRNA. /PROD=a disintegrin and metalloprotease domain 17 /FL=gb:NM_020306.1
1367923_at	1.5	2.1	2.2	3.5	1	0.9	10.4	4.5	7.8	3.4	10.5	3.8	2.4	2.9	2.3	2.2	10.4	2.7	3.2	6.4	3.3	2.1	0.8	3.2	5.3	3.3	1.9	11	gb:NM_134389.1 /DB_XREF=gi:19705502 /GEN=GR-LACS /FEA=FLmRNA /CNT=17 /TID=Rn.17672.1 /TIER=FL+Stack /STK=13 /UG=Rn.17672 /LL=171410 /DEF=Rattus norvegicus gonadotropin-regulated long chain acyl-CoA synthetase (GR-LACS), mRNA. /PROD=gonadotropin-regulated long chain acyl-CoAsynthetase /FL=gb:NM_134389.1 gb:AF208125.1
1367924_at	87.6	76.6	73.5	66	92.3	74.1	116.9	99.9	89.4	124.5	87.3	142	89.2	55.5	77.6	85.9	75	53.7	100.3	127.2	101	150.1	66	113	140.1	152	69.8	62.8	gb:NM_134406.1 /DB_XREF=gi:19705534 /GEN=Pacs1 /FEA=FLmRNA /CNT=14 /TID=Rn.17883.1 /TIER=FL+Stack /STK=13 /UG=Rn.17883 /LL=171444 /DEF=Rattus norvegicus cytosolic sorting protein PACS-1 (Pacs1), mRNA. /PROD=cytosolic sorting protein PACS-1 /FL=gb:NM_134406.1 gb:AF076183.1
1367925_at	328.4	356.6	324.6	336.9	319.4	330.2	347.5	371	358.7	358.3	336.3	362.8	308.9	331.8	344.2	314.7	299.6	332.6	308.2	362.6	396	426	390.7	414.7	419.6	412	418.4	396.3	gb:NM_022715.1 /DB_XREF=gi:12083688 /GEN=Mvp /FEA=FLmRNA /CNT=14 /TID=Rn.10028.1 /TIER=FL+Stack /STK=13 /UG=Rn.10028 /LL=64681 /DEF=Rattus norvegicus major vault protein (Mvp), mRNA. /PROD=major vault protein /FL=gb:NM_022715.1 gb:U09870.1
1367926_at	126.3	95.9	121.9	138.4	123.5	144.2	115.5	118.4	129.4	102.4	123.5	121.6	118.8	108.9	119.3	129.4	150.6	110.2	141.4	142.3	121.6	135.9	157	120	111.4	110.6	121.1	171.8	gb:NM_031851.1 /DB_XREF=gi:13937352 /GEN=Phb /FEA=FLmRNA /CNT=58 /TID=Rn.29754.1 /TIER=FL+Stack /STK=12 /UG=Rn.29754 /LL=25344 /DEF=Rattus norvegicus Prohibitin (Phb), mRNA. /PROD=prohibitin /FL=gb:M61219.1 gb:NM_031851.1
1367927_at	915	822.2	1015.7	990	1103	1039.9	1062.4	1005.2	942.9	813.2	990.4	901.6	970	863.9	1019.7	1082.3	1195.4	1037.3	1068	855.6	731.9	660.4	973.1	771.6	707.5	698.5	959.4	1063.5	gb:BI282863 /DB_XREF=gi:14934049 /DB_XREF=UI-R-CW0s-ccc-c-07-0-UI.s1 /CLONE=UI-R-CW0s-ccc-c-07-0-UI /FEA=FLmRNA /CNT=58 /TID=Rn.29754.1 /TIER=Stack /STK=32 /UG=Rn.29754 /LL=25344 /UG_GENE=Phb /UG_TITLE=Prohibitin /FL=gb:M61219.1 gb:NM_031851.1
1367928_at	7.6	0.6	0.4	0.4	0.8	0.6	1.2	0.6	4.4	0.4	1.9	3.5	0.8	1.5	1.9	2.4	7.1	0.8	1.8	2	7.5	0.9	5.6	0.5	4.6	0.6	1.4	0.4	gb:BF395647 /DB_XREF=gi:11380617 /DB_XREF=UI-R-CM0-bjp-e-07-0-UI.s1 /CLONE=UI-R-CM0-bjp-e-07-0-UI /FEA=FLmRNA /CNT=62 /TID=Rn.48663.1 /TIER=Stack /STK=13 /UG=Rn.48663 /LL=29557 /UG_GENE=Myh7 /UG_TITLE=myosin heavy chain, cardiac muscle, fetal /FL=gb:NM_017240.1
1367929_at	611	544	649.1	600.1	675.9	535.2	626.3	510.6	783.6	737.7	769.4	730.2	765.1	737.1	819.8	857.3	760.6	708.8	725.4	778.4	471.5	515.6	574.4	507.6	442.6	454.6	487.8	567.6	gb:NM_012925.1 /DB_XREF=gi:6978634 /GEN=Cd59 /FEA=FLmRNA /CNT=55 /TID=Rn.1231.1 /TIER=FL+Stack /STK=12 /UG=Rn.1231 /LL=25407 /DEF=Rattus norvegicus CD59 antigen (Cd59), mRNA. /PROD=CD59 antigen /FL=gb:NM_012925.1 gb:U48255.1
1367930_at	6.3	6.9	6.4	0.5	7.4	2	2.1	18.6	1.5	10.7	5.1	1.3	16.3	8.3	10.8	0.6	7.7	1.1	2.8	5.7	0.4	3.4	1.4	8.1	5.6	4.7	5.6	6.3	gb:NM_017195.1 /DB_XREF=gi:8393414 /GEN=Basp2 /FEA=FLmRNA /CNT=33 /TID=Rn.10928.1 /TIER=FL+Stack /STK=12 /UG=Rn.10928 /LL=29423 /DEF=Rattus norvegicus brain abundant, membrane attached signal protein 2 (Basp2), mRNA. /PROD=brain abundant, membrane attached signal protein2 /FL=gb:NM_017195.1 gb:M16736.1 gb:M16228.1
1367931_a_at	1404.5	1389.3	1376.2	1432.1	1345.1	1488.3	1381.3	1556.3	1007.3	1273.3	988.4	1017.1	964.6	652.5	913.6	744.8	1178.9	971.3	1114.9	1443.7	1446.5	1464.7	1163	1294	1611.1	1552.1	1288.5	1168.7	gb:X60790.1 /DB_XREF=gi:57003 /GEN=PYBP2 /FEA=mRNA /CNT=2 /TID=Rn.64440.2 /TIER=ConsEnd /STK=0 /UG=Rn.64440 /LL=29497 /DEF=Rat PYBP2 mRNA for pyrimidine binding protein 2. /PROD=pyrimidine binding protein 2
1367932_at	439.7	479.9	451.3	418.9	421.5	426.1	468.1	436	528.8	336.4	435.1	399.1	439.8	521.8	545.4	523.4	441.8	421.6	433.1	325.2	472.1	451.1	446.7	404.9	434	444.5	480.3	518.4	gb:NM_017268.1 /DB_XREF=gi:8393537 /GEN=Hmgcs1 /FEA=FLmRNA /CNT=39 /TID=Rn.5106.1 /TIER=FL+Stack /STK=12 /UG=Rn.5106 /LL=29637 /DEF=Rattus norvegicus 3-hydroxy-3-methylglutaryl-Coenzyme A synthase 1 (Hmgcs1), mRNA. /PROD=3-hydroxy-3-methylglutaryl-Coenzyme A synthase1 /FL=gb:NM_017268.1
1367933_at	332.2	350.3	287.1	273.8	332.4	340.8	311.8	280.9	205.6	261.7	296.7	203.4	249.5	239.8	209.5	244.8	296.4	252.4	265.6	255.3	332.8	285.4	329.5	271.6	325.8	312.6	310.8	326.1	gb:NM_031011.2 /DB_XREF=gi:19923690 /GEN=Amd1 /FEA=FLmRNA /CNT=40 /TID=Rn.29949.1 /TIER=FL+Stack /STK=12 /UG=Rn.29949 /LL=81640 /DEF=Rattus norvegicus S-Adenosylmethionine decarboxylase 1 (Amd1), mRNA. /PROD=S-adenosylmethionine decarboxylase /FL=gb:M34464.1 gb:NM_031011.2
1367934_at	69.5	74.8	62.1	53.1	38.2	151.9	45.1	30.5	53.8	150.1	41.4	61	98.3	87.2	34.8	50.5	43	101.2	59.1	51.2	87	103.5	42.4	98.5	55.2	49.1	103.6	38.2	gb:NM_012875.1 /DB_XREF=gi:6981483 /GEN=Rpl39 /FEA=FLmRNA /CNT=20 /TID=Rn.6172.1 /TIER=FL+Stack /STK=12 /UG=Rn.6172 /LL=25347 /DEF=Rattus norvegicus Ribosomal protein L39 (Rpl39), mRNA. /PROD=ribosomal protein L39 /FL=gb:NM_012875.1
1367935_at	527.1	421.8	486.9	493.8	553.7	477.8	509.5	471.3	445.4	345.9	420.8	427.9	394.2	451.8	400	447.2	503.3	492.6	520.4	464	328.7	296.1	435.9	319.6	348	361.6	459.2	470.5	gb:NM_057195.1 /DB_XREF=gi:17105375 /GEN=Smu-1 /FEA=FLmRNA /CNT=24 /TID=Rn.54978.1 /TIER=FL+Stack /STK=12 /UG=Rn.54978 /LL=117541 /DEF=Rattus norvegicus homolog of C. elegans smu-1 (Smu-1), mRNA. /PROD=homolog of C. elegans smu-1 /FL=gb:NM_057195.1 gb:AY029526.1
1367936_at	191.6	149.1	158.3	165.2	168.1	167.3	175.3	165.8	161.3	184.7	155.9	146.6	139.6	147.7	131.2	142.9	146.5	150.2	151.7	163.1	187.4	234.1	163.5	163.2	231.4	217.9	205.5	157.6	gb:NM_019206.1 /DB_XREF=gi:9507150 /GEN=Stk10 /FEA=FLmRNA /CNT=22 /TID=Rn.4190.1 /TIER=FL+Stack /STK=12 /UG=Rn.4190 /LL=29398 /DEF=Rattus norvegicus Serinethreonine kinase 10 (Stk10), mRNA. /PROD=serinethreonine kinase 10 /FL=gb:U33472.1 gb:NM_019206.1
1367937_at	31.7	30.9	27.2	32.2	39.8	26.9	32.6	38.3	52.9	44.6	28.8	39.2	33.1	35.4	54.4	25.8	32.7	45.2	34.5	35.4	41.6	32.6	41.9	42.4	49.6	49.2	39.4	43.8	gb:AF230096.1 /DB_XREF=gi:12656150 /FEA=FLmRNA /CNT=18 /TID=Rn.19959.1 /TIER=FL+Stack /STK=12 /UG=Rn.19959 /LL=56728 /UG_GENE=LOC56728 /DEF=Rattus norvegicus kidney-specific protein 32 mRNA, complete cds. /PROD=kidney-specific protein 32 /FL=gb:NM_019908.1 gb:AF230096.1
1367938_at	859	960.5	886	1056.5	1108.4	892.9	1058.1	924.4	1213.2	1050.1	932.9	1116.9	1182.7	1570.3	1323.1	1370.7	1103.7	1407	1195.1	1186.5	890	892.1	984.4	990.4	758.6	930.2	952.1	1034	gb:NM_031325.1 /DB_XREF=gi:13786145 /GEN=Ugdh /FEA=FLmRNA /CNT=33 /TID=Rn.3967.1 /TIER=FL+Stack /STK=12 /UG=Rn.3967 /LL=83472 /DEF=Rattus norvegicus UDP-glucose dehydrogeanse (Ugdh), mRNA. /PROD=UDP-glucose dehydrogeanse /FL=gb:NM_031325.1 gb:AB013732.1
1367939_at	870.1	917.5	886.1	967.7	979.1	798.7	827.5	891.5	1132.3	1157.1	951.3	1248.9	898.8	783.2	964.2	860.6	1094.3	1229.4	1288.8	1452	1125	1126.5	1259	1203.4	1023.5	1119.2	1001.8	991.1	gb:NM_012733.1 /DB_XREF=gi:6981463 /GEN=Rbp1 /FEA=FLmRNA /CNT=20 /TID=Rn.902.1 /TIER=FL+Stack /STK=12 /UG=Rn.902 /LL=25056 /DEF=Rattus norvegicus Retinol-binding protein 1 (Rbp1), mRNA. /PROD=retinol-binding protein 1 /FL=gb:NM_012733.1
1367940_at	1	6.3	0.2	0.5	9.9	6	4.3	3.5	11.8	1	7.3	8.1	6.5	0.5	0.8	2.7	0.4	4.6	9.5	8.3	8.8	3.5	6.2	0.9	8.1	2.5	5	3.7	gb:NM_053352.1 /DB_XREF=gi:16758073 /GEN=Rdc1 /FEA=FLmRNA /CNT=19 /TID=Rn.12959.1 /TIER=FL+Stack /STK=12 /UG=Rn.12959 /LL=84348 /DEF=Rattus norvegicus chemokine orphan receptor 1 (Rdc1), mRNA. /PROD=chemokine orphan receptor 1 /FL=gb:AF118816.1 gb:NM_053352.1
1367941_at	342.6	302.5	283.7	296.5	316.9	291	314.6	252.9	294.8	251.9	291.9	262.4	267.8	236.7	249.9	258.1	314.2	279.1	312.2	266.1	287.1	310.4	266.9	229.3	318.4	297	296.7	274.5	gb:NM_031326.1 /DB_XREF=gi:13786147 /GEN=Tfam /FEA=FLmRNA /CNT=19 /TID=Rn.18266.1 /TIER=FL+Stack /STK=12 /UG=Rn.18266 /LL=83474 /DEF=Rattus norvegicus transcription factor A, mitochondrial (Tfam), mRNA. /PROD=transcription factor A, mitochondrial /FL=gb:NM_031326.1 gb:AF377866.1 gb:AB014089.1
1367942_at	55.9	53.4	73.1	49.2	68.5	56.6	47.9	54.7	56.4	57.8	67	66.6	49.8	55	60.9	64.8	61.4	79.8	66.5	64.1	65	60.3	64.1	59.1	49.9	64.7	62.8	67.3	gb:NM_019144.1 /DB_XREF=gi:9506368 /GEN=Acp5 /FEA=FLmRNA /CNT=16 /TID=Rn.3494.1 /TIER=FL+Stack /STK=12 /UG=Rn.3494 /LL=25732 /DEF=Rattus norvegicus Acid phosphatase 5, tartrate resistant (Acp5), mRNA. /PROD=acid phosphatase 5, tartrate resistant /FL=gb:NM_019144.1
1367943_at	138.2	143	202.7	164.1	148.3	163.5	135.5	190.7	168.2	158.5	128.2	182.7	138.8	121.3	135.5	132.8	131.9	140.1	147.8	219	196.6	227.3	168.4	201.9	220.3	225.2	199.7	154	gb:NM_030867.1 /DB_XREF=gi:13540694 /GEN=Nfkbib /FEA=FLmRNA /CNT=17 /TID=Rn.8395.1 /TIER=FL+Stack /STK=12 /UG=Rn.8395 /LL=81525 /DEF=Rattus norvegicus I-kappa-B-beta (Nfkbib), mRNA. /PROD=I-kappa-B-beta /FL=gb:AF246634.1 gb:NM_030867.1
1367944_at	17.4	4.2	15.3	18.7	9.6	7.8	16.4	11.5	16.8	16.5	7.2	12.9	10	22.5	4.8	6.9	6	14.5	20.9	4.2	15.9	10.7	16.7	16.2	12.2	17.2	20.4	18.1	gb:NM_080397.1 /DB_XREF=gi:17939349 /GEN=Hnk-1st /FEA=FLmRNA /CNT=16 /TID=Rn.11224.1 /TIER=FL+Stack /STK=12 /UG=Rn.11224 /LL=140568 /DEF=Rattus norvegicus HNK-1 sulfotransferase (Hnk-1st), mRNA. /PROD=HNK-1 sulfotransferase /FL=gb:AF022729.1 gb:NM_080397.1
1367945_at	308.3	329.9	320.2	325.7	387.6	311.7	345.5	362.1	361.9	444.7	402.2	413.7	520.5	430.1	504.8	390.4	360.7	376.8	374.2	425.4	398.2	377.4	427.4	421.5	346.7	396.4	350.5	316.7	gb:NM_053359.1 /DB_XREF=gi:16758087 /GEN=Atox1 /FEA=FLmRNA /CNT=15 /TID=Rn.11992.1 /TIER=FL+Stack /STK=12 /UG=Rn.11992 /LL=84355 /DEF=Rattus norvegicus ATX1 (antioxidant protein 1) homolog 1 (yeast) (Atox1), mRNA. /PROD=ATX1 (antioxidant protein 1) homolog 1 (yeast) /FL=gb:AF177671.1 gb:AF127137.1 gb:NM_053359.1
1367946_at	1424.2	1493.4	1428.5	1571.3	1638.8	1450.1	1440.2	1538.1	1657.4	1680	1397.9	1675.6	1388.6	1205	1696.3	1357.3	1459.9	1674.4	1674.9	1816.1	1718.7	1726.5	1665	1636.9	1470.1	1783.6	1502.7	1454.7	gb:NM_017365.1 /DB_XREF=gi:8393152 /GEN=Pdlim1 /FEA=FLmRNA /CNT=21 /TID=Rn.11170.1 /TIER=FL+Stack /STK=12 /UG=Rn.11170 /LL=54133 /DEF=Rattus norvegicus PDZ and LIM domain 1 (elfin) (Pdlim1), mRNA. /PROD=LIM protein /FL=gb:U23769.1 gb:NM_017365.1
1367947_at	185.1	223.5	242.6	245.1	239.8	242.1	234.9	188	240.1	243.6	201.3	225	224.4	209.2	222.2	246.2	225.6	215.9	190.1	235.4	239.3	272	215	218.5	251.7	233.6	211.1	193.3	gb:U42413.1 /DB_XREF=gi:1335859 /FEA=FLmRNA /CNT=20 /TID=Rn.11089.1 /TIER=FL+Stack /STK=12 /UG=Rn.11089 /LL=25520 /UG_GENE=Prkaac /DEF=Rattus norvegicus 5-AMP-activated protein kinase, gamma-1 subunit mRNA, complete cds. /PROD=5-AMP-activated protein kinase, gamma-1subunit /FL=gb:NM_013010.1 gb:U42413.1
1367948_a_at	2.6	0.9	0.3	1.1	3.1	4.9	1.1	6.1	6.9	4.3	4.7	0.3	6.2	1.3	2.3	7.5	2.8	0.8	7.4	0.9	0.2	2.6	5.7	1.7	1.3	0.5	2.6	0.8	gb:U93307.1 /DB_XREF=gi:2098760 /FEA=FLmRNA /CNT=1 /TID=Rn.32549.2 /TIER=FL /STK=1 /UG=Rn.32549 /LL=25589 /UG_GENE=Kdr /DEF=Rattus norvegicus C-terminal truncated VEGF receptor-2FLK-1 mRNA, complete cds. /PROD=C-terminal truncated VEGF receptor-2FLK-1 /FL=gb:U93307.1
1367949_at	5.2	6	5	3.9	3.6	2.9	4.7	6.4	7.5	2.7	2.9	5.4	8.9	13.9	2.6	5.5	3	1.9	2.3	15.7	2	3.9	2.7	3.4	2.2	2.7	2.4	2.1	gb:NM_017139.1 /DB_XREF=gi:8393943 /GEN=Penk-rs /FEA=FLmRNA /CNT=15 /TID=Rn.10015.1 /TIER=FL+Stack /STK=12 /UG=Rn.10015 /LL=29237 /DEF=Rattus norvegicus preproenkephalin, related sequence (Penk-rs), mRNA. /PROD=preproenkephalin, related sequence /FL=gb:NM_017139.1 gb:M28263.1
1367950_at	120.2	132.3	143.8	126.4	119.8	141	115	125.9	106.5	117.2	133.8	131.4	89.7	92.2	98.6	86.4	137.7	124.8	105.8	113.6	106.6	97	133.5	121.9	94.1	95.5	127.4	113.6	gb:NM_019269.1 /DB_XREF=gi:9507118 /GEN=Slc22a5 /FEA=FLmRNA /CNT=14 /TID=Rn.8844.1 /TIER=FL+Stack /STK=12 /UG=Rn.8844 /LL=29726 /DEF=Rattus norvegicus solute carrier family 22 (organic cation transporter), member 5 (Slc22a5), mRNA. /PROD=solute carrier family 22 (organic cationtransporter), member 5 /FL=gb:NM_019269.1 gb:AB017260.1 gb:AF110416.1
1367951_at	1.1	0.7	0.7	0.6	0.9	0.6	1.2	2.7	1	1	0.6	1.6	1.5	1.2	0.7	1.3	3.3	2	2.9	0.7	3.3	0.7	1	0.7	0.5	0.5	0.9	0.9	gb:NM_017328.1 /DB_XREF=gi:8393947 /GEN=Pgam2 /FEA=FLmRNA /CNT=14 /TID=Rn.9738.1 /TIER=FL+Stack /STK=12 /UG=Rn.9738 /LL=24959 /DEF=Rattus norvegicus Phosphoglycerate mutase 2 (Pgam2), mRNA. /PROD=phosphoglycerate mutase 2 /FL=gb:M31835.1 gb:NM_017328.1
1367952_at	30	54.3	33.2	34.6	35.1	42.7	55.4	34.9	41.1	59.3	49.7	58.4	50.4	57.2	54.9	26.7	34.6	34.1	40.6	33.7	44.4	49.6	49.8	43.5	41.2	41.8	40.8	41.2	gb:NM_030827.1 /DB_XREF=gi:13562117 /GEN=Lrp2 /FEA=FLmRNA /CNT=21 /TID=Rn.26430.1 /TIER=FL+Stack /STK=12 /UG=Rn.26430 /LL=29216 /DEF=Rattus norvegicus glycoprotein 330 (Lrp2), mRNA. /PROD=glycoprotein 330 /FL=gb:NM_030827.1 gb:L34049.1
1367953_at	61.6	86	78.2	73.2	81.3	70	59.3	83.1	58.5	86.9	72.9	90.9	70.2	63	57.3	53.7	50	86.7	70.6	88.4	120.5	113.1	72.5	112	131	131.7	90.7	74	gb:NM_017092.1 /DB_XREF=gi:8394495 /GEN=Tyro3 /FEA=FLmRNA /CNT=21 /TID=Rn.8883.1 /TIER=FL+Stack /STK=12 /UG=Rn.8883 /LL=25232 /DEF=Rattus norvegicus Bruton agammaglobulinemia tyrosine kinase (Tyro3), mRNA. /PROD=bruton agammaglobulinemia tyrosine kinase /FL=gb:NM_017092.1 gb:D37880.1
1367954_at	2.2	8.9	2.7	3.1	1.9	8.1	9.1	9.6	10.6	1.8	19.1	5.8	9.6	6.5	5.2	13.3	12.3	3	13.7	7.2	16.5	19.4	21.2	16.1	13.9	17.4	4.4	11.2	gb:U59486.1 /DB_XREF=gi:1399862 /FEA=FLmRNA /CNT=19 /TID=Rn.6281.1 /TIER=FL /STK=1 /UG=Rn.6281 /LL=25454 /UG_GENE=Gfra1 /DEF=Rattus norvegicus GDNF receptor alpha mRNA, complete cds. /PROD=GDNF receptor alpha /FL=gb:AJ002072.1 gb:NM_012959.1 gb:U59486.1 gb:U97142.1
1367955_at	61.9	73.9	68.7	70	91.7	86.2	65.5	80.5	89.1	84.3	79	85.1	110.2	82	88.1	86.9	61.9	67.1	78.4	84.8	103.5	73.1	79.1	95.7	85.4	79.1	80	62.7	gb:NM_017355.1 /DB_XREF=gi:8394135 /GEN=Rab4b /FEA=FLmRNA /CNT=19 /TID=Rn.7181.1 /TIER=FL+Stack /STK=12 /UG=Rn.7181 /LL=50866 /DEF=Rattus norvegicus ras-related GTP-binding protein 4b (Rab4b), mRNA. /PROD=ras-related GTP-binding protein 4b /FL=gb:NM_017355.1
1367956_at	140.8	164.1	144.7	147	156	137.1	140.6	151.2	143.3	206.6	151.8	182.1	163.2	87.8	165	138.9	127.9	132.2	116.5	218	272	326.4	143.7	255.5	300.8	283.3	159.2	122.2	gb:NM_053543.1 /DB_XREF=gi:16758967 /GEN=Ncdn-pending /FEA=FLmRNA /CNT=14 /TID=Rn.5653.1 /TIER=FL+Stack /STK=12 /UG=Rn.5653 /LL=89791 /DEF=Rattus norvegicus neurochondrin (Ncdn-pending), mRNA. /PROD=neurochondrin /FL=gb:NM_053543.1 gb:AB006461.1
1367957_at	242.1	247.3	238	255.8	288.1	286.9	263.7	263.9	355.4	356.5	413.1	468.1	399	373.1	388.5	348.3	313.3	297.3	302.2	312.2	265.8	263.4	324.8	310.9	220.4	238.5	281	251.5	gb:NM_019340.1 /DB_XREF=gi:18644717 /GEN=Rgs3 /FEA=FLmRNA /CNT=14 /TID=Rn.15658.1 /TIER=FL+Stack /STK=12 /UG=Rn.15658 /DEF=Rattus norvegicus regulator of G-protein signaling 3 (Rgs3), mRNA. /PROD=regulator of G-protein signaling 3 /FL=gb:NM_019340.1 gb:AB055153.1
1367958_at	515.3	466.8	476.9	489.7	411.1	511.9	474	471	371.8	513.2	467.4	382.6	397.7	341.4	379.3	361.7	501	424	441.3	496.8	495.3	621.7	472	516.1	655.6	587.5	488.6	487.7	gb:NM_024397.1 /DB_XREF=gi:13242309 /GEN=Abi1 /FEA=FLmRNA /CNT=14 /TID=Rn.24800.1 /TIER=FL+Stack /STK=12 /UG=Rn.24800 /LL=79249 /DEF=Rattus norvegicus eps8 binding protein (e3B1), alternatively spliced (Abi1), mRNA. /PROD=eps8 binding protein (e3B1), alternativelyspliced /FL=gb:NM_024397.1 gb:AF176784.1
1367959_a_at	20.4	28.3	29.6	36.7	32.7	23.2	19.7	31.3	32.4	69.5	36.5	46.5	39.8	45.9	33.6	44.9	13.5	27	42.7	55.2	59.4	75.3	33	61.8	61.7	69.3	25.1	23.7	gb:AF182949.1 /DB_XREF=gi:6694220 /GEN=SCN1B /FEA=FLmRNA /CNT=1 /TID=Rn.4958.2 /TIER=FL /STK=1 /UG=Rn.4958 /LL=29686 /DEF=Rattus norvegicus voltage-gated sodium channel subunit beta1-A (SCN1B) mRNA, alternatively spliced, complete cds. /PROD=voltage-gated sodium channel subunit beta1-A /FL=gb:AF182949.1
1367960_at	249.2	251.1	281.6	250.2	268.6	241.2	292.4	235.9	219.3	197.8	240.7	173.6	226.3	243.5	233.6	192.7	274.4	244.3	215	191.9	190.8	239.9	236.2	212.4	226	240.9	285.5	283.3	gb:NM_019186.1 /DB_XREF=gi:9506402 /GEN=Arl4 /FEA=FLmRNA /CNT=14 /TID=Rn.9258.1 /TIER=FL+Stack /STK=12 /UG=Rn.9258 /LL=29308 /DEF=Rattus norvegicus ADP-ribosylation-like 4 (Arl4), mRNA. /PROD=ADP-ribosylation-like 4 /FL=gb:NM_019186.1
1367961_at	12.2	15.5	0.8	10.3	11.2	13.3	9.9	8.5	14.9	8.2	7	9.6	10.3	10.4	13.3	11.1	12.2	9.1	16.4	1.6	9.3	1.5	13.7	12.2	10.2	6.7	8.8	8	gb:NM_031523.1 /DB_XREF=gi:13994130 /GEN=Ngfg /FEA=FLmRNA /CNT=14 /TID=Rn.11331.1 /TIER=FL+Stack /STK=12 /UG=Rn.11331 /LL=24594 /DEF=Rattus norvegicus Nerve growth factor, gamma polypeptide (Ngfg), mRNA. /PROD=nerve growth factor, gamma polypeptide /FL=gb:M11563.1 gb:NM_031523.1
1367962_at	12.3	18.9	20.1	31.5	30.2	13.4	16.7	16.8	25.1	23.6	15.3	35	23.6	29.9	20.7	20.8	19.3	20.3	29.1	17.6	24.4	19.9	16.5	15.5	17.6	28.7	20.3	13.9	gb:NM_133424.1 /DB_XREF=gi:19173799 /GEN=Actn3 /FEA=FLmRNA /CNT=13 /TID=Rn.17592.1 /TIER=FL+Stack /STK=12 /UG=Rn.17592 /DEF=Rattus norvegicus actinin alpha 3 (Actn3), mRNA. /PROD=actinin alpha 3 /FL=gb:AF450248.1 gb:NM_133424.1
1367963_at	71.8	80.2	81.6	90.4	94.9	74.8	102.1	93.2	82	63.8	68.5	79.8	75	54.4	87.6	61.2	54.3	53.2	68.4	92.2	85.2	103.1	81.7	73.4	88.6	100.9	75.4	86.9	gb:NM_022404.1 /DB_XREF=gi:11693177 /GEN=Gbl /FEA=FLmRNA /CNT=13 /TID=Rn.9444.1 /TIER=FL+Stack /STK=12 /UG=Rn.9444 /LL=64226 /DEF=Rattus norvegicus G beta-like protein (Gbl), mRNA. /PROD=G beta-like protein /FL=gb:NM_022404.1 gb:AF051155.2
1367964_at	19	19	14.3	14	20.1	35.2	30.2	10.1	21.9	4.4	36.9	10.9	11.5	22.3	25.1	17.4	20.9	20.6	24.1	15.4	37.7	24.2	30.6	21.8	18.3	12.2	23.7	24.7	gb:NM_017185.1 /DB_XREF=gi:8394465 /GEN=Tnni2 /FEA=FLmRNA /CNT=15 /TID=Rn.9924.1 /TIER=FL+Stack /STK=12 /UG=Rn.9924 /LL=29389 /DEF=Rattus norvegicus troponin I, skeletal, fast 2 (Tnni2), mRNA. /PROD=troponin I, skeletal, fast 2 /FL=gb:NM_017185.1 gb:M73701.1
1367965_at	41.3	57.6	41.6	41.9	39.3	31.9	43.6	44.8	31.7	39.2	35.9	47.4	39	39	26	52.5	28.2	35.5	37	59.8	50.9	51.4	24.6	45.4	50.4	52.8	30.5	26.7	gb:NM_012652.1 /DB_XREF=gi:6981557 /GEN=Slc9a1 /FEA=FLmRNA /CNT=14 /TID=Rn.5025.1 /TIER=FL+Stack /STK=12 /UG=Rn.5025 /LL=24782 /DEF=Rattus norvegicus Solute carrier family 9 (sodiumhydrogen exchanger 1), antiporter, Na+H+, (amiloride sensitive) (Slc9a1), mRNA. /PROD=solute carrier family 9 (sodiumhydrogenexchanger 1), antiporter, Na+H+, (amiloride sensitive) /FL=gb:M85299.1 gb:NM_012652.1
1367966_at	456.7	493.6	528.9	460	554.7	481.2	508.9	517.1	532.1	536.9	459.3	543	504.2	526	539.3	492.4	495.1	497.2	506.1	612.7	524.8	602	444.3	491.8	520.3	558.5	463.7	457.4	gb:NM_053748.1 /DB_XREF=gi:16758577 /GEN=Dpp3 /FEA=FLmRNA /CNT=13 /TID=Rn.10902.1 /TIER=FL+Stack /STK=12 /UG=Rn.10902 /LL=114591 /DEF=Rattus norvegicus dipeptidylpeptidase III (Dpp3), mRNA. /PROD=dipeptidylpeptidase III /FL=gb:D89340.2 gb:NM_053748.1
1367967_at	135.4	142.3	139.3	166.4	139.1	131.4	145.3	145.6	150.2	160.1	146.4	154.1	154	138.4	153.4	145.8	137.7	127.9	149	135	157	138	146.5	142.4	142.5	141	132.3	144.6	gb:NM_053667.1 /DB_XREF=gi:16758481 /GEN=Gros1 /FEA=FLmRNA /CNT=13 /TID=Rn.13741.1 /TIER=FL+Stack /STK=12 /UG=Rn.13741 /LL=114200 /DEF=Rattus norvegicus growth supressor 1 (Gros1), mRNA. /PROD=growth supressor 1 /FL=gb:NM_053667.1 gb:AF087433.1
1367968_at	0.3	0.5	0.4	1.7	1	2.4	0.4	0.5	0.5	0.3	0.2	0.5	3.5	1.5	1.4	0.8	0.6	0.4	1.9	0.9	0.2	0.3	0.3	0.6	0.5	1.4	0.6	0.7	gb:NM_133622.1 /DB_XREF=gi:19424345 /GEN=LOC171161 /FEA=FLmRNA /CNT=12 /TID=Rn.9752.1 /TIER=FL+Stack /STK=12 /UG=Rn.9752 /LL=171161 /DEF=Rattus norvegicus common salivary protein 1 (LOC171161), mRNA. /PROD=common salivary protein 1 /FL=gb:U00964.1 gb:NM_133622.1
1367969_at	1407.9	1594.6	1693.3	1761.2	1816	1577.5	1568.8	1663	1701	1812.1	1388	1831.4	1843.4	1747.8	1816.2	1891.4	1632.8	1932.4	1753.6	1906.4	1816.2	2174.1	1624.2	1622.4	2045	2067.6	1594.5	1450.4	gb:AF014009.1 /DB_XREF=gi:2317734 /GEN=aiPLA2 /FEA=FLmRNA /CNT=36 /TID=Rn.42.1 /TIER=FL+Stack /STK=11 /UG=Rn.42 /LL=94167 /DEF=Rattus norvegicus acidic calcium-independent phospholipase A2 (aiPLA2) mRNA, complete cds. /PROD=acidic calcium-independent phospholipase A2 /FL=gb:NM_053576.1 gb:AF014009.1
1367970_at	40.9	43	55.9	53.3	46.9	38.4	43.6	50.9	42.3	40.1	44.6	45.8	52	51.5	39.6	62.9	49.6	55.1	48.4	56.3	45	49.7	43.7	43	42.4	51	48.1	56.4	gb:AF228737.1 /DB_XREF=gi:10952517 /GEN=Pfn2 /FEA=FLmRNA /CNT=34 /TID=Rn.3515.1 /TIER=FL /STK=1 /UG=Rn.3515 /LL=81531 /DEF=Rattus norvegicus profilin IIa (Pfn2) mRNA, complete cds, alternatively spliced. /PROD=profilin IIa /FL=gb:AF228736.1 gb:NM_030873.1 gb:AY004289.1 gb:AF228737.1
1367971_at	1084.8	1097.6	974.4	901.5	988.1	1241.8	1001.1	1114.6	766.4	1057.2	891.4	878	805.5	865.1	841.2	762.4	1054.1	879	879.1	930.5	1078.3	1290.8	1063.2	933.1	1324.6	1189.4	981.1	941.7	gb:NM_053475.1 /DB_XREF=gi:17865336 /GEN=Ptp4a2 /FEA=FLmRNA /CNT=37 /TID=Rn.2045.1 /TIER=FL+Stack /STK=11 /UG=Rn.2045 /LL=85237 /DEF=Rattus norvegicus protein tyrosine phosphatase type IVA, member 2 (Ptp4a2), mRNA. /PROD=protein tyrosine phosphatase type IVA, member 2 /FL=gb:NM_053475.1
1367972_at	1058.5	999.3	1042.4	931	1050	1067.4	1080.3	971.3	1013.6	928.7	979.9	1006.2	934.5	935.7	916.1	1017.1	1095.8	1064.3	1072.9	1075	876.3	1047.9	916	971.9	1050.4	1027.2	922.1	1058.4	gb:NM_054004.1 /DB_XREF=gi:16758919 /GEN=Tip120A /FEA=FLmRNA /CNT=25 /TID=Rn.32934.1 /TIER=FL+Stack /STK=11 /UG=Rn.32934 /LL=117152 /DEF=Rattus norvegicus TBP-interacting protein 120A (Tip120A), mRNA. /PROD=TBP-interacting protein 120A /FL=gb:NM_054004.1 gb:D87671.1
1367973_at	2518.7	2540.4	2461.1	2635.8	2341.9	2700.8	2420	2341	2542.3	2021.9	2073.4	2120.2	1526.5	1474.1	1692.7	1695.9	2908.9	2674.8	2816.3	2521	2805.6	2618.9	3373.3	2536.6	2726.3	2394.2	2995.8	2620.7	gb:NM_031530.1 /DB_XREF=gi:13928713 /GEN=Scya2 /FEA=FLmRNA /CNT=21 /TID=Rn.4772.1 /TIER=FL+Stack /STK=11 /UG=Rn.4772 /LL=24770 /DEF=Rattus norvegicus Small inducible gene JE (Scya2), mRNA. /PROD=small inducible gene JE /FL=gb:AF058786.1 gb:M57441.1 gb:NM_031530.1
1367974_at	3110.5	3145.7	3203.6	3234.3	3177.9	2957	3216.8	2804.2	2948.4	2923.4	2609.9	2637.3	2712.8	2918.3	2773.5	3205.9	2781.6	3304.1	3035.5	2454.3	2591.8	2473.9	2871.6	2635.7	2629.3	2601.8	2765.2	2792.4	gb:NM_012823.1 /DB_XREF=gi:6978502 /GEN=Anx3 /FEA=FLmRNA /CNT=24 /TID=Rn.6589.1 /TIER=FL+Stack /STK=11 /UG=Rn.6589 /LL=25291 /DEF=Rattus norvegicus Annexin A3 (Anx3), mRNA. /PROD=Annexin A3 /FL=gb:NM_012823.1 gb:M20559.1
1367975_at	281.5	294	287.4	315.6	282.2	277.1	295.1	323.1	266.9	264	259.6	260.2	271.5	240.9	252.1	255.4	281.3	237.4	259.9	295.1	250.5	230.7	317.9	273.4	313.8	321.8	255.2	256.4	gb:BF283732 /DB_XREF=gi:11214802 /DB_XREF=EST448323 /CLONE=RGIEG12 /FEA=FLmRNA /CNT=24 /TID=Rn.6589.1 /TIER=ConsEnd /STK=2 /UG=Rn.6589 /LL=25291 /UG_GENE=Anx3 /UG_TITLE=Annexin A3 /FL=gb:NM_012823.1 gb:M20559.1
1367976_at	284.4	281.9	274	269	284.1	280.2	280.4	252.4	255.7	246.5	314.7	252.6	255.5	321.4	288.2	285.4	279.1	333.5	291.9	230.4	236.7	230.7	316.5	323.5	263.7	225.7	294.5	300.8	gb:NM_031137.1 /DB_XREF=gi:13592120 /GEN=Tpp2 /FEA=FLmRNA /CNT=23 /TID=Rn.28991.1 /TIER=FL+Stack /STK=11 /UG=Rn.28991 /LL=81815 /DEF=Rattus norvegicus tripeptidylpeptidase II (Tpp2), mRNA. /PROD=tripeptidylpeptidase II /FL=gb:U50194.1 gb:NM_031137.1
1367977_at	8.4	10.3	0.9	14.4	8.8	5.4	13.5	1.5	18.2	17.2	0.6	1.3	12.5	5.6	3.4	10.9	10	2	9	0.6	3.2	0.8	1	7.9	0.7	7.3	0.7	3.4	gb:NM_019169.1 /DB_XREF=gi:9507124 /GEN=Snca /FEA=FLmRNA /CNT=19 /TID=Rn.1827.1 /TIER=FL+Stack /STK=11 /UG=Rn.1827 /LL=29219 /DEF=Rattus norvegicus synuclein, alpha (Snca), mRNA. /PROD=synuclein, alpha /FL=gb:NM_019169.1 gb:AF007758.1
1367978_at	10.4	23.6	11.2	4.4	11.7	1.4	14.5	21.5	11.3	12.5	4.6	9.8	12.9	3.9	12.2	11.3	8.2	7.4	3.6	0.8	13.2	2.5	5	18	6.1	14.8	16	7	gb:NM_031007.1 /DB_XREF=gi:13591905 /GEN=Adcy2 /FEA=FLmRNA /CNT=16 /TID=Rn.10731.1 /TIER=FL+Stack /STK=11 /UG=Rn.10731 /LL=81636 /DEF=Rattus norvegicus adenylyl cyclase 2 (Adcy2), mRNA. /PROD=adenylyl cyclase 2 /FL=gb:M80550.1 gb:NM_031007.1
1367979_s_at	426	421.9	330.2	335.1	385.2	364.4	382.6	341.1	351.4	333.1	374.7	340.2	371.5	456.4	437.7	382.4	365.2	386.8	352.3	302.3	327	263.8	333	316.4	305.4	331.8	385.5	412.3	gb:NM_012941.1 /DB_XREF=gi:6978750 /GEN=Cyp51 /FEA=FLmRNA /CNT=33 /TID=Rn.6150.1 /TIER=FL+Stack /STK=11 /UG=Rn.6150 /LL=25427 /DEF=Rattus norvegicus Cytochrom P450 Lanosterol 14 alpha-demethylase (Cyp51), mRNA. /PROD=cytochrom P450 Lanosterol 14 alpha-demethylase /FL=gb:U17697.1 gb:NM_012941.1
1367980_at	147.9	172	150.1	143.2	127.2	123.1	161.8	126.5	160.4	135.7	161.5	130.5	147.3	171.9	151.1	158.9	135.6	155.7	148.1	123.9	139.6	156.7	169.1	138.9	145.5	145.8	164	163.3	gb:NM_019124.1 /DB_XREF=gi:9506844 /GEN=LOC54190 /FEA=FLmRNA /CNT=29 /TID=Rn.5876.1 /TIER=FL+Stack /STK=11 /UG=Rn.5876 /LL=54190 /DEF=Rattus norvegicus rabaptin 5 (LOC54190), mRNA. /PROD=rabaptin 5 /FL=gb:NM_019124.1 gb:D85844.1 gb:U70777.1
1367981_at	86.1	79.9	65.8	69.7	73.9	48	73.3	68.3	88.6	100.4	85	91.4	64.1	75.6	89	102.3	67.9	59.2	63.7	78.4	66.2	79.8	60.5	71.6	76.8	63.1	70.5	68.4	gb:U70777.1 /DB_XREF=gi:1575769 /FEA=FLmRNA /CNT=29 /TID=Rn.5876.1 /TIER=FL /STK=1 /UG=Rn.5876 /LL=54190 /UG_GENE=LOC54190 /DEF=Rattus norvegicus rabaptin mRNA, complete cds. /PROD=rabaptin /FL=gb:NM_019124.1 gb:D85844.1 gb:U70777.1
1367982_at	166.6	154.1	175.4	176.2	177.8	180.3	167.4	165.3	205.7	164.4	169.8	183.3	194.1	194	190.4	173.7	156.8	103.8	171.5	174.1	179.2	190.6	193.5	176.3	212.9	190.3	183.6	186.6	gb:NM_024484.1 /DB_XREF=gi:13324697 /GEN=Alas1 /FEA=FLmRNA /CNT=18 /TID=Rn.6274.1 /TIER=FL+Stack /STK=11 /UG=Rn.6274 /LL=65155 /DEF=Rattus norvegicus aminolevulinic acid synthase 1 (Alas1), mRNA. /PROD=aminolevulinate synthase H /FL=gb:J04044.1 gb:NM_024484.1 gb:J03190.1
1367983_at	90	68.8	69.8	72	72.7	77.5	64.6	79.5	95	76.7	73.9	66.3	75.7	67.7	76.1	88.6	83.6	68.3	96.6	73.1	62.4	67.4	59.2	59.6	58.7	60.9	76.1	89.1	gb:NM_053430.1 /DB_XREF=gi:16758169 /GEN=Fen1 /FEA=FLmRNA /CNT=17 /TID=Rn.16664.1 /TIER=FL+Stack /STK=11 /UG=Rn.16664 /LL=84490 /DEF=Rattus norvegicus Flap structure-specific endonuclease 1 (Fen1), mRNA. /PROD=flap structure-specific endonuclease /FL=gb:AF281018.1 gb:NM_053430.1
1367984_at	35.6	57.2	38.4	34.5	34.4	43	23.6	43.8	29.1	81.2	46.7	57.5	54.4	25.6	31.7	27.8	28.7	36.4	25.1	56.7	140.2	221	47.6	110.3	177.1	207.4	38.4	18.5	gb:NM_019384.1 /DB_XREF=gi:9507016 /GEN=rA1 /FEA=FLmRNA /CNT=15 /TID=Rn.93.1 /TIER=FL+Stack /STK=11 /UG=Rn.93 /LL=56081 /DEF=Rattus norvegicus CTD-binding SR-like (rA1), mRNA. /PROD=CTD-binding SR-like /FL=gb:U49056.1 gb:NM_019384.1
1367985_at	3.6	10.4	9.8	7.6	16.7	3.3	27.9	6	18.1	15.4	6.8	9.5	8.7	4.7	3.2	5.5	14.3	14.8	2.4	9.1	10.4	4.7	16.8	6.1	7.7	4.5	10.9	7.4	gb:NM_013197.1 /DB_XREF=gi:6978484 /GEN=Alas2 /FEA=FLmRNA /CNT=15 /TID=Rn.32517.1 /TIER=FL+Stack /STK=11 /UG=Rn.32517 /LL=25748 /DEF=Rattus norvegicus Aminolevulinate synthase 2, delta (Alas2), mRNA. /PROD=aminolevulinate synthase 2, delta /FL=gb:NM_013197.1 gb:D86297.1
1367986_at	324.2	354	254.1	351.9	282.4	288.9	304.4	339.1	267.4	265.7	256.7	290.3	258.8	238.9	301.4	243.7	282.2	275.5	256.7	284.8	279.6	332.6	236.1	298.5	303.6	327.7	257.7	263.1	gb:NM_019243.1 /DB_XREF=gi:9507006 /GEN=Ptgfrn /FEA=FLmRNA /CNT=28 /TID=Rn.6332.1 /TIER=FL+Stack /STK=11 /UG=Rn.6332 /LL=29602 /DEF=Rattus norvegicus prostaglandin F2 receptor negative regulator (Ptgfrn), mRNA. /PROD=prostaglandin F2 receptor negative regulator /FL=gb:U26595.1 gb:NM_019243.1
1367987_at	482.8	451.5	458	434.2	396.5	410.3	455.5	466.8	453.6	449.9	437.6	438.9	494.8	421.4	516.7	441.9	437.3	410	414.9	433.1	441.3	343.2	490.9	441	391.4	334.9	434.2	421.7	gb:NM_031097.1 /DB_XREF=gi:13592046 /GEN=Rnpep /FEA=FLmRNA /CNT=16 /TID=Rn.10979.1 /TIER=FL+Stack /STK=11 /UG=Rn.10979 /LL=81761 /DEF=Rattus norvegicus aminopeptidase B (Rnpep), mRNA. /PROD=aminopeptidase B /FL=gb:NM_031097.1 gb:D87515.1 gb:U61696.1
1367988_at	126.5	92.1	110.9	100.5	134.3	87.5	117.1	114.3	175.9	159.7	114.6	136.8	231.1	277.5	256.9	224.4	131.4	139.5	93.9	110.3	145.6	134	108.5	110.6	111.4	149.6	114.3	110.5	gb:U04733.1 /DB_XREF=gi:438418 /GEN=cyp 2C23 /FEA=FLmRNA /CNT=16 /TID=Rn.2184.1 /TIER=FL+Stack /STK=11 /UG=Rn.2184 /LL=83790 /DEF=Rattus norvegicus Sprague Dawley cytochrome P450 arachidonic acid epoxygenase (cyp 2C23) mRNA, complete cds. /PROD=cytochrome P450 arachidonic acid epoxygenase /FL=gb:U04733.1 gb:NM_031839.1
1367989_at	0.5	7.2	1.9	8.4	6.3	6.1	12.1	5.4	11.8	3.3	3.5	0.8	0.8	12.4	3.8	11.8	8.8	13.2	9.1	2.2	7.9	6.7	11.9	8.6	5.6	9.1	10.8	5.2	gb:NM_012751.1 /DB_XREF=gi:6980957 /GEN=Glut4 /FEA=FLmRNA /CNT=15 /TID=Rn.1314.1 /TIER=FL+Stack /STK=11 /UG=Rn.1314 /LL=25139 /DEF=Rattus norvegicus solute carrier family 2 (facilitated glucose transporter), member 4 (Glut4), mRNA. /PROD=solute carrier family 2 (facilitated glucosetransporter), member 4 /FL=gb:M25482.1 gb:J04524.1 gb:NM_012751.1
1367990_at	8.3	14.4	15.4	26.1	3.1	17.8	20.4	18.1	17.4	11.5	20.7	13.3	17.2	16.6	14.8	13.9	5.5	16.8	9.3	15.3	20.8	13.6	12.4	13.6	15.9	12.7	25.5	11.8	gb:NM_031690.1 /DB_XREF=gi:13928957 /GEN=Crybb3 /FEA=FLmRNA /CNT=15 /TID=Rn.19693.1 /TIER=FL+Stack /STK=11 /UG=Rn.19693 /LL=64349 /DEF=Rattus norvegicus crystallin, beta B3 (Crybb3), mRNA. /PROD=crystallin, beta B3 /FL=gb:AF287304.1 gb:NM_031690.1 gb:M15901.1
1367991_at	168.1	202	195.8	164.1	219.6	151.8	186.9	157	196.4	297	221.7	246.1	238.5	214	215.2	217.9	173.5	196.2	179.6	235.1	219.5	231.7	187.8	224.5	236	253.3	172.4	172.6	gb:NM_031749.1 /DB_XREF=gi:13994183 /GEN=Gcs1-pending /FEA=FLmRNA /CNT=24 /TID=Rn.22161.1 /TIER=FL+Stack /STK=11 /UG=Rn.22161 /LL=78947 /DEF=Rattus norvegicus glucosidase 1 (Gcs1-pending), mRNA. /PROD=glucosidase 1 /FL=gb:NM_031749.1 gb:AF087431.1
1367992_at	15.3	10.3	8.7	2	13.2	14.2	0.8	5.3	9.7	11.9	6.8	7.3	5.5	15.6	11.2	14.8	10	3.9	11.6	7.6	7.5	6	9.8	12.4	7.6	11.6	4.9	8.8	gb:NM_013175.1 /DB_XREF=gi:6981529 /GEN=Sgne1 /FEA=FLmRNA /CNT=22 /TID=Rn.6173.1 /TIER=FL+Stack /STK=11 /UG=Rn.6173 /LL=25719 /DEF=Rattus norvegicus Secretory granule neuroendocrine, protein 1 (7B2 protein) (Sgne1), mRNA. /PROD=secretory granule neuroendocrine, protein 1 (7B2protein) /FL=gb:M63901.1 gb:NM_013175.1
1367993_at	108.3	123.8	102.9	79.7	77.5	93.5	95.5	73.8	83	68.1	86.1	58.2	87.5	87.3	89.5	75.5	101.5	98.1	82.1	90.2	101.1	131.9	93	109.3	106.9	113	106.8	84.6	gb:NM_031745.1 /DB_XREF=gi:13928853 /GEN=Rsn /FEA=FLmRNA /CNT=16 /TID=Rn.22069.1 /TIER=FL+Stack /STK=11 /UG=Rn.22069 /LL=65201 /DEF=Rattus norvegicus restin (Reed-Steinberg cell-espressed intermediate filament-associated protein) (Rsn), mRNA. /PROD=restin (Reed-Steinberg cell-espressedintermediate filament-asso /FL=gb:NM_031745.1
1367994_at	82.6	80.7	71.6	61.3	72	65.2	71.3	71.9	77.3	82.4	81.4	97.1	92.3	81.1	89.6	79.2	75.1	97.7	82.6	62	84.4	95.4	68.1	75.5	62.3	69.2	87.8	75.8	gb:NM_031027.1 /DB_XREF=gi:13591939 /GEN=Dpyd /FEA=FLmRNA /CNT=16 /TID=Rn.17564.1 /TIER=FL+Stack /STK=11 /UG=Rn.17564 /LL=81656 /DEF=Rattus norvegicus dihydropyrimidine dehydrogenase (Dpyd), mRNA. /PROD=dihydropyrimidine dehydrogenase /FL=gb:NM_031027.1 gb:D85035.1
1367995_at	623.3	794.4	630.9	732.5	739.5	594.6	744.7	621.6	797.5	762.1	618.4	735.8	857.5	996.2	897.7	747.1	683.4	791.5	709.8	768.3	842.8	798.2	732.9	767.4	618.4	747.4	687	664.4	gb:NM_012520.1 /DB_XREF=gi:6978606 /GEN=Cat /FEA=FLmRNA /CNT=16 /TID=Rn.3001.1 /TIER=FL+Stack /STK=11 /UG=Rn.3001 /LL=24248 /DEF=Rattus norvegicus Catalase (Cat), mRNA. /PROD=catalase /FL=gb:NM_012520.1 gb:M11670.1
1367996_a_at	23.4	35.9	29.5	20.6	33.3	26.8	22.7	34.2	28.6	40.7	35	28.1	47.8	34.6	38.8	25.1	15.1	26.5	28.8	46.8	51	53.3	27.5	54.9	49.3	50.9	26.1	15	gb:AF111099.1 /DB_XREF=gi:4185805 /FEA=mRNA /CNT=1 /TID=Rn.10776.4 /TIER=ConsEnd /STK=0 /UG=Rn.10776 /LL=65096 /UG_GENE=CL1BA /UG_TITLE=CL1BA protein /DEF=Rattus norvegicus latrophilin gene, partial sequence.
1367997_at	117.5	94.3	121.9	107.9	151.5	101.2	112.4	155.8	96.7	106.7	136.9	140.5	93.2	96.2	118.8	158.7	101	107	113.5	164.6	132	108.8	126.3	105	100.8	100	103.9	103.7	gb:NM_022947.1 /DB_XREF=gi:12621117 /GEN=Skd3 /FEA=FLmRNA /CNT=14 /TID=Rn.37542.1 /TIER=FL+Stack /STK=11 /UG=Rn.37542 /LL=65041 /DEF=Rattus norvegicus suppressor of K+ transport defect 3 (Skd3), mRNA. /PROD=suppressor of K+ transport defect 3 /FL=gb:NM_022947.1 gb:AB027570.1
1367998_at	10.9	26.5	10.2	24.3	5.1	17.8	19.3	27.5	37.8	11.4	19	29.1	26.2	31.4	31.1	22	9.7	12.2	12.2	27.7	5.8	12.1	26.9	11.2	17.3	35.5	21.7	29.9	gb:NM_053372.1 /DB_XREF=gi:16758101 /GEN=Slpi /FEA=FLmRNA /CNT=14 /TID=Rn.18560.1 /TIER=FL+Stack /STK=11 /UG=Rn.18560 /LL=84386 /DEF=Rattus norvegicus secretory leukocyte protease inhibitor (Slpi), mRNA. /PROD=secretory leukocyte protease inhibitor /FL=gb:AF178426.1 gb:AF151982.1 gb:NM_053372.1
1367999_at	577	642.4	557.9	593.2	603.5	521.5	585.2	613	658.7	782.4	575.1	725.8	801.9	681	698.3	624.3	528.4	602.6	597.3	735.7	794.7	928	587.6	778.6	896.3	945.2	554.8	501.6	gb:NM_032416.1 /DB_XREF=gi:14192932 /GEN=Aldh2 /FEA=FLmRNA /CNT=13 /TID=Rn.2300.1 /TIER=FL+Stack /STK=11 /UG=Rn.2300 /LL=29539 /DEF=Rattus norvegicus aldehyde dehydrogenase 2, mitochondrial (Aldh2), mRNA. /PROD=aldehyde dehydrogenase 2, mitochondrial /FL=gb:NM_032416.1
1368000_at	819.9	1243.2	941.6	907.1	1171	870.9	1067.5	1051.2	1265.2	1359.5	1035.6	1236.3	1247.2	1313.3	1511.4	1113.4	743	1113.6	1112	1341.9	1318.3	1272.7	1028.7	1329.2	1023.8	1361.6	1000	960.4	gb:NM_016994.1 /DB_XREF=gi:8393023 /GEN=C3 /FEA=FLmRNA /CNT=16 /TID=Rn.11378.1 /TIER=FL+Stack /STK=11 /UG=Rn.11378 /LL=24232 /DEF=Rattus norvegicus Complement component 3 (C3), mRNA. /PROD=complement component 3 /FL=gb:NM_016994.1
1368001_at	11.8	1.1	0.5	0.8	1.6	3.2	0.9	1.2	1.1	1.3	1	3.8	2.3	1.1	7.1	1.8	2.6	1.8	1.4	2.2	6.3	5.7	0.6	1.2	0.4	2	2.7	0.6	gb:NM_012905.1 /DB_XREF=gi:6978510 /GEN=Apeg1 /FEA=FLmRNA /CNT=16 /TID=Rn.11313.1 /TIER=FL+Stack /STK=11 /UG=Rn.11313 /LL=25381 /DEF=Rattus norvegicus Aortic preferentially expressed gene 1 (Apeg1), mRNA. /PROD=aortic preferentially expressed gene 1 /FL=gb:U57097.1 gb:NM_012905.1
1368002_at	77.4	80.9	79	85	97.5	96.2	104.8	77.1	102.3	128.8	105.1	93.5	99.3	119.3	101.6	110.6	87.2	130.2	94.1	84.1	87.2	66.7	72.3	79	91.2	81	83.5	81.3	gb:NM_031058.1 /DB_XREF=gi:13591998 /GEN=Msh2 /FEA=FLmRNA /CNT=15 /TID=Rn.3174.1 /TIER=FL+Stack /STK=11 /UG=Rn.3174 /LL=81709 /DEF=Rattus norvegicus mismatch repair protein (Msh2), mRNA. /PROD=mismatch repair protein 2 /FL=gb:NM_031058.1
1368003_at	22.7	18.9	18.2	25.9	19.7	14.5	22.6	24.9	11.8	27.5	13.5	17.3	22.5	17.7	15.9	26.2	13.1	19.1	19.1	11.4	14.2	25.7	20	15.8	22.3	9.3	18	17.4	gb:NM_053896.1 /DB_XREF=gi:16758767 /GEN=Aldh1a2 /FEA=FLmRNA /CNT=15 /TID=Rn.10514.1 /TIER=FL+Stack /STK=11 /UG=Rn.10514 /LL=116676 /DEF=Rattus norvegicus aldehyde dehydrogenase family 1, subfamily A2 (Aldh1a2), mRNA. /PROD=aldehyde dehydrogenase family 1, subfamily A2 /FL=gb:U60063.1 gb:NM_053896.1
1368004_at	634.1	673	703.9	675.2	729.8	664.9	675	732.8	666	786.9	649.4	726.3	857.1	747.2	781.2	672.9	678.9	730	711.6	809.9	683.4	596.7	769.5	692.3	630.1	658.5	684.9	585.8	gb:NM_022529.1 /DB_XREF=gi:11968113 /GEN=Mrpl23 /FEA=FLmRNA /CNT=15 /TID=Rn.1608.1 /TIER=FL+Stack /STK=11 /UG=Rn.1608 /LL=64360 /DEF=Rattus norvegicus mitochondrial ribosomal protein L23 (Mrpl23), mRNA. /PROD=ribosomal protein L23-related product homolog /FL=gb:U62635.1 gb:NM_022529.1
1368005_at	34.5	35.1	41.8	44.3	31.5	36	32.9	36.8	37.7	45.9	40.7	50.3	31.8	22.2	22.1	33.1	28.9	27.7	26.2	43.2	39.4	36.8	26.5	35.9	30.1	31.4	18.8	19.8	gb:NM_013138.1 /DB_XREF=gi:6981109 /GEN=Itpr3 /FEA=FLmRNA /CNT=14 /TID=Rn.11242.1 /TIER=FL+Stack /STK=11 /UG=Rn.11242 /LL=25679 /DEF=Rattus norvegicus Inositol 1, 4, 5-triphosphate receptor 3 (Itpr3), mRNA. /PROD=inositol 1, 4, 5-triphosphate receptor 3 /FL=gb:NM_013138.1 gb:L06096.1
1368006_at	44.8	39.1	26.6	47.3	66.7	35.9	34.5	45.4	60.1	70.6	71.2	95.7	57.1	32.5	68.8	64	85.6	88.2	78.5	79.2	46.4	49.9	49.1	71.3	34.9	38.4	52.5	51	gb:NM_053538.1 /DB_XREF=gi:16758303 /GEN=Laptm5 /FEA=FLmRNA /CNT=14 /TID=Rn.24799.1 /TIER=FL+Stack /STK=11 /UG=Rn.24799 /LL=89783 /DEF=Rattus norvegicus lysosomal-associated protein transmembrane 5 (Laptm5), mRNA. /PROD=lysosomal-associated protein transmembrane 5 /FL=gb:NM_053538.1 gb:AB046592.1
1368007_at	4.4	1.6	4.6	1.1	1.7	2.1	1.4	1.9	7.3	7.4	1.6	1.3	1.4	1.7	1.6	1.1	2.2	1.7	1.8	3.5	0.8	3.6	2.6	1.9	4.4	1.6	2.1	1.6	gb:NM_022849.1 /DB_XREF=gi:12408295 /GEN=Crpd /FEA=FLmRNA /CNT=13 /TID=Rn.10107.1 /TIER=FL+Stack /STK=11 /UG=Rn.10107 /LL=29164 /DEF=Rattus norvegicus crp-ductin (Crpd), mRNA. /PROD=crp-ductin /FL=gb:NM_022849.1 gb:U32681.1
1368008_at	73	88.3	77.4	84.7	82	75.6	83.9	67.1	142	111.2	126.3	146.2	126.9	121.8	108.9	115.3	94.7	102	108.4	118	109.9	104.5	102.9	107	78	85.2	89.3	82.7	gb:NM_021751.1 /DB_XREF=gi:11120697 /GEN=LOC60357 /FEA=FLmRNA /CNT=13 /TID=Rn.43387.1 /TIER=FL+Stack /STK=11 /UG=Rn.43387 /LL=60357 /DEF=Rattus norvegicus fudenine (LOC60357), mRNA. /PROD=fudenine /FL=gb:AF386758.1 gb:NM_021751.1 gb:AF263368.1
1368009_at	93.6	86.2	81.4	95.5	80.8	99.6	77.1	104.3	121.7	99	102	120.9	122.5	104.3	121.3	95.2	107.2	106.7	91.4	105.8	88	109.9	111.8	95.5	98.6	99.5	104	89.1	gb:NM_053765.1 /DB_XREF=gi:16758601 /GEN=Uae1 /FEA=FLmRNA /CNT=13 /TID=Rn.18753.1 /TIER=FL+Stack /STK=11 /UG=Rn.18753 /LL=114711 /DEF=Rattus norvegicus UDP-N-acetylglucosamine-2-epimeraseN-acetylmannosamine kinase (Uae1), mRNA. /PROD=UDP-N-acetylglucosamine-2-epimeraseN-acetylmannosamine kinase /FL=gb:NM_053765.1
1368010_at	67.2	62.6	65	73.7	69.6	55.3	64.3	66.9	80.6	76.9	65.7	81.1	85.6	81.9	73.7	93.4	65.9	87.8	62.8	100.7	81.2	77.1	84.4	79.9	72.2	84.9	79	73.7	gb:NM_053908.1 /DB_XREF=gi:16758787 /GEN=Ptph6 /FEA=FLmRNA /CNT=13 /TID=Rn.18985.1 /TIER=FL+Stack /STK=11 /UG=Rn.18985 /LL=116689 /DEF=Rattus norvegicus protein tyrosine phosphatase, non-receptor type 6 (Ptph6), mRNA. /PROD=protein tyrosine phosphatase, non-receptor type6 /FL=gb:NM_053908.1 gb:U77038.1
1368011_at	68.2	74	53.9	60.4	54.2	65.2	53.1	76	59.5	58.5	67.5	70.3	63.2	41.6	71.6	90	61.3	61.8	75	64.5	50.3	51	73.7	57.8	48.8	53.6	55.6	59	gb:NM_024153.1 /DB_XREF=gi:13162346 /GEN=Fdxr /FEA=FLmRNA /CNT=13 /TID=Rn.10860.1 /TIER=FL+Stack /STK=11 /UG=Rn.10860 /LL=79122 /DEF=Rattus norvegicus adrenodoxin reductase (Fdxr), mRNA. /PROD=adrenodoxin reductase /FL=gb:NM_024153.1 gb:D63761.1
1368012_at	128.9	145	140	153.6	136.7	126.3	140.7	135.1	142.5	155.9	139.9	142.6	147.1	171.4	158.1	150.3	127.2	125.3	149.1	150.3	134.4	132.9	122.6	134.5	115.7	121.7	127.8	122.4	gb:NM_022591.1 /DB_XREF=gi:12018249 /GEN=Tlp1 /FEA=FLmRNA /CNT=12 /TID=Rn.5890.1 /TIER=FL+Stack /STK=11 /UG=Rn.5890 /LL=64523 /DEF=Rattus norvegicus telomerase protein component 1 (Tlp1), mRNA. /PROD=telomerase protein component 1 /FL=gb:NM_022591.1 gb:U89282.1
1368013_at	28	32.9	25	21.3	47.8	28.5	24.7	25	50.5	30.3	44.3	48.7	55.6	61	55	59	30.7	40.1	40.5	38.9	37.6	27.8	43.4	52.8	30.7	39	50.9	30.2	gb:NM_080399.1 /DB_XREF=gi:17939351 /GEN=Smhs1 /FEA=FLmRNA /CNT=12 /TID=Rn.19672.1 /TIER=FL+Stack /STK=11 /UG=Rn.19672 /LL=140582 /DEF=Rattus norvegicus Smhs1 protein (Smhs1), mRNA. /PROD=Smhs1 protein /FL=gb:NM_080399.1 gb:AF327511.1
1368014_at	5.2	6.3	0.4	1.8	5.5	1.9	3.9	6.1	6.3	5	1.3	0.4	3	2.9	1.7	10.1	8.2	3	25.7	1.2	0.8	8.8	6.4	5.6	4.1	2	1.1	6.9	gb:AB048730.1 /DB_XREF=gi:12060419 /GEN=iPGES /FEA=FLmRNA /CNT=20 /TID=Rn.7730.1 /TIER=FL+Stack /STK=11 /UG=Rn.7730 /LL=59103 /DEF=Rattus norvegicus iPGES mRNA for inducible prostaglandin E synthase, complete cds. /PROD=inducible prostaglandin E synthase /FL=gb:AB035145.1 gb:AB041998.1 gb:AF280967.1 gb:NM_021583.1 gb:AB048730.1
1368015_at	12.7	8.9	15.2	19.2	21.9	6.4	20	16.7	13.4	14.4	17.8	15.5	11.5	19.8	19.3	9.8	12	28.2	7.4	5.5	20.8	17.2	15.9	16	14.9	17.5	28.4	22.1	gb:AF280967.1 /DB_XREF=gi:10946224 /FEA=FLmRNA /CNT=20 /TID=Rn.7730.1 /TIER=FL /STK=2 /UG=Rn.7730 /LL=59103 /UG_GENE=Ptges /DEF=Rattus norvegicus PGE synthase mRNA, complete cds. /PROD=PGE synthase /FL=gb:AB035145.1 gb:AB041998.1 gb:AF280967.1 gb:NM_021583.1 gb:AB048730.1
1368016_at	366.4	435.2	374.6	436.6	483.1	367.1	446.7	394.5	581.3	477.9	503.7	557.5	661.4	720.6	707.1	705.9	480.3	586	574.4	450.3	451.3	405.4	502.6	462	332.4	402.1	441.4	468.8	gb:NM_133299.1 /DB_XREF=gi:18959235 /GEN=Pecr /FEA=FLmRNA /CNT=17 /TID=Rn.19267.1 /TIER=FL+Stack /STK=11 /UG=Rn.19267 /LL=113956 /DEF=Rattus norvegicus perosisomal 2-enoyl-CoA reductase (Pecr), mRNA. /PROD=perosisomal 2-enoyl-CoA reductase /FL=gb:AF021854.1 gb:NM_133299.1 gb:AF099742.1
1368017_at	1	1.9	0.9	0.7	2.3	0.9	1	1.6	2.5	1.7	1.1	3.3	1.1	1.7	0.7	1	1.3	0.5	2	1.1	1	1.3	1	1.5	1.2	1.1	1.2	1.8	gb:NM_022582.1 /DB_XREF=gi:12018231 /GEN=Lgals7 /FEA=FLmRNA /CNT=16 /TID=Rn.6336.1 /TIER=FL+Stack /STK=11 /UG=Rn.6336 /LL=29518 /DEF=Rattus norvegicus lectin, galactose binding, soluble 7 (Lgals7), mRNA. /PROD=lectin, galactose binding, soluble 7 /FL=gb:AF036941.1 gb:U67883.1 gb:NM_022582.1
1368018_at	570	576	621.3	541.3	599	541.6	639.9	586.2	624	519	630.2	608.9	607.5	768.2	625.5	731.3	534.7	630.5	615.9	535.6	582.3	590.5	576.1	595.1	653.3	696.9	622.4	688.8	gb:NM_031359.1 /DB_XREF=gi:13786209 /GEN=Mkln1 /FEA=FLmRNA /CNT=15 /TID=Rn.6383.1 /TIER=FL+Stack /STK=11 /UG=Rn.6383 /LL=83536 /DEF=Rattus norvegicus muskelin (Mkln1), mRNA. /PROD=muskelin /FL=gb:NM_031359.1 gb:AB046442.1
1368019_at	145.3	148.8	152.2	177.4	165.2	154	148.4	177.8	169.5	134	141.4	168	135.9	132.8	155.9	148.7	120.4	135.6	151.8	137.8	164.1	146.1	161.8	156.5	168.1	175.4	145.2	140.5	gb:NM_019906.1 /DB_XREF=gi:9845250 /GEN=Frap1 /FEA=FLmRNA /CNT=14 /TID=Rn.11008.1 /TIER=FL+Stack /STK=11 /UG=Rn.11008 /LL=56718 /DEF=Rattus norvegicus rapamycin and FKBP12 target-1 protein (Frap1), mRNA. /PROD=rapamycin and FKBP12 target-1 protein /FL=gb:NM_019906.1 gb:L37085.1 gb:U11681.1
1368020_at	46.3	46.3	35.9	55.5	40.3	43.7	32.8	52.6	24.2	24.3	32.8	43.8	33.1	32.7	30.9	35.6	29.8	39.5	16.6	35.5	61.8	62	53.2	57.1	69.3	52.5	32.2	32.4	gb:NM_031062.1 /DB_XREF=gi:13592004 /GEN=Mvd /FEA=FLmRNA /CNT=13 /TID=Rn.10288.1 /TIER=FL+Stack /STK=11 /UG=Rn.10288 /LL=81726 /DEF=Rattus norvegicus mevalonate pyrophosphate decarboxylase (Mvd), mRNA. /PROD=mevalonate pyrophosphate decarboxylase /FL=gb:NM_031062.1 gb:U53706.1
1368021_at	36.8	50.3	38.3	28	32.7	29.7	33.1	28.7	35.3	25.9	20.3	26.2	58.7	71.6	42.3	51.8	29.3	35.1	20.3	29.7	43.4	26	33.8	33.1	31.6	34.2	44.4	36	gb:NM_130780.1 /DB_XREF=gi:18640731 /GEN=Adh1a /FEA=FLmRNA /CNT=13 /TID=Rn.756.1 /TIER=FL+Stack /STK=11 /UG=Rn.756 /LL=24172 /DEF=Rattus norvegicus Alcohol dehydrogenase (class I), alpha polypeptide (Adh1a), mRNA. /PROD=alcohol dehydrogenase (class I), alphapolypeptide /FL=gb:NM_130780.1 gb:NM_019286.1 gb:M15327.1
1368022_at	218.8	219.8	198.6	210.5	223.5	239	224.1	235.4	220.6	293.4	251	248.8	253.4	183.6	232.2	232.6	197.1	209.7	251.5	227.7	248.3	231.6	194.2	226.2	240.8	251.5	184.8	161.2	gb:NM_022944.1 /DB_XREF=gi:12621111 /GEN=Inppl1 /FEA=FLmRNA /CNT=12 /TID=Rn.42902.1 /TIER=FL+Stack /STK=11 /UG=Rn.42902 /LL=65038 /DEF=Rattus norvegicus SH2-containing inositol phosphatase 2 (Inppl1), mRNA. /PROD=SH2-containing inositol phosphatase 2 /FL=gb:NM_022944.1 gb:AB025794.1
1368023_at	82.8	82.4	65.8	85.6	94.5	67	64.8	91	89.6	83.9	72.7	69.8	95.2	88.9	80	80.6	76.4	65.7	57.4	86.1	83.3	82.8	81.3	77.1	85.3	88.2	83.4	73.4	gb:NM_053431.1 /DB_XREF=gi:16758171 /GEN=Qscn6 /FEA=FLmRNA /CNT=12 /TID=Rn.44920.1 /TIER=FL+Stack /STK=11 /UG=Rn.44920 /LL=84491 /DEF=Rattus norvegicus quiescin Q6 (Qscn6), mRNA. /PROD=quiescin Q6 /FL=gb:AF285078.1 gb:NM_053431.1 gb:AB044285.1
1368024_at	42.5	49.7	65.4	66.4	58.2	66.4	60.6	66.9	66.6	70.9	78.4	72.5	67.3	81.4	78.5	52.5	52.4	46.7	67.9	70.6	66.4	70	68.7	74	66	70.7	64.8	74.7	gb:AB044285.1 /DB_XREF=gi:12718819 /GEN=SOx /FEA=FLmRNA /CNT=12 /TID=Rn.44920.1 /TIER=FL /STK=1 /UG=Rn.44920 /LL=84491 /DEF=Rattus norvegicus SOx mRNA for sulfhydryl oxidase, complete cds. /PROD=sulfhydryl oxidase /FL=gb:AF285078.1 gb:NM_053431.1 gb:AB044285.1
1368025_at	158.5	122.4	142	149.9	186.2	143.7	117.7	140.7	194.8	160	165.8	191	172.5	166.7	176.8	146.9	146.6	125	141.3	154.8	190.5	190.5	168	158.9	156.2	174.3	142.9	148.8	gb:NM_080906.1 /DB_XREF=gi:18376838 /GEN=Rtp801 /FEA=FLmRNA /CNT=12 /TID=Rn.9775.1 /TIER=FL+Stack /STK=11 /UG=Rn.9775 /DEF=Rattus norvegicus HIF-1 responsive RTP801 (Rtp801), mRNA. /PROD=HIF-1 responsive RTP801 /FL=gb:NM_080906.1 gb:AF334162.1
1368026_at	234	194.8	186.6	164.2	242.5	183.2	187.9	197.3	162.4	202.7	181.7	266.1	185.5	166.2	190.2	163.8	173.9	181.1	229.1	230.4	212.5	225.7	182.3	211.1	228.3	260.2	140.9	190.4	gb:NM_133548.1 /DB_XREF=gi:19424217 /GEN=Hdgfrp2 /FEA=FLmRNA /CNT=11 /TID=Rn.22143.1 /TIER=FL+Stack /STK=11 /UG=Rn.22143 /LL=171073 /DEF=Rattus norvegicus hepatoma-derived growth factor, related protein 2 (Hdgfrp2), mRNA. /PROD=hepatoma-derived growth factor, related protein2 /FL=gb:AF355102.1 gb:NM_133548.1
1368027_at	53.4	45.5	50.6	48.5	74.5	36.2	44.5	67.3	94.1	71.4	74.9	81.3	60.3	46.3	54.3	78.2	69.8	53.4	77.9	73.3	55.9	41.7	56.5	49.5	39.4	35.1	60.9	59.5	gb:NM_012687.1 /DB_XREF=gi:6981633 /GEN=Tbxas1 /FEA=FLmRNA /CNT=11 /TID=Rn.16283.1 /TIER=FL+Stack /STK=11 /UG=Rn.16283 /LL=24886 /DEF=Rattus norvegicus ThromboxA ane synthase 1 (Tbxas1), mRNA. /PROD=thromboxA ane synthase 1 /FL=gb:D28773.1 gb:NM_012687.1 gb:D31798.1
1368028_at	16.1	10.7	14.7	10.1	16.2	10.7	9.5	6.2	1.2	8.9	8.9	7.5	7.8	14.9	1.3	9	10.7	13.2	11.4	9.6	13.1	11.5	12.7	11.6	5.4	4.4	2.1	11.7	gb:NM_012633.1 /DB_XREF=gi:6981415 /GEN=Prph /FEA=FLmRNA /CNT=34 /TID=Rn.11086.1 /TIER=FL+Stack /STK=10 /UG=Rn.11086 /LL=24688 /DEF=Rattus norvegicus Peripherin (Prph), mRNA. /PROD=peripherin /FL=gb:AF031878.1 gb:NM_012633.1
1368029_at	1714.8	1639.7	1402.2	1482.2	1505.1	1577.9	1608.8	1418.2	1408.2	1149.9	1384.5	1264.2	1293.8	1363.4	1361.2	1385.5	1473	1476	1523.3	1116.1	1046.5	1066.7	1346.8	1167.5	1149.1	1182.7	1419.4	1530.3	gb:NM_013106.1 /DB_XREF=gi:6980963 /GEN=Gnai3 /FEA=FLmRNA /CNT=29 /TID=Rn.4368.1 /TIER=FL+Stack /STK=10 /UG=Rn.4368 /LL=25643 /DEF=Rattus norvegicus Guanine nucleotide binding, protein, alpha inhibiting polypeptide 3 (Gnai3), mRNA. /PROD=guanine nucleotide binding, protein, alphainhibiting polypeptide 3 /FL=gb:M20713.1 gb:J03219.1 gb:NM_013106.1
1368030_at	314.3	296.3	383.7	374.3	387.5	347.4	381	315.1	377.1	326.3	346.3	329.6	266.6	291.3	295	437.5	382.9	388.7	343	303.7	385.2	457.9	317	337.6	435.5	443.3	445.2	502.2	gb:J03219.1 /DB_XREF=gi:204320 /FEA=FLmRNA /CNT=29 /TID=Rn.4368.1 /TIER=FL /STK=1 /UG=Rn.4368 /LL=25643 /UG_GENE=Gnai3 /UG_TITLE=Guanine nucleotide binding, protein, alpha inhibiting polypeptide 3 /DEF=Rat Gi3 protein alpha subunit mRNA, complete cds. /FL=gb:M20713.1 gb:J03219.1 gb:NM_013106.1
1368031_at	276.2	220.1	239.8	238.2	230.7	250.3	259.5	272.5	181.9	191.5	211.3	188.4	178.2	176.3	176.1	152.4	200.2	195.7	216.2	208.9	209.5	205.7	179.5	205.8	236.6	249.1	202.6	209.8	gb:NM_022869.1 /DB_XREF=gi:12408333 /GEN=Nopp140 /FEA=FLmRNA /CNT=46 /TID=Rn.9517.1 /TIER=FL+Stack /STK=10 /UG=Rn.9517 /LL=64896 /DEF=Rattus norvegicus nucleolar phosphoprotein p130 (Nopp140), mRNA. /PROD=nucleolar phosphoprotein p130 /FL=gb:M94288.1 gb:NM_022869.1 gb:M94287.1
1368032_at	336.6	341	362.9	410	352.1	371.9	359.6	355.1	243	325.5	270.4	267.8	247.2	221.5	243.2	252.8	337.2	331.8	330.3	400.8	384.7	290.4	330	359.8	426.1	388.9	358.9	342.7	gb:M94288.1 /DB_XREF=gi:205751 /FEA=FLmRNA /CNT=46 /TID=Rn.9517.1 /TIER=FL /STK=3 /UG=Rn.9517 /LL=64896 /UG_GENE=Nopp140 /DEF=Rattus norvegicus nucleolar phosphoprotein of 140kD, Nopp140 mRNA, complete cds. /PROD=Nopp140 /FL=gb:M94288.1 gb:NM_022869.1 gb:M94287.1
1368033_at	36	50	95.3	106.1	85.2	77.9	88.4	89.3	75	79.4	52.7	69.3	64.7	61.9	41.4	79.8	102.8	60.8	88.3	97	77.9	81	53.2	82.8	99.4	104	85.2	108.1	gb:BI290791 /DB_XREF=gi:14949700 /DB_XREF=UI-R-DK0-cga-d-09-0-UI.s1 /CLONE=UI-R-DK0-cga-d-09-0-UI /FEA=FLmRNA /CNT=46 /TID=Rn.9517.1 /TIER=Stack /STK=13 /UG=Rn.9517 /LL=64896 /UG_GENE=Nopp140 /UG_TITLE=nucleolar phosphoprotein p130 /FL=gb:M94288.1 gb:NM_022869.1 gb:M94287.1
1368034_at	9.7	2.1	2.8	3.7	6.6	4.7	7.4	4.5	9.8	5.5	0.8	0.5	7.8	8.8	8.9	1.4	8.8	6.6	6.9	8.2	0.7	0.4	1.2	6.4	8.6	4.4	3.6	6.2	gb:NM_012526.1 /DB_XREF=gi:6978646 /GEN=Chgb /FEA=FLmRNA /CNT=67 /TID=Rn.11090.1 /TIER=FL+Stack /STK=10 /UG=Rn.11090 /LL=24259 /DEF=Rattus norvegicus Chromogranin B, parathyroid secretory protein (Chgb), mRNA. /PROD=chromogranin B, parathyroid secretory protein /FL=gb:AF019974.1 gb:NM_012526.1
1368035_a_at	534.4	631.7	529.2	465.8	483.5	449.4	486.6	522.2	582.9	625.5	545.2	627.4	665	585.6	629.1	528.7	416	459.3	507	689.3	670.5	876.6	503	664.7	736.1	751.4	472.4	415.5	gb:X83505.1 /DB_XREF=gi:732918 /FEA=mRNA /CNT=1 /TID=Rn.11386.2 /TIER=ConsEnd /STK=0 /UG=Rn.11386 /LL=29615 /UG_GENE=Ptprf /DEF=R.norvegicus mRNA for leucocyte common antigen-related protein (4685 bp). /PROD=leucocyte common antigen-related protein (LAR)
1368036_at	378.5	436.7	376.5	370.9	464	329.4	407	365.7	329.5	566.1	414.1	449.8	397.2	387.9	410.2	351.1	365.1	384.4	393.5	540.2	616.3	836.8	360.2	569.7	617.2	750.5	372.5	345.2	gb:M60103.1 /DB_XREF=gi:205130 /FEA=FLmRNA /CNT=35 /TID=Rn.11386.1 /TIER=Stack /STK=15 /UG=Rn.11386 /LL=29615 /UG_GENE=Ptprf /DEF=Rattus norvegicus leukocyte common antigen related protein mRNA, 3 end. /PROD=leukocyte common antigen related protein /FL=gb:L11586.1 gb:U00477.1 gb:NM_019249.1
1368037_at	393	402.6	413.2	418.8	468.2	416.4	420.3	426.3	450.6	464.7	454.8	462.4	487.3	484.7	501.6	450.7	449.7	448.7	427.1	444.2	439.2	424	424.1	458.6	436.4	434.3	440	422.5	gb:NM_019170.1 /DB_XREF=gi:9506466 /GEN=Cbr /FEA=FLmRNA /CNT=24 /TID=Rn.3425.1 /TIER=FL+Stack /STK=10 /UG=Rn.3425 /LL=29224 /DEF=Rattus norvegicus carbonyl reductase (Cbr), mRNA. /PROD=carbonyl reductase /FL=gb:NM_019170.1 gb:D89069.1
1368038_at	103.9	114.6	114.4	98.1	101.3	117	115.8	94.1	113.7	119.6	137.9	137.5	124.9	137.8	124.6	97.6	127.8	118.1	107.6	121	129.1	121.7	116.7	119.3	102.4	95.2	120.6	113	gb:AF260258.1 /DB_XREF=gi:7839519 /FEA=FLmRNA /CNT=50 /TID=Rn.6258.1 /TIER=FL+Stack /STK=10 /UG=Rn.6258 /LL=64531 /UG_GENE=Synj2bp /DEF=Rattus norvegicus NPW16 mRNA, complete cds. /PROD=NPW16 /FL=gb:AF260258.1 gb:AF107295.1 gb:NM_022599.1
1368039_at	15.4	13.4	17.8	5.7	16.5	15.2	25.3	12.8	17.1	14.2	20.5	14.1	12.8	14.8	22.2	15.9	14	18.2	12.9	14.8	27.4	40.6	10.7	11	31.5	24.1	17	14.1	gb:NM_022599.1 /DB_XREF=gi:12018265 /GEN=Synj2bp /FEA=FLmRNA /CNT=50 /TID=Rn.6258.1 /TIER=FL /STK=2 /UG=Rn.6258 /LL=64531 /DEF=Rattus norvegicus synaptojanin 2 binding protein (Synj2bp), mRNA. /PROD=outer membrane protein /FL=gb:AF260258.1 gb:AF107295.1 gb:NM_022599.1
1368040_at	164.9	159.3	170.8	181.3	172.8	169.6	152.7	174.3	165.7	171.9	193.4	134.9	174.1	169.1	144.3	179.1	157.8	164.4	151.2	131	137.5	154	145.9	132.8	143.7	137.9	165.2	186.3	gb:BI285174 /DB_XREF=gi:14938548 /DB_XREF=UI-R-DB0-byx-a-03-0-UI.s1 /CLONE=UI-R-DB0-byx-a-03-0-UI /FEA=FLmRNA /CNT=50 /TID=Rn.6258.1 /TIER=Stack /STK=11 /UG=Rn.6258 /LL=64531 /UG_GENE=Synj2bp /UG_TITLE=synaptojanin 2 binding protein /FL=gb:AF260258.1 gb:AF107295.1 gb:NM_022599.1
1368041_at	217.3	197.2	239.4	225.1	275.2	243.2	243.5	237	250.3	245	263	265.1	317.1	342.7	304.9	300.5	303	324.7	254.6	241.4	226.4	208.9	262.1	229.4	214.2	205.2	229.8	299.8	gb:BF284821 /DB_XREF=gi:11215891 /DB_XREF=EST449412 /CLONE=RGIEW77 /FEA=FLmRNA /CNT=50 /TID=Rn.6258.1 /TIER=Stack /STK=9 /UG=Rn.6258 /LL=64531 /UG_GENE=Synj2bp /UG_TITLE=synaptojanin 2 binding protein /FL=gb:AF260258.1 gb:AF107295.1 gb:NM_022599.1
1368042_a_at	1628.9	1526.1	1382.2	1788.2	1388.1	1392.6	1538.4	1426.6	1336.6	1198.8	1224.4	1407	1321.8	1486.3	1477.8	1414.6	1462	1475.4	1509.8	1539.7	1172.4	1027.5	1407.8	1168.9	1096.9	1139.3	1253.3	1268.8	gb:AF275734.1 /DB_XREF=gi:9082302 /FEA=FLmRNA /CNT=28 /TID=Rn.4121.1 /TIER=FL+Stack /STK=10 /UG=Rn.4121 /LL=25459 /UG_GENE=Hmg1 /DEF=Rattus norvegicus amphoterin mRNA, complete cds. /PROD=amphoterin /FL=gb:M64986.1 gb:AF275734.1 gb:NM_012963.1
1368043_at	303.6	294.9	296.8	294.2	322.2	301.4	286	252.8	299.2	259.4	277.6	268.1	240.2	247.8	286.5	260.3	342.9	302.7	260.5	273.9	357.2	305.6	378.5	300.7	345.1	330.5	345.9	308.6	gb:NM_053411.1 /DB_XREF=gi:16758147 /GEN=Snx1 /FEA=FLmRNA /CNT=17 /TID=Rn.2785.1 /TIER=FL+Stack /STK=10 /UG=Rn.2785 /LL=84471 /DEF=Rattus norvegicus sorting nexin 1 (Snx1), mRNA. /PROD=sorting nexin 1 /FL=gb:NM_053411.1 gb:AF218916.1
1368044_at	9.2	1.2	0.7	0.5	7.6	5.1	7.3	1	0.6	2.6	1.1	1	1.9	5.6	2.8	0.7	0.9	0.3	1.2	0.4	3.7	2.3	3.7	4.3	0.3	4.2	1.1	0.3	gb:NM_022669.1 /DB_XREF=gi:12083600 /GEN=Scg2 /FEA=FLmRNA /CNT=37 /TID=Rn.45602.1 /TIER=FL+Stack /STK=10 /UG=Rn.45602 /LL=24765 /DEF=Rattus norvegicus Secretogranin II (Scg2), mRNA. /PROD=secretogranin II /FL=gb:M93669.1 gb:NM_022669.1
1368045_at	254.9	229.3	250.1	235	300.1	252.1	264.7	253.5	260.5	205.4	265.1	247.4	289.8	309.2	300.1	350.3	271.5	295	265.6	168.2	215.2	169.1	241.6	222.6	180.4	199.9	273	320	gb:NM_133600.1 /DB_XREF=gi:19424309 /GEN=Slc31a1 /FEA=FLmRNA /CNT=19 /TID=Rn.2789.1 /TIER=FL+Stack /STK=10 /UG=Rn.2789 /LL=171135 /DEF=Rattus norvegicus solute carrier family 31 (copper transporters), member 1 (Slc31a1), mRNA. /PROD=solute carrier family 31 (copper transporters),member 1 /FL=gb:NM_133600.1 gb:AF268030.1
1368046_at	95.3	93.8	136.4	160.1	152.4	136.8	146.2	132.2	151.1	147.5	161.2	137.1	132.8	150.4	144.5	181.9	151.5	157.9	144.7	127.6	129	173.5	138.8	152.9	146.5	165	169.1	206.7	gb:NM_133600.1 /DB_XREF=gi:19424309 /GEN=Slc31a1 /FEA=FLmRNA /CNT=19 /TID=Rn.2789.1 /TIER=ConsEnd /STK=0 /UG=Rn.2789 /LL=171135 /DEF=Rattus norvegicus solute carrier family 31 (copper transporters), member 1 (Slc31a1), mRNA. /PROD=solute carrier family 31 (copper transporters),member 1 /FL=gb:NM_133600.1 gb:AF268030.1
1368047_at	15.4	26.8	24.2	35.7	21.8	13	18.4	21.3	12.1	22.8	23.6	14.3	28.9	20	22.9	23.3	19.6	21.8	30.8	28.7	44.3	49	33.3	48.9	49.5	56.5	35.1	16.9	gb:NM_022866.1 /DB_XREF=gi:12408327 /GEN=Nadc3 /FEA=FLmRNA /CNT=16 /TID=Rn.3587.1 /TIER=FL+Stack /STK=10 /UG=Rn.3587 /LL=64846 /DEF=Rattus norvegicus sodium-dependent high-affinity dicarboxylate transporter 3 (Nadc3), mRNA. /PROD=sodium-dependent high-affinity dicarboxylatetransporter 3 /FL=gb:NM_022866.1 gb:AF081825.1 gb:AF080451.1
1368048_at	21.3	12.6	15.4	3.3	13.8	18.2	11	17.8	1.8	6.2	3.7	1.8	2.6	13.6	0.8	0.7	7	19.1	5.5	5.8	14.2	15.8	9.8	13.6	13	8	16.7	18.1	gb:NM_012657.1 /DB_XREF=gi:6981575 /GEN=Spin2b /FEA=FLmRNA /CNT=16 /TID=Rn.34396.1 /TIER=FL+Stack /STK=10 /UG=Rn.34396 /LL=24794 /DEF=Rattus norvegicus Serine protease inhibitor (Spin2b), mRNA. /PROD=serine protease inhibitor 2b /FL=gb:NM_012657.1
1368049_at	2498.4	2359.6	2118.5	2424.9	2249.2	2293.5	2213.3	2080.3	2068.9	2059.7	1872.3	2047.7	1952.6	2123.1	1862.7	1987.3	2225.8	2298.1	2123.7	2185	1918.8	2042.8	1998	1961.7	2158.8	2164.4	1922.2	2010.3	gb:NM_012670.1 /DB_XREF=gi:6981641 /GEN=Tcp1 /FEA=FLmRNA /CNT=22 /TID=Rn.7102.1 /TIER=FL+Stack /STK=10 /UG=Rn.7102 /LL=24818 /DEF=Rattus norvegicus T-complex 1 (Tcp1), mRNA. /PROD=T-complex 1 /FL=gb:NM_012670.1
1368050_at	469.8	484.4	529.4	509.5	411.8	542	500.1	512	350.2	344.6	389.5	345	345.8	327.4	324.9	408.4	462.9	420.8	457	331.4	387	322.2	391.9	371.7	442.7	370.6	473.5	475.7	gb:NM_053662.1 /DB_XREF=gi:16758475 /GEN=Ccnl /FEA=FLmRNA /CNT=19 /TID=Rn.12962.1 /TIER=FL+Stack /STK=10 /UG=Rn.12962 /LL=114121 /DEF=Rattus norvegicus cyclin L (Ccnl), mRNA. /PROD=cyclin L /FL=gb:NM_053662.1 gb:AF030091.3
1368051_at	803	799.4	775.2	839.3	943.9	807.4	855.8	836.3	944.7	906.8	840	804.8	890.6	936.8	877	908.1	819.9	936.7	886	753.5	677.1	668.6	797.8	782	643.2	653.9	741.4	791.1	gb:NM_032066.1 /DB_XREF=gi:14091749 /GEN=LOC84013 /FEA=FLmRNA /CNT=18 /TID=Rn.19967.1 /TIER=FL+Stack /STK=10 /UG=Rn.19967 /LL=84013 /DEF=Rattus norvegicus smooth muscle-specific 17 beta-hydroxysteroid dehydrogenase type 3 (LOC84013), mRNA. /PROD=smooth muscle-specific 17 beta-hydroxysteroiddehydrogenase type 3 /FL=gb:U81186.1 gb:NM_032066.1
1368052_at	7.6	0.5	2.5	0.9	0.9	7	8.1	2	9.3	1.3	5.1	8.8	0.5	1	9.8	1.1	2.3	7.4	13.7	0.9	4.5	1.2	4.4	7.7	3.5	1.3	6.6	3.7	gb:NM_133526.1 /DB_XREF=gi:19424175 /GEN=Tm4sf3 /FEA=FLmRNA /CNT=17 /TID=Rn.6087.1 /TIER=FL+Stack /STK=10 /UG=Rn.6087 /LL=171048 /DEF=Rattus norvegicus transmembrane 4 superfamily member 3 (Tm4sf3), mRNA. /PROD=transmembrane 4 superfamily member 3 /FL=gb:NM_133526.1
1368053_at	143.4	193.2	157.6	138.4	152.8	146.8	134.3	160.2	111.4	180.7	156.9	162.9	180.2	146.9	155.5	134.7	98.6	119.3	131.3	150.5	233.6	249.4	123	192	290.6	245.2	155.3	133.5	gb:NM_031235.1 /DB_XREF=gi:13676838 /GEN=Par3 /FEA=FLmRNA /CNT=26 /TID=Rn.31803.1 /TIER=FL+Stack /STK=10 /UG=Rn.31803 /LL=81918 /DEF=Rattus norvegicus three-PDZ containing protein similar to C. elegans PAR3 (partitioning defect) (Par3), mRNA. /PROD=three-PDZ containing protein similar to C.elegans PAR3 (partitioning defect) /FL=gb:NM_031235.1 gb:AB005549.1
1368054_at	134.5	162.3	134.4	216	145	188.9	126.3	189.3	151.6	210.8	124.6	188.5	113.1	119.2	136.6	141.8	132.7	139.7	138.1	150.4	234.6	341.4	224.1	240.6	248.1	237.7	225	136.5	gb:NM_021755.1 /DB_XREF=gi:13489068 /GEN=Lmna /FEA=FLmRNA /CNT=23 /TID=Rn.44161.1 /TIER=FL+Stack /STK=10 /UG=Rn.44161 /LL=60374 /DEF=Rattus norvegicus lamin A (Lmna), mRNA. /PROD=lamin A /FL=gb:NM_021755.1
1368055_a_at	700.4	738.5	728.6	726.2	811.3	687.7	672.6	832.2	588.6	886.7	653.5	833.2	743.7	579.9	609.7	624.1	593.1	610.9	622.7	952	918	863.2	738.8	877.3	978.4	931.9	743.9	575.2	gb:BI282866 /DB_XREF=gi:14934055 /DB_XREF=UI-R-CW0s-ccc-c-10-0-UI.s1 /CLONE=UI-R-CW0s-ccc-c-10-0-UI /FEA=mRNA /CNT=15 /TID=Rn.44161.2 /TIER=Stack /STK=13 /UG=Rn.44161 /LL=60374 /UG_GENE=Lmna /UG_TITLE=lamin A
1368056_at	167.9	207.9	180.6	161.2	175.3	190.1	168.9	194	210.7	247.8	198.7	238.5	239.8	168.1	197.8	191.2	152.8	180.8	199	237.7	222.8	228.5	178.6	272.6	214.4	235.5	175.1	142.3	gb:U24150.1 /DB_XREF=gi:1061324 /FEA=FLmRNA /CNT=16 /TID=Rn.5875.1 /TIER=FL+Stack /STK=10 /UG=Rn.5875 /LL=24855 /UG_GENE=Tsc2 /UG_TITLE=Tuberous sclerosis 2, (renal carcinoma) /DEF=Rattus norvegicus tuberous sclerosis 2 homolog mRNA, complete cds. /FL=gb:U24150.1 gb:D50413.1 gb:NM_012680.1
1368057_at	192.6	182.3	195.3	176.7	191	227.1	195.2	249	220.7	222	153.7	176.9	148.1	214.8	182.9	163.3	175.1	162.8	189.5	207.7	208.9	228.2	223	192.4	177.8	212.8	201.8	185.4	gb:NM_012804.1 /DB_XREF=gi:6981449 /GEN=Abcd3 /FEA=FLmRNA /CNT=15 /TID=Rn.7024.1 /TIER=FL+Stack /STK=10 /UG=Rn.7024 /LL=25270 /DEF=Rattus norvegicus ATP-binding cassette, sub-family D (ALD), member 3 (Abcd3), mRNA. /PROD=peroxisomal membrane protein 1 /FL=gb:NM_012804.1
1368058_at	116.6	140	109.9	115.4	106.7	123.2	107.5	142	93.4	121.7	113.9	125	121.8	89.3	99.7	92.3	125.7	109	88.7	150	116	120.1	102.2	143.4	129.4	126	102.9	111.6	gb:NM_022394.1 /DB_XREF=gi:11693163 /GEN=Safb /FEA=FLmRNA /CNT=15 /TID=Rn.829.1 /TIER=FL+Stack /STK=10 /UG=Rn.829 /LL=64196 /DEF=Rattus norvegicus scaffold attachment factor B (Safb), mRNA. /PROD=scaffold attachment factor B /FL=gb:AF056324.1 gb:NM_022394.1
1368059_at	142.9	129.9	136.4	163.7	173.8	129.4	133	107.7	160.6	137.3	164.4	196.3	178.3	170.1	187.6	188.9	150.8	182.2	154.4	163	122.1	142.6	143.8	121.8	150	145.6	129.7	156.2	gb:NM_053955.1 /DB_XREF=gi:16758839 /GEN=Crym /FEA=FLmRNA /CNT=14 /TID=Rn.24561.1 /TIER=FL+Stack /STK=10 /UG=Rn.24561 /LL=117024 /DEF=Rattus norvegicus crystallin, mu (Crym), mRNA. /PROD=crystallin, mu /FL=gb:NM_053955.1
1368060_at	319.8	362.1	346.6	327.8	391.6	309.4	379.4	331.1	479.3	367.3	438	380.6	470.7	581	589.4	524.4	424.5	483.3	512.2	315.6	372.6	407.4	477.5	370.6	261.4	347.4	473.4	502.4	gb:NM_031714.1 /DB_XREF=gi:14269571 /GEN=Hrsp12 /FEA=FLmRNA /CNT=14 /TID=Rn.6987.1 /TIER=FL+Stack /STK=10 /UG=Rn.6987 /LL=65151 /DEF=Rattus norvegicus heat-responsive protein 12 (Hrsp12), mRNA. /PROD=heat-responsive protein 12 /FL=gb:NM_031714.1 gb:AF015949.1
1368061_at	6.2	9.8	10.8	2.3	11.1	10.3	7.8	10.3	2.3	0.8	10.7	12.2	12.9	16.3	10.8	0.5	10.1	2	13.4	12.2	7.5	10.8	7.7	16.3	11.1	8.3	13	8.8	gb:NM_031742.1 /DB_XREF=gi:13929045 /GEN=Kcnh1 /FEA=FLmRNA /CNT=13 /TID=Rn.11071.1 /TIER=FL+Stack /STK=10 /UG=Rn.11071 /LL=65198 /DEF=Rattus norvegicus potassium voltage-gated channel, subfamily H (eag-related), member 1 (Kcnh1), mRNA. /PROD=potassium voltage-gated channel, subfamily H(eag-related), member 1 /FL=gb:NM_031742.1
1368062_at	419.8	442.9	427.5	444.3	468.5	425.3	489.3	425.8	533.1	450.8	430.7	474	499.3	538.8	547.7	641.5	445.5	511.1	511.9	438.8	328.3	353.8	405.4	378.1	300.9	345.1	392.2	434.2	gb:NM_133593.1 /DB_XREF=gi:19424295 /GEN=Ap3m1 /FEA=FLmRNA /CNT=13 /TID=Rn.10959.1 /TIER=FL+Stack /STK=10 /UG=Rn.10959 /LL=171126 /DEF=Rattus norvegicus adaptor-related protein complex AP-3, mu 1 subunit (Ap3m1), mRNA. /PROD=adaptor-related protein complex AP-3, mu 1subunit /FL=gb:NM_133593.1 gb:L07073.1
1368063_a_at	552	551.2	575.1	521.5	502.8	581	545.2	502.4	450	436.5	484	438.2	405.1	400.1	409	442	469.8	453.4	544.6	468.9	477.9	446.4	443.9	471.3	495.2	466.1	508.9	520.5	gb:NM_133423.1 /DB_XREF=gi:19173797 /GEN=YT521 /FEA=FLmRNA /CNT=25 /TID=Rn.48752.1 /TIER=FL+Stack /STK=10 /UG=Rn.48752 /LL=170956 /DEF=Rattus norvegicus splicing factor YT521-B (YT521), mRNA. /PROD=splicing factor YT521-B /FL=gb:NM_133423.1 gb:AF144731.1
1368064_a_at	11.1	13.8	7.1	0.6	8.2	7.4	12.4	12.1	15.9	0.6	8.8	2.2	3.3	7.7	12.7	14	17.6	7	16.8	11.4	14.7	18.9	25.1	21.6	20.1	11.3	14.3	18	gb:U31884.1 /DB_XREF=gi:975308 /FEA=FLmRNA /CNT=1 /TID=Rn.11064.2 /TIER=FL /STK=1 /UG=Rn.11064 /LL=24311 /UG_GENE=Ddc /DEF=Rattus norvegicus aromatic L-amino acid decarboxylase mRNA, complete cds, alternatively spliced 3 end. /PROD=aromatic L-amino acid decarboxylase /FL=gb:U31884.1
1368065_at	251.6	271	346.2	300.2	268.6	281.9	247.7	281.2	276.8	300.3	263.6	272.8	260.7	188.7	280.7	267.2	255.8	235.4	223.1	288.6	351	364.6	285.8	369.6	376.5	337.3	330.6	291.7	gb:NM_053341.1 /DB_XREF=gi:16758059 /GEN=Rgs19 /FEA=FLmRNA /CNT=16 /TID=Rn.30044.1 /TIER=FL+Stack /STK=10 /UG=Rn.30044 /LL=83823 /DEF=Rattus norvegicus regulator of G-protein signaling 19 (Rgs19), mRNA. /PROD=regulator of G-protein signaling 19 /FL=gb:AF032120.1 gb:AF089817.1 gb:NM_053341.1
1368066_at	24.4	40.4	42.8	45.4	44.6	39.8	31.2	38.6	37.1	61.9	40.2	53.1	55.1	33.2	29.7	41.4	32.6	37.2	36.9	72.4	92.2	156.1	40.7	78.4	142.7	136.2	54.6	32	gb:NM_053812.1 /DB_XREF=gi:16758655 /GEN=Bak1 /FEA=FLmRNA /CNT=15 /TID=Rn.14598.1 /TIER=FL+Stack /STK=10 /UG=Rn.14598 /LL=116502 /DEF=Rattus norvegicus BCL2-antagonistkiller 1 (Bak1), mRNA. /PROD=BCL2-antagonistkiller 1 /FL=gb:NM_053812.1 gb:AF259504.1
1368067_at	352.4	366.1	374.4	403.1	365.4	359.4	425.3	320.9	347.5	346.3	389.4	340.4	354.7	362.5	352.5	345	382.9	404.7	351.2	351	321.4	326.8	366.2	338.2	355.5	326.8	369.2	384.2	gb:NM_031615.1 /DB_XREF=gi:13928841 /GEN=Znf148 /FEA=FLmRNA /CNT=14 /TID=Rn.64671.1 /TIER=FL+Stack /STK=10 /UG=Rn.64671 /LL=58820 /DEF=Rattus norvegicus zinc finger protein 148 (Znf148), mRNA. /PROD=zinc finger protein 148 /FL=gb:U30381.1 gb:NM_031615.1
1368068_a_at	97.6	104.5	100.3	106	127	105.8	91.7	103	89.7	135.4	108.2	126.9	123.8	96.6	116.3	120.2	129.4	117.7	116.3	127.4	124.6	135	102.4	112.2	138.2	141.1	111.1	101.2	gb:NM_130740.1 /DB_XREF=gi:18543342 /GEN=Pacsin2 /FEA=FLmRNA /CNT=14 /TID=Rn.22783.1 /TIER=FL+Stack /STK=10 /UG=Rn.22783 /LL=124461 /DEF=Rattus norvegicus protein kinase C and casein kinase substrate in neurons 2 (Pacsin2), mRNA. /PROD=protein kinase C and casein kinase substrate inneurons 2 /FL=gb:AF139492.1 gb:NM_130740.1 gb:AF139494.1
1368069_at	201.7	216.7	250	239	249.7	248.2	224.6	288.2	270.8	286.6	207.6	287.7	266.7	190	244.2	238	243.2	241.1	238.1	239.5	258.3	255.2	206.4	260.9	251.6	270.7	249.4	243	gb:NM_031153.1 /DB_XREF=gi:13592149 /GEN=Conneck1 /FEA=FLmRNA /CNT=14 /TID=Rn.38393.1 /TIER=FL+Stack /STK=10 /UG=Rn.38393 /LL=81859 /DEF=Rattus norvegicus shank-interacting protein (Conneck1), mRNA. /PROD=shank-interacting protein /FL=gb:NM_031153.1 gb:AF203906.1
1368070_at	253.4	255.3	266.8	269.8	283.2	270.6	267.1	279.6	266.6	228.8	255.5	265.2	258.7	248.8	285.6	274.9	282.6	258.2	238.4	247.9	231.1	214.3	261.9	243.8	207.6	238.2	243.9	251.9	gb:NM_031656.1 /DB_XREF=gi:13928907 /GEN=Stx8 /FEA=FLmRNA /CNT=14 /TID=Rn.20291.1 /TIER=FL+Stack /STK=10 /UG=Rn.20291 /LL=59074 /DEF=Rattus norvegicus syntaxin-like protein 3I35 (Stx8), mRNA. /PROD=syntaxin-like protein 3I35 /FL=gb:NM_031656.1 gb:AF033109.1
1368071_at	421.9	564.7	477.1	406	417	497.4	407.6	465.8	499.5	503.3	409.7	523.2	538.5	423.2	492.8	408.7	444.2	434.5	422.8	531.3	435.4	479.6	474.6	528.9	434.4	518.4	406.2	448.6	gb:NM_134410.1 /DB_XREF=gi:19705542 /GEN=Mg87 /FEA=FLmRNA /CNT=13 /TID=Rn.11802.1 /TIER=FL+Stack /STK=10 /UG=Rn.11802 /LL=171451 /DEF=Rattus norvegicus Mg87 protein (Mg87), mRNA. /PROD=Mg87 protein /FL=gb:NM_134410.1 gb:AF095741.1
1368072_at	565.7	509.7	448.3	426.6	545.3	512.7	488.5	474.9	445.1	375	477.2	365.5	476.3	565.2	518.5	547.5	448.5	525.9	493.4	338.4	569	466.8	432.8	374.2	491.3	497	443.5	549.7	gb:NM_019290.1 /DB_XREF=gi:9506428 /GEN=Btg3 /FEA=FLmRNA /CNT=13 /TID=Rn.8897.1 /TIER=FL+Stack /STK=10 /UG=Rn.8897 /LL=54230 /DEF=Rattus norvegicus B-cell translocation gene 3 (Btg3), mRNA. /PROD=B-cell translocation gene 3 /FL=gb:AF087037.1 gb:NM_019290.1
1368073_at	208.7	206.5	190.4	202.8	230.5	211.2	201.8	197.8	221.1	249.7	240.9	290.4	213.9	221.5	229.4	162.6	236.5	192	220.8	231.8	213	233.4	208.5	233.3	214.8	185.8	211.1	185.8	gb:NM_012591.1 /DB_XREF=gi:6981103 /GEN=Irf1 /FEA=FLmRNA /CNT=12 /TID=Rn.6396.1 /TIER=FL+Stack /STK=10 /UG=Rn.6396 /LL=24508 /DEF=Rattus norvegicus Interferon regulatory factor 1 (Irf1), mRNA. /PROD=interferon regulatory factor 1 /FL=gb:NM_012591.1 gb:M34253.1
1368074_at	30.4	32.1	28.1	28.8	19.2	30	36.1	35.4	47.8	43.7	25.2	35	40.6	59.8	41.3	32.8	31	34.8	41.1	39.5	36.6	36.1	29.9	38	36.1	27.1	34	35.2	gb:NM_080783.1 /DB_XREF=gi:18158452 /GEN=Gale /FEA=FLmRNA /CNT=12 /TID=Rn.29908.1 /TIER=FL+Stack /STK=10 /UG=Rn.29908 /DEF=Rattus norvegicus galactose-4-epimerase, UDP (Gale), mRNA. /PROD=galactose-4-epimerase, UDP /FL=gb:NM_080783.1
1368075_at	372.7	425.1	368.5	384.5	428.4	358.3	385.5	361	493	415.4	488.3	410.4	410.8	401	453.6	443.5	458.7	414.3	429.3	427.5	427.4	487.6	438.5	462.2	424.3	425.2	440.6	423.2	gb:NM_012732.2 /DB_XREF=gi:18777743 /GEN=Lipa /FEA=FLmRNA /CNT=19 /TID=Rn.48656.1 /TIER=FL+Stack /STK=10 /UG=Rn.48656 /DEF=Rattus norvegicus Cholesterol esterase (pancreatic) (Lipa), mRNA. /PROD=cholesterol esterase (pancreatic), see D3Wox12,D3Wox13 , D3Wox26 and D3Mgh25 /FL=gb:NM_012732.2
1368076_at	413.5	391.8	383.5	406.9	403.3	365.2	350.4	342.5	383.9	378.8	365.7	370.1	329.6	285.2	332.6	317.2	407.2	388.2	428.4	402.5	321.1	361.2	356.3	407.4	333.6	320.3	339.4	354.3	gb:NM_052801.1 /DB_XREF=gi:16258812 /GEN=Vhl /FEA=FLmRNA /CNT=17 /TID=Rn.11059.1 /TIER=FL+Stack /STK=10 /UG=Rn.11059 /LL=24874 /DEF=Rattus norvegicus von Hippel-Lindau syndrome (Vhl), mRNA. /PROD=von Hippel-Lindau syndrome /FL=gb:NM_052801.1 gb:U14746.1
1368077_at	90	143.1	113.2	105.6	115.6	97.3	135.4	105.7	164.6	131.2	134.1	168.8	148.1	186.2	191.4	148.7	113.4	161.7	166.4	136	118.1	112.9	125.2	106.7	91.9	129.6	122.4	115.2	gb:NM_012558.1 /DB_XREF=gi:6978830 /GEN=Fbp1 /FEA=FLmRNA /CNT=15 /TID=Rn.33703.1 /TIER=FL+Stack /STK=10 /UG=Rn.33703 /LL=24362 /DEF=Rattus norvegicus Fructose-1,6- biphosphatase (Fbp1), mRNA. /PROD=fructose-1,6- biphosphatase /FL=gb:NM_012558.1 gb:J04112.1 gb:M86240.1
1368078_at	0.9	0.3	0.9	2.3	1.1	0.7	1.6	1	1	3.6	0.1	3.6	7.3	7.5	1.4	0.9	3	0.4	0.7	1.1	0.1	0.6	0.7	4.8	4.9	0.4	3.5	3.4	gb:NM_022604.1 /DB_XREF=gi:12018273 /GEN=Pg25 /FEA=FLmRNA /CNT=13 /TID=Rn.6376.1 /TIER=FL+Stack /STK=10 /UG=Rn.6376 /LL=64536 /DEF=Rattus norvegicus pineal specific PG25 protein (Pg25), mRNA. /PROD=pineal specific PG25 protein /FL=gb:U80818.1 gb:NM_022604.1
1368079_at	104.4	111.3	105.2	123	115.4	103.5	104.5	111.4	128.7	143.2	118.7	114.1	147.4	136.9	123.7	156.5	87.2	122.2	107.2	126.2	146	129.5	124.7	126.3	131.4	150.6	118.8	114.3	gb:NM_053826.1 /DB_XREF=gi:16758675 /GEN=Pdk1 /FEA=FLmRNA /CNT=13 /TID=Rn.11185.1 /TIER=FL+Stack /STK=10 /UG=Rn.11185 /LL=116551 /DEF=Rattus norvegicus pyruvate dehydrogenase kinase, isoenzyme 1 (Pdk1), mRNA. /PROD=pyruvate dehydrogenase kinase, isoenzyme 1 /FL=gb:L22294.1 gb:NM_053826.1
1368080_at	8.1	8	2.6	12.4	4.2	6.1	5.8	5.7	7.5	5.7	6.3	9.8	6	7.6	12.2	12.3	13	10	6.8	13.2	4.9	5.7	5.3	9.1	1.8	11.2	12.4	7.9	gb:NM_054008.1 /DB_XREF=gi:16758927 /GEN=Rgc32 /FEA=FLmRNA /CNT=13 /TID=Rn.3504.1 /TIER=FL+Stack /STK=10 /UG=Rn.3504 /LL=117183 /DEF=Rattus norvegicus Rgc32 protein (Rgc32), mRNA. /PROD=Rgc32 protein /FL=gb:AF036548.1 gb:NM_054008.1
1368081_at	53.9	78.1	83.9	66.4	52.3	67.8	63	76.5	77.3	102.6	65.5	57.1	72.3	53.8	68.9	53.1	56.2	103.4	84.5	113.6	112	128.3	79.8	112.8	111.5	87.5	88.4	57.6	gb:NM_024396.1 /DB_XREF=gi:13242307 /GEN=Abca2 /FEA=FLmRNA /CNT=12 /TID=Rn.13115.1 /TIER=FL+Stack /STK=10 /UG=Rn.13115 /LL=79248 /DEF=Rattus norvegicus ATP-binding cassette, sub-family A (ABC1), member 2 (Abca2), mRNA. /PROD=ATP-binding cassette, sub-family A (ABC1),member 2 /FL=gb:NM_024396.1 gb:AB037937.1
1368082_at	156.8	209.9	171.7	160	190.2	155.4	143.4	207.6	180.9	279.8	174.7	258.6	235.4	139	156.4	171.8	114.1	163.8	164.7	274.5	250.1	315	144.9	254.3	318.7	314.9	159.1	130.9	gb:NM_017048.1 /DB_XREF=gi:8394309 /GEN=Slc4a2 /FEA=FLmRNA /CNT=12 /TID=Rn.9860.1 /TIER=FL+Stack /STK=10 /UG=Rn.9860 /LL=24780 /DEF=Rattus norvegicus Solute carrier family 4, member 2, anion exchange protein 2 (Slc4a2), mRNA. /PROD=solute carrier family 4, member 2, anionexchange protein 2 /FL=gb:NM_017048.1 gb:J05166.1
1368083_at	432.3	379.2	393.5	352.3	394.4	467.6	386.3	420.1	318.6	367.6	349.9	297.7	297.8	321.9	283.5	242.6	391.5	342.6	334.4	448.2	399.4	331.8	401.6	395.5	387.3	381.7	421	434.4	gb:NM_052981.1 /DB_XREF=gi:16418482 /GEN=Ccnh /FEA=FLmRNA /CNT=12 /TID=Rn.23255.1 /TIER=FL+Stack /STK=10 /UG=Rn.23255 /LL=84389 /DEF=Rattus norvegicus cyclin H (Ccnh), mRNA. /PROD=cyclin H /FL=gb:NM_052981.1 gb:AF154914.1
1368084_at	14	2.1	11.5	11.2	19.7	4.1	2.5	2.7	13.8	5.8	4.2	11.1	3.4	24.6	9.9	4.9	9.2	1.5	1.9	1	2.4	12.3	13.9	1.9	2.3	14.5	5.3	17.1	gb:NM_013097.1 /DB_XREF=gi:6978768 /GEN=Dnase1 /FEA=FLmRNA /CNT=12 /TID=Rn.6077.1 /TIER=FL+Stack /STK=10 /UG=Rn.6077 /LL=25633 /DEF=Rattus norvegicus Deoxyribonuclease I (Dnase1), mRNA. /PROD=deoxyribonuclease I /FL=gb:AF397151.1 gb:AF397150.1 gb:NM_013097.1
1368085_at	47.9	51.5	56.3	52.3	48	54	50.7	54.9	58.7	70.4	45.9	71.3	73.4	46.9	75.8	73.4	65.1	59.2	48.6	69.8	53.5	47.9	47.6	59.1	44.9	56.1	50.5	40.8	gb:NM_133595.1 /DB_XREF=gi:19424299 /GEN=Gchfr /FEA=FLmRNA /CNT=11 /TID=Rn.11137.1 /TIER=FL+Stack /STK=10 /UG=Rn.11137 /LL=171128 /DEF=Rattus norvegicus GTP cyclohydrolase I feedback regulatory protein (Gchfr), mRNA. /PROD=GTP cyclohydrolase I feedback regulatoryprotein /FL=gb:U85512.1 gb:U53710.1 gb:NM_133595.1
1368086_a_at	2.4	3.1	4.5	3.3	14.9	3.1	2.4	2.4	4	6.2	1.8	6.3	1.8	2.1	3.4	4.7	17.9	11.2	2.7	1.7	14.2	5.9	2.1	2.2	2.7	2.4	4.3	3.9	gb:D45252.1 /DB_XREF=gi:639864 /FEA=FLmRNA /CNT=1 /TID=Rn.10211.2 /TIER=FL /STK=1 /UG=Rn.10211 /LL=81681 /UG_GENE=Lss /DEF=Rattus norvegicus mRNA for 2,3-oxidosqualene:lanosterol cyclase, complete cds. /PROD=2,3-oxidosqualene:lanosterol cyclase /FL=gb:D45252.1
1368087_a_at	463.2	429.1	425.5	417.5	406.8	454.6	437	440.7	432.6	407.1	435.1	412	424.8	383.7	442	337.3	416.3	436.4	433.4	426.6	400.8	439.6	393.8	409.9	393.9	418.6	356.6	393.8	gb:NM_133545.1 /DB_XREF=gi:19424211 /GEN=Ptp2E /FEA=FLmRNA /CNT=14 /TID=Rn.11310.1 /TIER=FL+Stack /STK=10 /UG=Rn.11310 /LL=171070 /DEF=Rattus norvegicus protein tyrosine phosphatase 2E (Ptp2E), mRNA. /PROD=protein tyrosine phosphatase 2E /FL=gb:NM_133545.1 gb:U17971.1
1368088_at	173.4	163.8	174.2	139.4	172.3	168.6	169.9	185.4	217.5	177	189.4	188.6	260.5	198.2	229.9	208.8	180.1	147.2	174.9	185.3	158.5	154	182	173	148.8	143.2	187.7	172.4	gb:NM_080885.1 /DB_XREF=gi:18266681 /GEN=Cdk5 /FEA=FLmRNA /CNT=13 /TID=Rn.10749.1 /TIER=FL+Stack /STK=10 /UG=Rn.10749 /LL=140908 /DEF=Rattus norvegicus cyclin-dependent kinase 5 (Cdk5), mRNA. /PROD=cyclin-dependent kinase 5 /FL=gb:NM_080885.1 gb:L02121.1
1368089_at	36	25.3	27.4	31.2	29.1	30.2	29.5	38.2	18.7	29.6	26	24.6	27.6	21	27.9	31.6	21	22.1	30.8	24.6	32.4	27.2	29.2	23.6	32.5	26.3	29.8	25.7	gb:NM_031079.1 /DB_XREF=gi:13592020 /GEN=Pde2a /FEA=FLmRNA /CNT=11 /TID=Rn.10044.1 /TIER=FL+Stack /STK=10 /UG=Rn.10044 /LL=81743 /DEF=Rattus norvegicus cyclic GMP stimulated phosphodiesterase (Pde2a), mRNA. /PROD=cyclic GMP stimulated phosphodiesterase /FL=gb:NM_031079.1 gb:U21101.1
1368090_at	35.2	24.1	27.3	28.2	21.5	28.1	34.9	32.3	31.1	29.8	25.5	20.2	19	22.9	30.9	29.5	27.9	26.9	24.9	8.3	44.2	33.8	33.5	21.2	28.5	28.6	32.8	32.5	gb:NM_023976.2 /DB_XREF=gi:18677711 /GEN=Prx /FEA=FLmRNA /CNT=10 /TID=Rn.10395.1 /TIER=FL+Stack /STK=10 /UG=Rn.10395 /DEF=Rattus norvegicus periaxin (Prx), mRNA. /PROD=periaxin /FL=gb:NM_023976.2
1368091_at	26.3	20.6	24.5	22.2	25.4	14.4	9.9	18.1	44.7	39.4	33.4	32.6	60.8	32.1	61.8	36.7	14.1	14.8	16.2	23.2	44.2	37.7	23.5	34.2	31.2	27.2	32	25	gb:NM_053904.1 /DB_XREF=gi:16758779 /GEN=Oplah /FEA=FLmRNA /CNT=10 /TID=Rn.3066.1 /TIER=FL+Stack /STK=10 /UG=Rn.3066 /LL=116684 /DEF=Rattus norvegicus 5-oxoprolinase (ATP-hydrolysing) (Oplah), mRNA. /PROD=5-oxoprolinase (ATP-hydrolysing) /FL=gb:U70825.1 gb:NM_053904.1
1368092_at	118.8	152	134.8	148.6	163.5	115.4	138.9	145.4	196.7	159.2	167.4	209.2	199.6	190.7	210.9	182.4	125.8	167.4	149.5	168.1	153.2	171.5	187.3	184.6	136	160.7	157.2	139	gb:NM_017181.1 /DB_XREF=gi:8393348 /GEN=Fah /FEA=FLmRNA /CNT=10 /TID=Rn.9195.1 /TIER=FL+Stack /STK=10 /UG=Rn.9195 /LL=29383 /DEF=Rattus norvegicus fumarylacetoacetate hydrolase (Fah), mRNA. /PROD=fumarylacetoacetate hydrolase /FL=gb:M77694.1 gb:NM_017181.1
1368093_at	8.6	9.6	0.8	6.1	5.8	2.3	1.3	1.8	2.1	16	1.1	1.4	0.8	6	9.7	3.3	1.6	12.1	15	8.6	2.5	3.5	1.3	3.8	0.7	3.4	5	6.5	gb:NM_017239.1 /DB_XREF=gi:8393803 /GEN=Myh6 /FEA=FLmRNA /CNT=77 /TID=Rn.54399.1 /TIER=FL+Stack /STK=9 /UG=Rn.54399 /LL=29556 /DEF=Rattus norvegicus myosin heavy chain, polypeptide 6, cardiac muscle, alpha (Myh6), mRNA. /PROD=myosin heavy chain, polypeptide 6, cardiacmuscle, alpha /FL=gb:NM_017239.1
1368094_at	100.5	100.1	91.5	98.3	117.6	96.5	98.9	105.3	85.9	97.6	93.7	91.6	83.1	68.1	70.8	67.3	92.7	87.5	76.2	96.5	119.6	103.9	84.9	112.8	107.9	143.7	112.4	97.9	gb:NM_024002.1 /DB_XREF=gi:13027474 /GEN=Sbp2 /FEA=FLmRNA /CNT=30 /TID=Rn.25076.1 /TIER=FL+Stack /STK=9 /UG=Rn.25076 /LL=79049 /DEF=Rattus norvegicus SECIS binding protein 2 (Sbp2), mRNA. /PROD=SECIS binding protein 2 /FL=gb:NM_024002.1
1368095_at	343.9	392	392.9	382.2	437.6	374.4	349.7	400.3	441.7	436.3	410.5	448.6	439.5	525.3	510.8	437.9	419	477.1	411.6	471.9	517.7	525.2	531	493.7	531.6	546.8	451.8	402.1	gb:NM_013218.1 /DB_XREF=gi:6978478 /GEN=Ak3 /FEA=FLmRNA /CNT=25 /TID=Rn.60.1 /TIER=FL+Stack /STK=9 /UG=Rn.60 /LL=26956 /DEF=Rattus norvegicus adenylate kinase 3 (Ak3), mRNA. /PROD=adenylate kinase 3 /FL=gb:NM_013218.1 gb:D13062.1
1368096_at	285.6	284.8	279.2	293.4	277.6	326.2	316.6	284.9	288	247.6	273.7	331.9	300.1	284	335.7	258.5	290.1	351.6	314.9	293.8	269.1	261.4	279.6	283.2	258.3	262.4	281.8	238.5	gb:NM_133590.1 /DB_XREF=gi:19424289 /GEN=Rab29 /FEA=FLmRNA /CNT=19 /TID=Rn.4323.1 /TIER=FL+Stack /STK=9 /UG=Rn.4323 /LL=171122 /DEF=Rattus norvegicus Ras-related GTP-binding protein Rab29 (Rab29), mRNA. /PROD=Ras-related GTP-binding protein Rab29 /FL=gb:NM_133590.1
1368097_a_at	11.7	24.9	17.4	19.7	17.9	17.7	23	20.3	52.9	21.1	40.4	39.8	39.3	48.7	32.2	37.7	28.3	29.8	32.5	27	24.7	32.5	31	31.5	18	23.3	34.9	30.1	gb:NM_053865.1 /DB_XREF=gi:16758731 /GEN=Rtn1 /FEA=FLmRNA /CNT=20 /TID=Rn.55126.1 /TIER=FL+Stack /STK=9 /UG=Rn.55126 /LL=116644 /DEF=Rattus norvegicus reticulon 1 (Rtn1), mRNA. /PROD=reticulon 1 /FL=gb:U17604.1 gb:NM_053865.1
1368098_a_at	95.4	116.8	143.5	72.2	103.2	117.3	115.9	152	181.8	127.7	124.4	158.6	163.8	108.1	140.5	131	144.7	102.9	167.4	108	99.5	96.3	125.3	70	104.3	115.6	105.4	107	gb:M29294.1 /DB_XREF=gi:207007 /FEA=mRNA /CNT=1 /TID=Rn.11169.2 /TIER=ConsEnd /STK=0 /UG=Rn.11169 /LL=81781 /UG_GENE=Snrpn /UG_TITLE=small nuclear ribonucleoparticle-associated protein (snRNP) mRNA, clone Sm51 /DEF=Rat small nuclear ribonucleoparticle-associated protein (snRNP) mRNA, 3 end, clone Sm21.
1368099_at	158.4	171.5	148.7	138.5	147.1	147.5	167.2	133.3	145.9	159.3	165.9	152.6	161.5	177	154	143.4	150.2	176.2	158.1	148.8	153.9	159.5	138.1	154.8	155.6	156.1	136.9	144.2	gb:NM_053722.1 /DB_XREF=gi:16758539 /GEN=Clasp2 /FEA=FLmRNA /CNT=17 /TID=Rn.19943.1 /TIER=FL+Stack /STK=9 /UG=Rn.19943 /LL=114514 /DEF=Rattus norvegicus CLIP-associating protein 2 (Clasp2), mRNA. /PROD=CLIP-associating protein 2 /FL=gb:NM_053722.1
1368100_at	140.2	148.4	149.4	173.3	172.3	154.6	156.4	197	202.3	186.8	150.7	198.7	236.6	171.1	214.2	197.9	163.8	190.5	173.2	181.2	161.1	157.3	172	178.2	137.7	158.6	155.9	139.1	gb:NM_053568.1 /DB_XREF=gi:16758339 /GEN=Pcyt2 /FEA=FLmRNA /CNT=15 /TID=Rn.7291.1 /TIER=FL+Stack /STK=9 /UG=Rn.7291 /LL=89841 /DEF=Rattus norvegicus phosphate cytidylyltransferase 2, ethanolamine (Pcyt2), mRNA. /PROD=phosphate cytidylyltransferase 2, ethanolamine /FL=gb:NM_053568.1 gb:AF080568.1
1368101_at	96.3	97.6	123.9	87	113.8	91.6	99	100.8	103.2	104.9	111.8	124.5	113.7	109.1	141	131.2	114.3	99.8	116	134.6	134.2	129	135.2	122.1	128.2	133.3	120.8	124.3	gb:NM_012518.1 /DB_XREF=gi:6978590 /GEN=Calm3 /FEA=FLmRNA /CNT=15 /TID=Rn.48841.1 /TIER=FL+Stack /STK=9 /UG=Rn.48841 /LL=24244 /DEF=Rattus norvegicus Calmodulin III (Calm3), mRNA. /PROD=calmodulin III /FL=gb:NM_012518.1 gb:M16659.1
1368102_at	35.7	37	25.9	19.3	15.3	13.1	29.9	21.4	50.2	32.2	29.9	34.5	24.4	21.6	40.4	23.1	29.7	35	17.8	31	34.7	35.4	34.4	39.7	18.5	40.4	34.9	27.6	gb:NM_017081.1 /DB_XREF=gi:8393572 /GEN=Hsd11b2 /FEA=FLmRNA /CNT=14 /TID=Rn.10186.1 /TIER=FL+Stack /STK=9 /UG=Rn.10186 /LL=25117 /DEF=Rattus norvegicus Hydroxysteroid dehydrogenase, 11 beta type 2 (Hsd11b2), mRNA. /PROD=hydroxysteroid dehydrogenase, 11 beta type 2 /FL=gb:NM_017081.1 gb:U22424.1
1368103_at	90.7	87.4	79.8	89	64.9	71.3	72.2	55.6	45.3	68.7	49.4	72	40.7	31.3	41.7	28.9	71.1	72	60.3	80.7	74.8	73.7	67.1	73.8	53.2	62.3	71.3	58.3	gb:NM_053502.1 /DB_XREF=gi:16758261 /GEN=Abcg1 /FEA=FLmRNA /CNT=30 /TID=Rn.8398.1 /TIER=FL+Stack /STK=9 /UG=Rn.8398 /LL=85264 /DEF=Rattus norvegicus ATP-binding cassette, sub-family G (WHITE), member 1 (Abcg1), mRNA. /PROD=ATP-binding cassette, sub-family G (WHITE),member 1 /FL=gb:NM_053502.1
1368104_at	93.8	154.1	155.3	114.6	131.2	150.3	132.7	155.5	161.6	138.6	196.2	160.8	209.3	207.2	176.2	212.7	124	156	147.2	122.9	126.7	104.3	130.7	102.9	106.3	116.1	120.1	131.3	gb:NM_022589.1 /DB_XREF=gi:12018245 /GEN=Tspan-2 /FEA=FLmRNA /CNT=27 /TID=Rn.5872.1 /TIER=FL+Stack /STK=9 /UG=Rn.5872 /LL=64521 /DEF=Rattus norvegicus Tspan-2 protein (Tspan-2), mRNA. /PROD=Tspan-2 protein /FL=gb:NM_022589.1
1368105_at	153.4	174	169.6	169.2	151.7	141.7	177.5	147.3	178	152.2	196.5	186.3	202.1	188.9	221.5	217.7	176.8	166	180.7	152.5	141.2	154.8	158.8	148.6	142.3	154.7	153	175.6	gb:AI228231 /DB_XREF=gi:3812118 /DB_XREF=EST224926 /CLONE=RBRCS19 /FEA=FLmRNA /CNT=27 /TID=Rn.5872.1 /TIER=Stack /STK=7 /UG=Rn.5872 /LL=64521 /UG_GENE=Tspan-2 /UG_TITLE=Tspan-2 protein /FL=gb:NM_022589.1
1368106_at	1500.7	1118.3	1393.9	1394.4	1236.6	1452	1468.3	1352	987.5	945	1030.7	909	1089.8	785.5	911	1161.6	1316	1033.7	1171.3	1074.6	1195.6	1146.3	1355.1	1077.3	1362	1312.7	1357.6	1371.8	gb:NM_031821.1 /DB_XREF=gi:13929171 /GEN=Snk /FEA=FLmRNA /CNT=16 /TID=Rn.12100.1 /TIER=FL+Stack /STK=9 /UG=Rn.12100 /LL=83722 /DEF=Rattus norvegicus serum-inducible kinase (Snk), mRNA. /PROD=serum-inducible kinase /FL=gb:NM_031821.1 gb:AF136583.1
1368107_at	2.6	6.6	4.1	10.3	1	7.9	9.5	7.3	15.6	9.4	8.8	0.8	10.6	5.4	0.5	10.1	4.2	6.1	1.1	4.5	5.8	3.4	8.4	6.4	3.3	7.9	3.2	4.6	gb:NM_031316.1 /DB_XREF=gi:13786133 /GEN=Prlpj /FEA=FLmRNA /CNT=16 /TID=Rn.3248.1 /TIER=FL+Stack /STK=9 /UG=Rn.3248 /LL=58937 /DEF=Rattus norvegicus prolactin-like protein J (Prlpj), mRNA. /PROD=prolactin-like protein J /FL=gb:NM_031316.1 gb:AB019119.1 gb:AF150741.1 gb:AB019945.1
1368108_at	14.6	13.9	5.3	20	6.7	15.9	20.3	20.2	16.1	20.1	15.9	17.7	25.7	13.8	14.8	32.4	20.8	10.9	8.4	19.1	19.6	25	24.6	20	13.6	28.3	15.6	17.7	gb:NM_058213.1 /DB_XREF=gi:17157986 /GEN=Atp2a1 /FEA=FLmRNA /CNT=13 /TID=Rn.10833.1 /TIER=FL+Stack /STK=9 /UG=Rn.10833 /LL=116601 /DEF=Rattus norvegicus ATPase, Ca++ transporting, cardiac muscle, fast twitch 1 (Atp2a1), mRNA. /PROD=ATPase, Ca++ transporting, cardiac muscle, fasttwitch 1 /FL=gb:NM_058213.1
1368109_at	68.8	68.5	62.2	72.5	73.9	87.1	80	104.5	115.1	94.9	93.7	114.4	122.4	98.3	124.7	102.6	70.7	104	90.7	106.7	94.6	78.2	87.2	93.5	74.8	74	98.3	84.2	gb:NM_031337.1 /DB_XREF=gi:13786169 /GEN=Siat9 /FEA=FLmRNA /CNT=16 /TID=Rn.22706.1 /TIER=FL+Stack /STK=9 /UG=Rn.22706 /LL=83505 /DEF=Rattus norvegicus sialyltransferase 9 (CMP-NeuAc:lactosylceramide alpha-2,3-sialyltransferase; GM3 synthase) (Siat9), mRNA. /PROD=sialyltransferase 9 (CMP-NeuAc:lactosylceramidealpha-2,3-sialyltransferase; GM3 synthase) /FL=gb:AB018049.1 gb:NM_031337.1
1368110_a_at	0.8	0.3	0.4	0.5	0.8	0.8	2.2	0.8	1.8	1.3	0.7	1	1	1.4	0.7	1.1	0.6	2	0.9	3.1	1.7	5.2	1.1	0.6	2.1	1.8	0.8	1.1	gb:AB016962.1 /DB_XREF=gi:4417206 /GEN=synGAP-d /FEA=FLmRNA /CNT=15 /TID=Rn.9908.1 /TIER=FL /STK=1 /UG=Rn.9908 /LL=84551 /DEF=Rattus norvegicus mRNA for synGAP-d, complete cds. /PROD=synGAP-d /FL=gb:AB024400.1 gb:NM_053442.1 gb:AB016962.1
1368111_at	74.7	74.7	73	69.1	69.9	75.4	55.9	88.2	65.1	77.7	55	81.6	53.5	25.9	55.7	50	64.7	59.9	68.4	79.7	107	85.6	74.2	102	100.6	100	93.9	65.4	gb:NM_134403.1 /DB_XREF=gi:19705528 /GEN=Cca3 /FEA=FLmRNA /CNT=12 /TID=Rn.11149.1 /TIER=FL+Stack /STK=9 /UG=Rn.11149 /LL=171440 /DEF=Rattus norvegicus Cca3 protein (Cca3), mRNA. /PROD=Cca3 protein /FL=gb:AB000216.1 gb:NM_134403.1
1368112_at	2.5	1.6	2.4	3	11.4	4.2	3	1.7	3.2	1.8	1.5	2.7	3.5	1.4	1.8	3.8	3.2	2.3	3.1	3.5	1.3	1.6	2.3	2.6	2.9	7.9	1.7	2.2	gb:NM_013023.1 /DB_XREF=gi:6981499 /GEN=Sag /FEA=FLmRNA /CNT=12 /TID=Rn.9856.1 /TIER=FL+Stack /STK=9 /UG=Rn.9856 /LL=25539 /DEF=Rattus norvegicus S-antigen (Sag), mRNA. /PROD=S-antigen /FL=gb:M60737.1 gb:NM_013023.1
1368113_at	8.7	1.1	2.1	3.2	13.6	2.3	2.1	1.2	8.5	6	6	0.9	3.7	0.8	12.7	2	2.8	9.9	10.4	5.6	5	0.7	2.5	10.1	6.4	9.6	4	6.1	gb:NM_053844.1 /DB_XREF=gi:16758701 /GEN=Tff2 /FEA=FLmRNA /CNT=12 /TID=Rn.34367.1 /TIER=FL+Stack /STK=9 /UG=Rn.34367 /LL=116592 /DEF=Rattus norvegicus trefoil factor 2 (spasmolytic protein 1) (Tff2), mRNA. /PROD=trefoil factor 2 (spasmolytic protein 1) /FL=gb:M97255.1 gb:NM_053844.1
1368114_at	25.6	32.4	30.5	32.5	31.3	25.8	22.7	31.6	28.3	26.5	32.7	24.2	34.6	27.8	27.2	13.1	23.7	20.5	20.8	21.3	24.1	27.4	23.1	25.3	25.6	28.3	22.2	29.2	gb:NM_053428.1 /DB_XREF=gi:16758167 /GEN=Fgf13 /FEA=FLmRNA /CNT=24 /TID=Rn.15709.1 /TIER=FL+Stack /STK=9 /UG=Rn.15709 /LL=84488 /DEF=Rattus norvegicus fibroblast growth factor 13 (Fgf13), mRNA. /PROD=fibroblast growth factor 13 /FL=gb:AF271786.1 gb:NM_053428.1
1368115_at	377.9	336.5	392.2	419.1	400.9	453.6	335.4	417.9	267.8	261.5	246	266.3	268.6	210.8	232.3	241.2	305.9	289.6	253	351.3	292.9	259.2	321.8	225.3	320.7	307.3	346.2	298.4	gb:NM_031700.1 /DB_XREF=gi:13928977 /GEN=Cldn3 /FEA=FLmRNA /CNT=20 /TID=Rn.4513.1 /TIER=FL+Stack /STK=9 /UG=Rn.4513 /LL=65130 /DEF=Rattus norvegicus claudin 3 (Cldn3), mRNA. /PROD=claudin 3 /FL=gb:M74067.1 gb:NM_031700.1
1368116_a_at	75	83	97.2	97.4	86.7	71.1	86.1	87.9	94.8	80.2	80.6	94.1	108.8	116.4	89.6	127.2	108.5	108.9	113.9	95.1	75.7	88.7	84.2	82.3	77.6	89.7	91.7	116.7	gb:M57428.1 /DB_XREF=gi:206839 /GEN=S6 kinase /FEA=mRNA /CNT=1 /TID=Rn.4042.2 /TIER=ConsEnd /STK=0 /UG=Rn.4042 /LL=83840 /DEF=Rat S6 kinase mRNA, compelete cds. /PROD=S6 kinase
1368117_at	98.8	123.9	118.2	114.1	96.7	122.7	129.5	113.9	119.6	117.7	103.3	103.1	116.6	126.8	115.5	81.4	98.9	132.1	99.3	117.7	119.8	116.6	99.9	104.9	121.4	119.8	103.6	110.2	gb:NM_022865.1 /DB_XREF=gi:12408325 /GEN=Gphn /FEA=FLmRNA /CNT=13 /TID=Rn.11032.1 /TIER=FL+Stack /STK=9 /UG=Rn.11032 /LL=64845 /DEF=Rattus norvegicus Gephyrin (Gphn), mRNA. /PROD=gephyrin /FL=gb:NM_022865.1
1368118_at	525.3	489.1	482.6	462.7	513.5	516.4	531.2	478.4	391.6	371.1	461.3	376.1	370.9	361.2	376.8	381.2	514.9	466.9	421.3	406.5	428	384.4	489	432.8	437.7	454.6	535.6	551.2	gb:NM_031328.1 /DB_XREF=gi:13786151 /GEN=Bcl10 /FEA=FLmRNA /CNT=13 /TID=Rn.13007.1 /TIER=FL+Stack /STK=9 /UG=Rn.13007 /LL=83477 /DEF=Rattus norvegicus B-cell CLLlymphoma 10 (Bcl10), mRNA. /PROD=B-cell CLLlymphoma 10 /FL=gb:AB016069.1 gb:NM_031328.1
1368119_at	3.6	2.9	1.9	6.2	11.9	2.2	3.3	2.1	2.9	3.9	9	12.5	3.1	6.4	1.9	10.8	10.7	2.8	4.3	5.7	2.9	3.2	2.1	4.2	2.4	7.1	6.2	9.1	gb:NM_133562.1 /DB_XREF=gi:19424245 /GEN=Pib5pa /FEA=FLmRNA /CNT=12 /TID=Rn.23872.1 /TIER=FL+Stack /STK=9 /UG=Rn.23872 /LL=171088 /DEF=Rattus norvegicus phosphatidylinositol (4,5) bisphosphate 5-phosphatase, A (Pib5pa), mRNA. /PROD=phosphatidylinositol (4,5) bisphosphate5-phosphatase, A /FL=gb:NM_133562.1 gb:AB032551.1
1368120_at	0.6	1.1	1.2	0.4	3.4	7.7	4.7	3.5	6.4	4.8	7.4	0.6	1.6	0.5	4.4	1.1	1	1.7	12.9	0.8	2	0.7	7.7	2.9	0.9	1.1	1.9	4.8	gb:NM_031069.1 /DB_XREF=gi:13592010 /GEN=Nell1 /FEA=FLmRNA /CNT=12 /TID=Rn.10695.1 /TIER=FL+Stack /STK=9 /UG=Rn.10695 /LL=81733 /DEF=Rattus norvegicus protein kinase C-binding protein NELL1 (Nell1), mRNA. /PROD=protein kinase C-binding protein NELL1 /FL=gb:NM_031069.1 gb:U48246.1
1368121_at	300	465.6	429.6	486	589.4	368.2	485.1	419	592.6	562.9	398	537.5	884.7	1024.9	960.7	908.5	407.5	614.4	508.6	512.9	568.1	559.4	515.3	582.6	433.5	588.1	443.1	465.7	gb:NM_013215.1 /DB_XREF=gi:7106239 /GEN=AFAR /FEA=FLmRNA /CNT=11 /TID=Rn.6043.1 /TIER=FL+Stack /STK=9 /UG=Rn.6043 /LL=26760 /DEF=Rattus norvegicus aflatoxin B1 aldehyde reductase (AFAR), mRNA. /PROD=aflatoxin B1 aldehyde reductase /FL=gb:AF045464.1 gb:NM_013215.1
1368122_at	448.5	438.6	438.3	447.6	478.7	425.5	481.7	396.3	451	378.7	395.1	470.6	405.7	468.7	436.7	501.3	446.1	512.4	453.6	419	289.5	276.8	387.5	331.7	295.5	300.7	367.4	397.7	gb:NM_053438.1 /DB_XREF=gi:16758179 /GEN=Zfp103 /FEA=FLmRNA /CNT=20 /TID=Rn.45685.1 /TIER=FL+Stack /STK=9 /UG=Rn.45685 /LL=84508 /DEF=Rattus norvegicus zinc finger protein 103 (Zfp103), mRNA. /PROD=zinc finger protein 103 /FL=gb:AF306394.1 gb:NM_053438.1
1368123_at	31	26	33.9	31.5	23.3	27.1	34.8	25.2	23.3	21.1	21.6	25.4	23.2	18.8	24.2	34.9	20.5	20.6	14.4	25.7	32.5	32.4	22.3	31.4	31.7	30	20.8	26.4	gb:NM_052807.1 /DB_XREF=gi:16258822 /GEN=Igf1r /FEA=FLmRNA /CNT=12 /TID=Rn.10957.1 /TIER=FL+Stack /STK=9 /UG=Rn.10957 /LL=25718 /DEF=Rattus norvegicus Insulin-like growth factor 1 receptor (Igf1r), mRNA. /PROD=insulin-like growth factor 1 receptor /FL=gb:L29232.1 gb:NM_052807.1
1368124_at	119.8	118	147.4	89.5	120.2	141.2	115.5	138.6	84.9	108.7	90.5	95.6	97.9	87	91.6	124.8	84.1	93.6	109	121.9	136.6	138.6	108.4	117.8	166.9	157.6	121	113.9	gb:NM_133578.1 /DB_XREF=gi:19424267 /GEN=Cpg21 /FEA=FLmRNA /CNT=12 /TID=Rn.10877.1 /TIER=FL+Stack /STK=9 /UG=Rn.10877 /LL=171109 /DEF=Rattus norvegicus MAP-kinase phosphatase (cpg21) (Cpg21), mRNA. /PROD=MAP-kinase phosphatase (cpg21) /FL=gb:AF013144.1 gb:NM_133578.1
1368125_at	154.8	167.2	167.4	144.5	175.4	157.4	173.6	172	158.1	172.8	166.5	138.6	174.7	163.2	152.3	152.1	141	142.7	156.8	165.8	192.3	185.3	154.2	159.3	223.6	193.8	162.4	153.4	gb:NM_019229.1 /DB_XREF=gi:9507106 /GEN=Slc12a4 /FEA=FLmRNA /CNT=11 /TID=Rn.32091.1 /TIER=FL+Stack /STK=9 /UG=Rn.32091 /LL=29501 /DEF=Rattus norvegicus solute carrier family 12, member 4 (Slc12a4), mRNA. /PROD=solute carrier family 12, member 4 /FL=gb:NM_019229.1 gb:U55815.1
1368126_at	55.3	60.1	79.4	59.3	60.9	58.5	56.4	83.2	46.2	62.5	45.3	73.6	58	44.5	59.2	67.5	41.6	64.5	62.4	81.7	62.4	71.8	63.4	84.3	71.6	66.9	54.7	57.3	gb:NM_023104.1 /DB_XREF=gi:12831226 /GEN=LOC65984 /FEA=FLmRNA /CNT=11 /TID=Rn.9215.1 /TIER=FL+Stack /STK=9 /UG=Rn.9215 /LL=65984 /DEF=Rattus norvegicus acetoacetyl-CoA synthetase (LOC65984), mRNA. /PROD=acetoacetyl-CoA synthetase /FL=gb:AB026291.1 gb:NM_023104.1
1368127_at	20.3	19.1	24.3	15.4	17.3	11	32.6	9.8	26.4	22.3	9.9	22	18.3	19.1	23	15.3	23.1	12.2	18.3	11.4	12.5	22.8	18	13.2	7.9	16.8	11.2	17.6	gb:NM_017130.1 /DB_XREF=gi:8393827 /GEN=Neu2 /FEA=FLmRNA /CNT=11 /TID=Rn.9731.1 /TIER=FL+Stack /STK=9 /UG=Rn.9731 /LL=29204 /DEF=Rattus norvegicus neuraminidase 2 (Neu2), mRNA. /PROD=neuraminidase 2 /FL=gb:NM_017130.1 gb:D16300.1
1368128_at	1.1	0.7	0.8	0.7	0.6	0.7	0.8	1	0.9	1.1	0.9	1.2	0.8	2.1	0.6	1.1	0.7	0.7	1	0.7	0.5	0.8	0.7	0.9	0.7	0.8	1.1	0.6	gb:NM_031598.1 /DB_XREF=gi:13928813 /GEN=Pla2g2a /FEA=FLmRNA /CNT=11 /TID=Rn.11346.1 /TIER=FL+Stack /STK=9 /UG=Rn.11346 /LL=29692 /DEF=Rattus norvegicus phospholipase A2, group IIA (platelets, synovial fluid) (Pla2g2a), mRNA. /PROD=phospholipase A2, group IIA (platelets, synovialfluid) /FL=gb:D00523.1 gb:NM_031598.1 gb:M25148.1
1368129_at	160.2	162.3	153.7	158.9	130.1	171.6	165.9	158.1	109.1	142.1	135	118.9	122.9	106.4	145	136.3	149.6	153.5	128.4	104	142.9	118.6	141.5	131.2	152.2	148.2	144.8	130	gb:NM_031647.1 /DB_XREF=gi:13928893 /GEN=Sfmbt /FEA=FLmRNA /CNT=10 /TID=Rn.14839.1 /TIER=FL+Stack /STK=9 /UG=Rn.14839 /LL=58967 /DEF=Rattus norvegicus Scm-related gene containing four mbt domains (Sfmbt), mRNA. /PROD=Scm-related gene containing four mbt domains /FL=gb:AB032164.1 gb:NM_031647.1
1368130_at	4.5	2.1	5.8	3	0.8	1.3	5.5	4.6	1.7	4.2	1.4	1	1.4	1.2	1.5	4.9	8.2	1.8	8.8	0.9	3.2	4.2	1.3	5.4	1.4	9.3	1.8	1.5	gb:NM_031972.1 /DB_XREF=gi:14010868 /GEN=Aldh3a1 /FEA=FLmRNA /CNT=10 /TID=Rn.9810.1 /TIER=FL+Stack /STK=9 /UG=Rn.9810 /LL=25375 /DEF=Rattus norvegicus Aldehyde dehydrogenase class 3 (Aldh3a1), mRNA. /PROD=Aldehyde dehydrogenase class 3 /FL=gb:NM_031972.1 gb:J03637.1
1368131_at	0.8	1.7	0.7	0.7	0.9	1.8	1.3	2.6	3.7	1.1	0.7	5.2	0.9	1.2	0.5	1.2	8.3	0.7	0.8	5	1.1	1	0.4	0.9	1	0.7	1.3	0.8	gb:NM_031808.1 /DB_XREF=gi:13929145 /GEN=Capn6 /FEA=FLmRNA /CNT=12 /TID=Rn.2862.1 /TIER=FL+Stack /STK=9 /UG=Rn.2862 /LL=83685 /DEF=Rattus norvegicus calpain 6 (Capn6), mRNA. /PROD=calpain 6 /FL=gb:NM_031808.1 gb:AF067793.1
1368132_at	962.1	884.5	863.6	738.3	763	898.8	780	766.1	827.9	745.6	779.9	711.7	662.4	792.4	748.5	583.1	816.9	797	673.7	820.7	963.4	873.1	883.1	938.2	938.7	925.2	937.4	916.7	gb:NM_133317.1 /DB_XREF=gi:18959263 /GEN=Tob1 /FEA=FLmRNA /CNT=11 /TID=Rn.7819.1 /TIER=FL+Stack /STK=9 /UG=Rn.7819 /DEF=Rattus norvegicus transducer of ERBB2, 1 (Tob1), mRNA. /PROD=transducer of ERBB2, 1 /FL=gb:AF349723.1 gb:NM_133317.1
1368133_at	118.9	123.7	106.6	95.8	110.9	114.1	117.4	94.4	109.9	105.4	141.7	113.8	100.4	103.3	103.5	93.9	113	115.4	113.4	84.5	119.4	92.6	121.4	123.6	103.3	109	138.9	131.3	gb:NM_019196.1 /DB_XREF=gi:9506900 /GEN=Mpdz /FEA=FLmRNA /CNT=10 /TID=Rn.6684.1 /TIER=FL+Stack /STK=9 /UG=Rn.6684 /LL=29365 /DEF=Rattus norvegicus multiple PDZ domain protein (Mpdz), mRNA. /PROD=multiple PDZ domain protein /FL=gb:NM_019196.1
1368134_a_at	101.6	97.4	109.4	113.4	119.8	108.4	105.8	125.7	98.2	103	93.7	115.3	80.5	60.2	87.5	85.2	82.1	89	80.1	107.6	114.4	129.3	97.3	119.5	158.4	147.1	106.3	96.6	gb:NM_133380.1 /DB_XREF=gi:19173731 /GEN=Il4r /FEA=FLmRNA /CNT=10 /TID=Rn.10471.1 /TIER=FL+Stack /STK=9 /UG=Rn.10471 /LL=25084 /DEF=Rattus norvegicus Interleukin 4 receptor (Il4r), mRNA. /PROD=interleukin 4 receptor /FL=gb:AB015746.1 gb:NM_133380.1
1368135_at	3.3	17.7	11.2	4.5	7.4	3.1	5.3	2	1.9	2.8	3	8.6	8.3	23	5	5.2	3	3.6	14.9	1.5	2.6	3.7	3.7	8.4	16.3	1.8	27.5	13.3	gb:NM_021595.1 /DB_XREF=gi:11024675 /GEN=Ninj2 /FEA=FLmRNA /CNT=10 /TID=Rn.35505.1 /TIER=FL+Stack /STK=9 /UG=Rn.35505 /LL=59115 /DEF=Rattus norvegicus ninjurin2 (Ninj2), mRNA. /PROD=ninjurin2 /FL=gb:AF250322.1 gb:AB040815.1 gb:NM_021595.1
1368136_at	134.9	140	121.6	140.5	114.5	137.8	119.2	146.9	161.7	142.8	155	138	148.2	130.3	139.2	120.1	138	140.3	138.8	126.5	141.1	123.5	135.8	131.6	132.3	134.9	130.1	122.7	gb:NM_012887.1 /DB_XREF=gi:6981659 /GEN=Tmpo /FEA=FLmRNA /CNT=51 /TID=Rn.3364.1 /TIER=FL+Stack /STK=8 /UG=Rn.3364 /LL=25359 /DEF=Rattus norvegicus Thymopoietin (lamina associated polypeptide 2) (Tmpo), mRNA. /PROD=thymopoietin (lamina associated polypeptide 2) /FL=gb:U18314.1 gb:NM_012887.1
1368137_at	3.5	3.3	7.4	14.6	3.1	5.5	4.1	17.7	4	4.7	16.2	5.6	5.3	12.7	16.1	4.6	4.9	2.4	2.7	34.7	7.1	4	6.4	3.2	3.4	3.1	3.7	3.4	gb:NM_017212.1 /DB_XREF=gi:8393751 /GEN=Mapt /FEA=FLmRNA /CNT=55 /TID=Rn.2455.1 /TIER=FL+Stack /STK=8 /UG=Rn.2455 /LL=29477 /DEF=Rattus norvegicus microtubule-associated protein tau (Mapt), mRNA. /PROD=microtubule-associated protein tau /FL=gb:NM_017212.1
1368138_at	11.6	20.7	22.5	12.4	20.7	17.8	15.2	15.8	7.9	12.8	13.4	6.4	27.5	21.7	5.1	20.1	3.7	17.5	10.3	6.4	17.6	22.5	21.6	14.6	21.2	30.6	14.8	17.9	gb:BI281170 /DB_XREF=gi:14930636 /DB_XREF=UI-R-CT0s-cat-b-09-0-UI.s1 /CLONE=UI-R-CT0s-cat-b-09-0-UI /FEA=FLmRNA /CNT=55 /TID=Rn.2455.1 /TIER=Stack /STK=13 /UG=Rn.2455 /LL=29477 /UG_GENE=Mapt /UG_TITLE=microtubule-associated protein tau /FL=gb:NM_017212.1
1368139_s_at	10.1	21.9	13.1	4.3	24.4	17.2	22	28.7	18.1	33.7	13.8	28.2	33.1	20.9	36.7	31.2	16.6	17.2	18.3	26.4	41.2	62.2	24.6	36.4	40.7	42.4	25.4	31.7	gb:Y00714.1 /DB_XREF=gi:55670 /FEA=mRNA /CNT=1 /TID=Rn.25737.1 /TIER=ConsEnd /STK=0 /UG=Rn.25737 /LL=171322 /UG_GENE=Akp2 /UG_TITLE=alkaline phosphatase 2, liver /DEF=Rat mRNA for alkaline phosphatase (EC 3.1.3.1).
1368140_at	4	10	21.9	20.5	7.8	12.1	9	21.6	1.8	35.9	24.1	27.7	28.9	32.5	33.9	18	42.4	19.4	38.2	32.2	25.8	32.8	22.4	29.1	43.9	26.5	17.5	21.1	gb:AI011345 /DB_XREF=gi:3225177 /DB_XREF=EST205796 /CLONE=ROVAT65 /FEA=FLmRNA /CNT=34 /TID=Rn.18103.1 /TIER=Stack /STK=13 /UG=Rn.18103 /LL=116477 /UG_GENE=Prkwnk1 /UG_TITLE=protein kinase, lysine deficient 1 /FL=gb:AF227741.1 gb:NM_053794.1
1368141_at	2784.8	2544.4	2555.9	3180.3	2876.5	2697.6	2814.5	2431	2381.4	2497.5	2208.4	2300.2	2242.6	2414.9	2324.9	2866.2	2732.5	2840	2836.9	2604.5	1809.5	1618.1	2382.6	1831.5	1920.4	1908.6	2266.1	2469.5	gb:AF242550.1 /DB_XREF=gi:8650477 /FEA=FLmRNA /CNT=28 /TID=Rn.6187.1 /TIER=FL+Stack /STK=8 /UG=Rn.6187 /LL=64530 /UG_GENE=Cnbp /DEF=Rattus norvegicus cellular nucleic acid binding protein mRNA, complete cds. /PROD=cellular nucleic acid binding protein /FL=gb:AF242550.1 gb:NM_022598.1 gb:D45254.1
1368142_at	39	34.8	34.7	30.9	44.3	45.3	33.6	45.3	34.3	92.9	49.7	53.4	37.4	31.4	33.3	49.5	31.2	30	26.2	60.6	105	141.3	43.9	89.4	133.3	140.5	51	39.1	gb:NM_130416.1 /DB_XREF=gi:18426843 /GEN=Anxa7 /FEA=FLmRNA /CNT=30 /TID=Rn.18916.1 /TIER=FL+Stack /STK=8 /UG=Rn.18916 /DEF=Rattus norvegicus annexin A7 (Anxa7), mRNA. /PROD=annexin A7 /FL=gb:NM_130416.1 gb:AF280423.1
1368143_at	1025.1	987.9	996.4	1015.3	1079.6	981.3	992.9	975	944.3	996.4	963.6	903.9	904.5	974.4	922.4	1039.2	997.3	1131.5	991	936.1	851.6	919.7	951.8	893.3	899.1	906.3	917.6	979.2	gb:AI013902 /DB_XREF=gi:4133939 /DB_XREF=EST208577 /CLONE=RSPBZ28 /FEA=FLmRNA /CNT=30 /TID=Rn.18916.1 /TIER=Stack /STK=13 /UG=Rn.18916 /UG_TITLE=Rattus norvegicus annexin VII mRNA, complete cds /FL=gb:NM_130416.1 gb:AF280423.1
1368144_at	1338.4	1102.3	1197.9	1229	1210	1248.6	1219.7	1101	1235	1114.9	1343.6	1115.6	995.3	907.8	859.3	1286.2	1570.6	1207.8	1267.8	1160.4	989	1002.1	1128.6	1047.1	1127.2	969.2	1309.3	1280.2	gb:AF321837.1 /DB_XREF=gi:12958612 /FEA=FLmRNA /CNT=24 /TID=Rn.1892.1 /TIER=FL /STK=1 /UG=Rn.1892 /LL=84583 /UG_GENE=Rgs2 /DEF=Rattus norvegicus regulator of G-protein signaling 2 mRNA, complete cds. /PROD=regulator of G-protein signaling 2 /FL=gb:AF321837.1 gb:AY043246.1 gb:AF279918.1 gb:NM_053453.1
1368145_at	6.4	3	1.9	1	0.7	1	1	1.4	3.5	2.6	2.3	0.9	1.1	1.9	1.4	1.7	0.8	1	1.7	10.5	4.5	0.6	4	1.1	0.8	0.6	1.1	1.2	gb:NM_013002.1 /DB_XREF=gi:6981339 /GEN=Pcp4 /FEA=FLmRNA /CNT=17 /TID=Rn.9736.1 /TIER=FL+Stack /STK=8 /UG=Rn.9736 /LL=25510 /DEF=Rattus norvegicus Neuron specific protein PEP-19 (Purkinje cell protein 4) (Pcp4), mRNA. /PROD=neuron specific protein PEP-19 (Purkinje cellprotein 4) /FL=gb:NM_013002.1 gb:M24852.1
1368146_at	810.3	745.7	756.5	803.9	795.6	865.7	827.7	836.5	751.1	637.6	710.7	773.9	761.1	726.9	738	840.7	697.8	770.5	731.4	738	643.2	573.3	664	575.3	638	680.8	712.9	672.5	gb:U02553.1 /DB_XREF=gi:409022 /FEA=FLmRNA /CNT=32 /TID=Rn.31120.1 /TIER=FL+Stack /STK=8 /UG=Rn.31120 /LL=114856 /UG_GENE=Ptpn16 /DEF=Rattus norvegicus protein tyrosine phosphatase mRNA, complete cds. /PROD=protein tyrosine phosphatase /FL=gb:NM_053769.1 gb:U02553.1
1368147_at	141.1	120.1	196.5	182.4	164.8	166.5	132	177.3	145.1	197.4	158.4	195.4	199.1	161.4	159.5	226.6	171.5	135.3	140.2	162	255.4	230.1	176.5	227.1	253.4	246.6	217.8	210.3	gb:BE110108 /DB_XREF=gi:8502213 /DB_XREF=UI-R-BJ1-avf-b-07-0-UI.s1 /CLONE=UI-R-BJ1-avf-b-07-0-UI /FEA=FLmRNA /CNT=32 /TID=Rn.31120.1 /TIER=Stack /STK=7 /UG=Rn.31120 /LL=114856 /UG_GENE=Ptpn16 /UG_TITLE=protein tyrosine phosphatase, non-receptor type 16 /FL=gb:NM_053769.1 gb:U02553.1
1368148_at	2.8	7.6	6.4	1.8	9.8	5.1	0.6	8.3	20.3	2.4	2.9	1.4	3.2	5.3	6.3	2.5	3.3	2.1	9.6	2.1	2.5	5.3	1.6	4.5	2.1	5.7	0.7	12.8	gb:NM_012610.1 /DB_XREF=gi:6981271 /GEN=Ngfr /FEA=FLmRNA /CNT=19 /TID=Rn.10980.1 /TIER=FL+Stack /STK=8 /UG=Rn.10980 /LL=24596 /DEF=Rattus norvegicus Nerve growth factor receptor, fast (Ngfr), mRNA. /PROD=nerve growth factor receptor, fast /FL=gb:NM_012610.1
1368149_at	2.4	10.3	4.8	8.1	11.8	11.5	5.3	3.8	2.9	5.2	3.4	2.3	2.1	13.5	2.7	6	6	1.6	2.8	2.2	2.2	1.8	3.1	3.2	2.6	2.6	3.2	3.6	gb:AI029318 /DB_XREF=gi:4297741 /DB_XREF=UI-R-C0-ix-c-05-0-UI.s1 /CLONE=UI-R-C0-ix-c-05-0-UI /FEA=FLmRNA /CNT=24 /TID=Rn.10852.1 /TIER=ConsEnd /STK=4 /UG=Rn.10852 /LL=29560 /UG_GENE=Hif1a /UG_TITLE=hypoxia inducible factor 1, alpha subunit /FL=gb:AF057308.1 gb:NM_024359.1
1368150_at	28.2	58.7	42.1	52	44.2	30.9	51.8	38.7	60.4	49.9	43.4	59.7	55.4	70	81.9	62.5	29.2	57.3	68.1	48.7	58	63.7	46	48.8	42.2	53.5	39.2	40	gb:NM_031736.1 /DB_XREF=gi:13929033 /GEN=Slc27a2 /FEA=FLmRNA /CNT=16 /TID=Rn.3608.1 /TIER=FL+Stack /STK=8 /UG=Rn.3608 /LL=65192 /DEF=Rattus norvegicus solute carrier family 27 (fatty acid transporter), member 2 (Slc27a2), mRNA. /PROD=solute carrier family 27 (fatty acidtransporter), member 2 /FL=gb:D85100.1 gb:NM_031736.1
1368151_at	1042.3	983.3	986.6	988.5	980.2	1084.3	973.4	918.5	848.8	826.9	879.7	883.7	859	824.1	954.3	763.6	1047.3	930	945.3	945.9	725.4	689.8	833.8	871.5	780.3	770.9	878	892.9	gb:NM_019149.1 /DB_XREF=gi:9506880 /GEN=Matr3 /FEA=FLmRNA /CNT=23 /TID=Rn.29774.1 /TIER=FL+Stack /STK=8 /UG=Rn.29774 /LL=29150 /DEF=Rattus norvegicus matrin 3 (Matr3), mRNA. /PROD=matrin 3 /FL=gb:M63485.1 gb:NM_019149.1
1368152_at	155.2	140.1	136.4	161.5	163.1	155.8	146.3	172.8	147.2	164.7	157.3	168.2	161.2	138.9	165	139.7	153.9	152.1	170.1	153.4	132.5	132.4	145.4	152.9	132.4	147.9	149.2	140.1	gb:NM_133394.1 /DB_XREF=gi:19173749 /GEN=Serz-1 /FEA=FLmRNA /CNT=18 /TID=Rn.7790.1 /TIER=FL+Stack /STK=8 /UG=Rn.7790 /DEF=Rattus norvegicus putative zinc finger protein SERZ-1 (Serz-1), mRNA. /PROD=putative zinc finger protein SERZ-1 /FL=gb:NM_133394.1 gb:AY040615.1
1368153_a_at	99.4	98.9	64	82.4	76.4	75.2	87	121.1	102.4	90.4	76.1	74.1	77.9	82.2	76.8	85.9	74.5	53.1	74.2	81	115	125.2	115.3	109.6	107.5	102	98.9	79	gb:AJ293698.1 /DB_XREF=gi:12055375 /GEN=jac /FEA=mRNA /CNT=1 /TID=Rn.7504.2 /TIER=ConsEnd /STK=0 /UG=Rn.7504 /LL=117536 /DEF=Rattus norvegicus mRNA for Jacob protein alternatively spliced isoform delta1 (jac gene). /PROD=Jacob protein, alternatively spliced isoformdelta1
1368154_at	1.4	2.5	1.5	2	3	0.9	0.8	2.4	1.1	3	2.3	1.6	2.7	5.8	1.4	1.1	2.3	1.5	14.6	1.5	2.7	10.2	10.9	2.8	1.2	5.4	1.9	6.2	gb:NM_017090.1 /DB_XREF=gi:8393503 /GEN=Gucy1a3 /FEA=FLmRNA /CNT=15 /TID=Rn.1974.1 /TIER=FL+Stack /STK=8 /UG=Rn.1974 /LL=25201 /DEF=Rattus norvegicus guanylate cyclase 1, soluble, alpha 3 (Gucy1a3), mRNA. /PROD=guanylate cyclase, soluble, alpha 1 (GTPpyrophosphate - lyase) /FL=gb:NM_017090.1 gb:M57405.1 gb:U60835.1
1368155_at	13.8	8.9	6	11.8	14.3	12.5	15.5	9.6	18.2	15.5	11	22.2	35.5	46.4	58.4	30.6	21.3	24.5	14.9	20.7	61.7	36.3	45.2	38.3	20	33.1	25.6	21.7	gb:NM_031572.1 /DB_XREF=gi:13994165 /GEN=Cyp2c12 /FEA=FLmRNA /CNT=14 /TID=Rn.2586.1 /TIER=FL+Stack /STK=8 /UG=Rn.2586 /LL=25011 /DEF=Rattus norvegicus Cytochrom P450 15-beta gene (Cyp2c12), mRNA. /PROD=cytochrome P450 2C12 /FL=gb:NM_031572.1 gb:J03786.1 gb:NM_012709.1
1368156_at	27.8	11.9	9.2	27	8.9	6.5	7.1	16.8	25.7	28.7	15	19.3	21.4	15.4	15.8	17.5	15.5	14.3	7.8	25.7	21.2	25.7	24.6	21.8	22	19.7	21.6	15.3	gb:NM_031662.1 /DB_XREF=gi:13928915 /GEN=Camkk1 /FEA=FLmRNA /CNT=13 /TID=Rn.4851.1 /TIER=FL+Stack /STK=8 /UG=Rn.4851 /LL=60341 /DEF=Rattus norvegicus calciumcalmodulin-dependent protein kinase kinase 1, alpha (Camkk1), mRNA. /PROD=calciumcalmodulin-dependent protein kinasekinase 1, alpha /FL=gb:AB023658.1 gb:L42810.1 gb:NM_031662.1
1368157_at	19.3	6.8	16.3	17.6	24.8	28.3	16.2	30.1	23.3	26.9	16.6	29.3	14.4	23	13.9	6.9	11.8	19.3	14.5	18.4	15.8	24.2	25	18.3	14.3	17.3	18.9	11.4	gb:NM_024346.1 /DB_XREF=gi:13242232 /GEN=Sclip /FEA=FLmRNA /CNT=20 /TID=Rn.14961.1 /TIER=FL+Stack /STK=8 /UG=Rn.14961 /LL=29246 /DEF=Rattus norvegicus Scgn10 like-protein (Sclip), mRNA. /PROD=Scgn10 like-protein /FL=gb:NM_024346.1 gb:AY004290.1
1368158_at	272.9	247	255.4	285.3	233.1	295.6	269.1	245.6	264.6	218.1	249.1	234.5	236.8	246	282	321.4	253.5	249.7	245.8	242.4	209.9	219.5	244.1	236.9	226.8	240.4	253.2	305.2	gb:NM_019364.1 /DB_XREF=gi:9507018 /GEN=RA410 /FEA=FLmRNA /CNT=14 /TID=Rn.10761.1 /TIER=FL+Stack /STK=8 /UG=Rn.10761 /LL=54350 /DEF=Rattus norvegicus vesicle transport-related (RA410), mRNA. /PROD=vesicle transport-related /FL=gb:U35364.1 gb:NM_019364.1 gb:D79221.1 gb:U57687.1
1368159_at	80.4	94	88.7	120.2	103.4	91.9	113.1	103.7	98.1	146.9	123.8	103	152	114.1	140.8	129.3	76.8	88	79.4	92.8	97.2	96.8	112.2	125.8	114.6	93.3	115	88	gb:NM_080582.1 /DB_XREF=gi:18034784 /GEN=Abcb6 /FEA=FLmRNA /CNT=13 /TID=Rn.54408.1 /TIER=FL+Stack /STK=8 /UG=Rn.54408 /LL=140669 /DEF=Rattus norvegicus ATP-binding cassette, sub-family B (MDRTAP), member 6 (Abcb6), mRNA. /PROD=ATP-binding cassette, sub-family B (MDRTAP),member 6 /FL=gb:AF106563.1 gb:NM_080582.1
1368160_at	520	470.1	527.7	539.4	590.1	475.8	455.7	527.8	632.7	667.2	656.6	715.7	798.5	711.9	682.7	917.2	533	495.4	577.7	531.1	376.8	321.6	429.5	439.8	403.1	389.2	441.2	486.3	gb:NM_013144.1 /DB_XREF=gi:6981079 /GEN=Igfbp1 /FEA=FLmRNA /CNT=13 /TID=Rn.34026.1 /TIER=FL+Stack /STK=8 /UG=Rn.34026 /LL=25685 /DEF=Rattus norvegicus Insulin-like growth factor binding protein 1 (Igfbp1), mRNA. /PROD=insulin-like growth factor binding protein 1 /FL=gb:NM_013144.1 gb:M89791.1
1368161_a_at	3738.7	3995	3609	4591.6	3994	3676.1	3952.7	3844.3	3944.3	4143.5	3097.1	4078.3	4120.9	4067.8	4929.7	4598.4	3824.7	4188.9	4263.6	4161.8	3898.4	3849.8	4155.2	3385.9	3415.3	3802.6	3718.3	3579.6	gb:NM_012898.1 /DB_XREF=gi:6978476 /GEN=Ahsg /FEA=FLmRNA /CNT=12 /TID=Rn.32083.1 /TIER=FL+Stack /STK=8 /UG=Rn.32083 /LL=25373 /DEF=Rattus norvegicus alpha-2-HS-glycoprotein (Ahsg), mRNA. /PROD=alpha 2 HS-glycoprotein alpha 2 (fetuin) /FL=gb:NM_012898.1 gb:M29758.1
1368162_at	55.4	41.5	62.5	40	66.3	50.3	51.3	59.3	64.6	58.9	50.8	57.3	60.6	47.1	52.3	65.1	56.9	64.5	40.9	60.5	37.1	32.6	53.7	48.4	39	32.2	46.5	44.6	gb:NM_133566.1 /DB_XREF=gi:19424249 /GEN=LOC171096 /FEA=FLmRNA /CNT=12 /TID=Rn.9609.1 /TIER=FL+Stack /STK=8 /UG=Rn.9609 /DEF=Rattus norvegicus cystatin N (LOC171096), mRNA. /PROD=cystatin N /FL=gb:AY046415.1 gb:NM_133566.1
1368163_at	199	253.2	217	226.7	264.1	206.6	243.7	198	325.8	288.3	252.9	326.6	388.6	426.4	440.6	318.6	238.5	280.2	281.3	235.5	240.5	266.9	253.5	248.9	205.5	256.5	253.4	284.6	gb:J02997.1 /DB_XREF=gi:204463 /FEA=FLmRNA /CNT=21 /TID=Rn.1862.1 /TIER=FL+Stack /STK=8 /UG=Rn.1862 /LL=25253 /UG_GENE=Dpp4 /UG_TITLE=Dipeptidyl peptidase 4 /DEF=Rat bile canaliculus domain-specific membrane glycoprotein mRNA, complete cds. /FL=gb:J02997.1 gb:NM_012789.1 gb:J04591.1
1368164_at	88.8	88.3	77.8	80.1	97.4	91.9	95	79.3	89.2	91.3	108	79.6	88.3	97.4	95.7	83.9	76.2	69.6	96.9	57.4	81.7	65	98.6	101.6	63.5	80.3	101.5	103.5	gb:NM_053850.1 /DB_XREF=gi:16758713 /GEN=Blvra /FEA=FLmRNA /CNT=16 /TID=Rn.9865.1 /TIER=FL+Stack /STK=8 /UG=Rn.9865 /LL=116599 /DEF=Rattus norvegicus biliverdin reductase A (Blvra), mRNA. /PROD=biliverdin reductase A /FL=gb:M81681.1 gb:NM_053850.1
1368165_at	463.6	434.1	454.6	399.6	431.1	440.6	407.5	425.9	368.9	452.5	430.2	336.1	364.8	398.6	326.4	312	395.4	372.9	373.1	342.7	399.8	375.6	388.4	369.4	421.6	385	405.8	441.7	gb:NM_017243.1 /DB_XREF=gi:8394052 /GEN=Prps1 /FEA=FLmRNA /CNT=14 /TID=Rn.9761.1 /TIER=FL+Stack /STK=8 /UG=Rn.9761 /LL=29562 /DEF=Rattus norvegicus phosphoribosyl pyrophosphate synthetase 1 (Prps1), mRNA. /PROD=phosphoribosyl pyrophosphate synthetase 1 /FL=gb:M17258.1 gb:NM_017243.1 gb:M29392.1
1368166_at	68.1	81.3	80.6	61.4	69.9	84.5	63.2	91.3	88.5	60.4	82.1	88.4	95	77	86.5	89.1	56.2	82.4	68.9	85.9	48.1	50.7	62.4	52.7	61.8	61.1	70.7	64.1	gb:NM_031711.1 /DB_XREF=gi:13928995 /GEN=Arl2 /FEA=FLmRNA /CNT=14 /TID=Rn.36965.1 /TIER=FL+Stack /STK=8 /UG=Rn.36965 /LL=65142 /DEF=Rattus norvegicus ADP-ribosylation-like 2 (Arl2), mRNA. /PROD=ADP-ribosylation-like 2 /FL=gb:NM_031711.1
1368167_at	26.9	29.4	20.1	32.8	25.5	15.6	27.9	25.6	36.9	31.9	27.2	28.2	22.8	24.3	22.9	27.9	32.8	32	33.9	33.4	31.5	38.9	31.7	34.4	29	33.5	33.9	34.2	gb:NM_012938.1 /DB_XREF=gi:6978718 /GEN=Ctse /FEA=FLmRNA /CNT=13 /TID=Rn.6758.1 /TIER=FL+Stack /STK=8 /UG=Rn.6758 /LL=25424 /DEF=Rattus norvegicus Cathepsin E (Ctse), mRNA. /PROD=cathepsin E, (two slightly different products (aand b) may be due to differential splicing) /FL=gb:NM_012938.1 gb:D38104.1
1368168_at	33.4	41.1	33.2	27.3	32.4	25.9	24	29.7	48.6	48.7	48.9	40.4	25.6	40	58.1	50.8	21.8	29.5	31.4	40.4	37.4	45.9	29.5	43.9	24.4	34.8	33.6	22	gb:NM_053380.1 /DB_XREF=gi:16758109 /GEN=Slc34a2 /FEA=FLmRNA /CNT=12 /TID=Rn.16933.1 /TIER=FL+Stack /STK=8 /UG=Rn.16933 /LL=84395 /DEF=Rattus norvegicus solute carrier family 34 (sodium phosphate), member 2 (Slc34a2), mRNA. /PROD=solute carrier family 34 (sodium phosphate),member 2 /FL=gb:AF157026.1 gb:NM_053380.1
1368169_at	104.7	105.3	117.8	99.6	78.5	114.3	110.2	108	95.2	107.8	97.2	88.1	103.3	91.7	109.3	85.5	106	112.9	87.7	82.3	97.5	97.4	119.5	106.1	79.9	85.5	95.1	96.9	gb:NM_053460.1 /DB_XREF=gi:16758203 /GEN=Pick1 /FEA=FLmRNA /CNT=12 /TID=Rn.24750.1 /TIER=FL+Stack /STK=8 /UG=Rn.24750 /LL=84591 /DEF=Rattus norvegicus protein that interacts with C kinase 1 (Pick1), mRNA. /PROD=protein that interacts with C kinase 1 /FL=gb:AF327562.1 gb:NM_053460.1 gb:AF373289.1
1368170_at	1.9	6.7	4.8	7.3	1	2.6	0.5	3.4	4.6	1	4	3.6	0.9	2	6.8	3.7	7.4	5.5	1.6	6.7	1.5	0.7	2.6	6	3.9	5.9	1.1	5.2	gb:NM_024371.1 /DB_XREF=gi:13242268 /GEN=Gabt1 /FEA=FLmRNA /CNT=11 /TID=Rn.10035.1 /TIER=FL+Stack /STK=8 /UG=Rn.10035 /LL=79212 /DEF=Rattus norvegicus GABA transporter protein (Gabt1), mRNA. /PROD=GABA transporter protein /FL=gb:NM_024371.1 gb:M59742.1
1368171_at	1590.8	1662.3	1539.8	1577.7	1555.8	1646.4	1556.1	1529.9	1312.5	1272.3	1101.2	1261.2	1450.6	1603.1	1624.3	1500.4	1070.3	1134.7	1200.4	1271.4	1227.4	1115.5	1153.5	1177.8	1260.4	1335.3	1224.3	1241.7	gb:NM_017061.1 /DB_XREF=gi:8393732 /GEN=Lox /FEA=FLmRNA /CNT=25 /TID=Rn.11372.1 /TIER=FL+Stack /STK=8 /UG=Rn.11372 /LL=24914 /DEF=Rattus norvegicus Lysyl oxidase (Lox), mRNA. /PROD=lysyl oxidase (an H-rev gene with its expressiondown-regulated in HRAS-transformed rat 208F fibroblasts) /FL=gb:U11038.1 gb:NM_017061.1
1368172_a_at	784.9	833.7	825.4	807.6	801	911.6	829	761	797.9	645.6	721.5	750.6	732.7	892.8	953	913.1	650	626.5	612.5	687.7	801.1	937.6	809.7	794.8	895.7	929.6	822.9	760.5	gb:BI304009 /DB_XREF=gi:14980289 /DB_XREF=UI-R-DR0-cjc-c-04-0-UI.s1 /CLONE=UI-R-DR0-cjc-c-04-0-UI /FEA=FLmRNA /CNT=25 /TID=Rn.11372.1 /TIER=Stack /STK=6 /UG=Rn.11372 /LL=24914 /UG_GENE=Lox /UG_TITLE=Lysyl oxidase /FL=gb:U11038.1 gb:NM_017061.1
1368173_at	1117.9	1020.9	1123.9	1239.5	896.1	1018.2	1028.5	948.8	740	690.3	778.8	729.4	636.4	642.3	559.3	677.3	925.7	803.8	834	852.6	883.7	763.7	956.7	829.1	877.5	763.3	992.4	1011.2	gb:NM_021754.1 /DB_XREF=gi:11120703 /GEN=Nap65 /FEA=FLmRNA /CNT=21 /TID=Rn.43930.1 /TIER=FL+Stack /STK=8 /UG=Rn.43930 /LL=60373 /DEF=Rattus norvegicus Nopp140 associated protein (Nap65), mRNA. /PROD=Nopp140 associated protein /FL=gb:NM_021754.1 gb:AF194371.1
1368174_at	160	175.7	148	157.1	167.6	141.7	147.9	154.9	191.8	161.9	174.1	178.8	210	164.7	164.3	157.1	136.9	219.2	197	206.2	177.8	198.6	156.9	162.1	161.7	177	129.2	132.7	gb:NM_019371.1 /DB_XREF=gi:9507122 /GEN=SM-20 /FEA=FLmRNA /CNT=18 /TID=Rn.10994.1 /TIER=FL+Stack /STK=8 /UG=Rn.10994 /LL=54702 /DEF=Rattus norvegicus factor-responsive smooth muscle protein (SM-20), mRNA. /PROD=factor-responsive smooth muscle protein /FL=gb:U06713.1 gb:NM_019371.1
1368175_at	106.2	113.5	101.5	96.5	104.9	107	104.8	93.1	84	95	107.3	91.8	78.9	86.9	71.8	77.9	105.2	97.5	109.8	95.2	106.4	99.7	108.1	106.1	117.7	101	111.4	117.8	gb:NM_133620.1 /DB_XREF=gi:19424341 /GEN=Zhx1 /FEA=FLmRNA /CNT=14 /TID=Rn.16902.1 /TIER=FL+Stack /STK=8 /UG=Rn.16902 /DEF=Rattus norvegicus zinc-fingers and homeoboxes 1 (Zhx1), mRNA. /PROD=zinc-fingers and homeoboxes 1 /FL=gb:NM_133620.1 gb:AB072439.1
1368176_at	46.6	43.3	49.5	46.5	61	51.2	30.9	50.8	56.6	75.5	40.3	54.1	54.5	86.2	51	44.4	32.3	46.9	63.7	91.7	57.4	71.4	35.3	71.8	59.2	81.7	45	38.9	gb:NM_031528.1 /DB_XREF=gi:13928711 /GEN=Rara /FEA=FLmRNA /CNT=13 /TID=Rn.23656.1 /TIER=FL+Stack /STK=8 /UG=Rn.23656 /LL=24705 /DEF=Rattus norvegicus Retinoic acid receptor, alpha (Rara), mRNA. /PROD=retinoic acid receptor, alpha /FL=gb:U15211.1 gb:NM_031528.1
1368177_at	115.1	133.6	104.2	129.5	123.1	114	105.4	120.2	160.7	95.1	115.6	79.8	114.4	127.9	138.2	103.4	94.5	91.4	122.4	91	108.7	139.1	107.8	95.3	120.8	134.3	123.1	127.9	gb:NM_057107.1 /DB_XREF=gi:16923951 /GEN=Facl3 /FEA=FLmRNA /CNT=12 /TID=Rn.54820.1 /TIER=FL+Stack /STK=8 /UG=Rn.54820 /LL=114024 /DEF=Rattus norvegicus fatty acid Coenzyme A ligase, long chain 3 (Facl3), mRNA. /PROD=fatty acid Coenzyme A ligase, long chain 3 /FL=gb:NM_057107.1 gb:D30666.1
1368178_at	12	23.9	21.9	14.6	22	18.7	5.1	29.2	30.6	20.1	28.2	26.6	35.8	35.5	36.6	22.2	30.3	32.4	35.6	22	63.4	58.3	45.5	45.9	46.4	52.4	52.3	42.9	gb:NM_031712.1 /DB_XREF=gi:13928997 /GEN=Pdzk1 /FEA=FLmRNA /CNT=12 /TID=Rn.10800.1 /TIER=FL+Stack /STK=8 /UG=Rn.10800 /LL=65144 /DEF=Rattus norvegicus PDZ domain containing 1 (Pdzk1), mRNA. /PROD=PDZ domain containing 1 /FL=gb:NM_031712.1 gb:AF116896.1 gb:AF013145.1
1368179_at	101.4	104.6	109.5	111.2	124.4	108.5	100.2	115.8	85.6	131.5	97.7	163.4	137.6	100.2	105.3	113.1	97.5	101.2	111.4	183.8	115.2	143.8	97.7	115.4	111.7	168	76.9	74.9	gb:NM_134465.1 /DB_XREF=gi:19745193 /GEN=Tslpr /FEA=FLmRNA /CNT=11 /TID=Rn.22704.1 /TIER=FL+Stack /STK=8 /UG=Rn.22704 /DEF=Rattus norvegicus thymic stromal-derived lymphopoietin, receptor (Tslpr), mRNA. /PROD=thymic stromal-derived lymphopoietin, receptor /FL=gb:NM_134465.1 gb:AF404510.1
1368180_s_at	121.6	134.5	166.1	215.9	199.9	155.9	192.8	127.2	219.2	185.9	148	180.5	406.6	522.6	432.3	406.9	888.9	1016.9	792.9	934.5	1276.4	1119.2	1410.5	1502.9	886.7	1186.9	1312.9	1267.7	gb:NM_017013.1 /DB_XREF=gi:8393498 /GEN=Gsta2 /FEA=FLmRNA /CNT=11 /TID=Rn.40574.1 /TIER=FL+Stack /STK=8 /UG=Rn.40574 /LL=24422 /DEF=Rattus norvegicus Glutathione-S-transferase, alpha type (Yc?) (Gsta2), mRNA. /PROD=glutathione-S-transferase, alpha type (Yc?) /FL=gb:NM_017013.1 gb:M25891.1
1368181_at	239.2	240.1	232.8	228.6	243	235.7	238.8	233.1	232.6	250.8	246.8	279.7	258.2	293.6	248.8	236.3	248.7	233.4	232.3	261	234.9	206.9	241.7	270.6	212.7	220.8	264.5	255.4	gb:NM_022508.1 /DB_XREF=gi:11968081 /GEN=LOC64300 /FEA=FLmRNA /CNT=10 /TID=Rn.1114.1 /TIER=FL+Stack /STK=8 /UG=Rn.1114 /LL=64300 /DEF=Rattus norvegicus C1-tetrahydrofolate synthase (LOC64300), mRNA. /PROD=C1-tetrahydrofolate synthase /FL=gb:NM_022508.1 gb:J05519.1
1368182_at	1.1	0.7	0.6	1.5	1.6	0.9	1.9	1.1	4.8	1.5	0.5	0.7	0.7	0.7	7.9	6.4	1	1.8	0.8	1.7	0.9	0.7	1.3	0.9	1.6	1.3	1.3	1.8	gb:NM_130739.1 /DB_XREF=gi:18543340 /GEN=Facl6 /FEA=FLmRNA /CNT=10 /TID=Rn.33697.1 /TIER=FL+Stack /STK=8 /UG=Rn.33697 /LL=117243 /DEF=Rattus norvegicus fatty acid Coenzyme A ligase, long chain 6 (Facl6), mRNA. /PROD=fatty acid Coenzyme A ligase, long chain 6 /FL=gb:D10041.1 gb:NM_130739.1
1368183_at	396.5	455.2	444.8	446.7	368.2	385.7	352.8	452.4	489	522	494.3	418.2	564.4	371.5	357.2	380.6	309.2	428.9	421.2	533.4	357.6	325.2	376.7	483.2	351	382.3	331.7	337.2	gb:NM_013187.1 /DB_XREF=gi:6981369 /GEN=Plcg1 /FEA=FLmRNA /CNT=14 /TID=Rn.11243.1 /TIER=FL+Stack /STK=8 /UG=Rn.11243 /LL=25738 /DEF=Rattus norvegicus Phospholipase C, gamma 1 (Plcg1), mRNA. /PROD=phospholipase C, gamma 1 /FL=gb:NM_013187.1 gb:J03806.1
1368184_at	257.9	224.1	251.1	250.8	267.7	260.9	263.6	227.5	252.6	219.8	239.5	261.3	227.9	238.6	222.3	283.4	282.5	270.3	260.4	211.8	192.8	224.3	235.1	206.4	235.4	246.9	251.4	263.9	gb:NM_130430.1 /DB_XREF=gi:18426861 /GEN=Psmd9 /FEA=FLmRNA /CNT=14 /TID=Rn.24127.1 /TIER=FL+Stack /STK=8 /UG=Rn.24127 /LL=161475 /DEF=Rattus norvegicus proteasome (prosome, macropain) 26S subunit, non-ATPase, 9 (Psmd9), mRNA. /PROD=proteasome (prosome, macropain) 26S subunit,non-ATPase, 9 /FL=gb:AF067728.1 gb:NM_130430.1
1368185_at	17.5	20.5	30	16.3	2.2	15.2	21.5	24	32.8	9.3	22.8	36.6	21	31.4	17.1	17.7	28.1	12.1	19.8	20.2	23	17.7	20.4	20	9.9	21.9	19.3	26.6	gb:NM_013189.1 /DB_XREF=gi:6980965 /GEN=Gnaz /FEA=FLmRNA /CNT=13 /TID=Rn.10943.1 /TIER=FL+Stack /STK=8 /UG=Rn.10943 /LL=25740 /DEF=Rattus norvegicus Guanine nucleotide binding protein, alpha (Gnaz), mRNA. /PROD=guanine nucleotide binding protein, alpha /FL=gb:J03773.1 gb:NM_013189.1
1368186_a_at	8.2	14.2	17.1	22	8.4	10.2	30.1	21.9	24.1	20.3	19.3	19.1	23.5	27.9	25.2	21.7	2.4	23.8	28.7	35.9	28.6	17.5	11.4	19.8	16.2	19.2	23	12.5	gb:U21683.1 /DB_XREF=gi:975276 /GEN=syk /FEA=FLmRNA /CNT=1 /TID=Rn.9135.2 /TIER=FL /STK=1 /UG=Rn.9135 /LL=25155 /DEF=Rattus norvegicus tyrosine kinase p72 (syk) mRNA, alternative splice sykA, complete cds. /PROD=p72 /FL=gb:U21683.1
1368187_at	1985.5	1584	1645.1	1728.3	1951.5	1619.5	1630.9	1637.6	1760.8	1939	1436	2344.4	1696.1	1670	1493.4	1749.3	1895.8	2357	1882.3	1894.1	1324	1335.7	1400.4	1689.7	1316.3	1199.4	1413.6	1393.9	gb:NM_133298.1 /DB_XREF=gi:18959233 /GEN=Gpnmb /FEA=FLmRNA /CNT=12 /TID=Rn.13778.1 /TIER=FL+Stack /STK=8 /UG=Rn.13778 /LL=113955 /DEF=Rattus norvegicus glycoprotein (transmembrane) nmb (Gpnmb), mRNA. /PROD=glycoprotein (transmembrane) nmb /FL=gb:NM_133298.1 gb:AF184983.2
1368188_at	804.1	951.2	884.7	868.1	1095.7	865.3	935.6	957.5	1106.3	1155.3	972.5	1033.2	1400.7	1415.2	1419.7	1261.3	715.7	1101.8	967.7	1018.9	1063.2	943.3	1137	970	875.9	1074.5	1049.2	951.2	gb:NM_017233.1 /DB_XREF=gi:8393556 /GEN=Hpd /FEA=FLmRNA /CNT=12 /TID=Rn.3664.1 /TIER=FL+Stack /STK=8 /UG=Rn.3664 /LL=29531 /DEF=Rattus norvegicus 4-hydroxyphenylpyruvic acid dioxygenase (Hpd), mRNA. /PROD=4-hydroxyphenylpyruvic acid dioxygenase /FL=gb:NM_017233.1 gb:AF082834.1
1368189_at	124.1	136.7	119.1	118.8	146.5	114.4	124.2	134.9	157.5	162.8	125.5	157.9	169.1	223.6	194.1	133.7	106.7	129.9	131.9	137.6	163.7	152.7	155.2	178.6	133.8	160.4	142.9	117.3	gb:NM_022389.1 /DB_XREF=gi:11693157 /GEN=Dhcr7 /FEA=FLmRNA /CNT=11 /TID=Rn.228.1 /TIER=FL+Stack /STK=8 /UG=Rn.228 /LL=64191 /DEF=Rattus norvegicus 7-dehydrocholesterol reductase (Dhcr7), mRNA. /PROD=7-dehydrocholesterol reductase /FL=gb:AF071500.1 gb:NM_022389.1 gb:AB016800.1
1368190_at	9.4	11.7	18.1	14.2	13.9	6.6	2.3	11.4	13.8	15.1	5.7	19.7	14.8	16.4	3.7	17.1	1.7	4.7	8.9	9	12.9	13.3	15.2	14.1	11	11.7	13.3	9.4	gb:J02941.1 /DB_XREF=gi:206608 /FEA=FLmRNA /CNT=11 /TID=Rn.9831.1 /TIER=FL+Stack /STK=8 /UG=Rn.9831 /LL=24715 /UG_GENE=Ren /UG_TITLE=Renin /DEF=Rat renin mRNA, complete cds. /FL=gb:J02941.1 gb:NM_012642.1
1368191_a_at	37.8	50.7	42.3	54.1	48.2	45.6	47	42.9	51.7	55.5	35	48	64.1	68.4	48.9	51.1	44.8	58.2	66.6	51.2	64.8	59.1	45.7	58.4	60.7	73.6	62.5	55	gb:U76379.1 /DB_XREF=gi:2343056 /FEA=FLmRNA /CNT=2 /TID=Rn.11186.2 /TIER=FL /STK=1 /UG=Rn.11186 /LL=24904 /UG_GENE=Slc22a1 /DEF=Rattus norvegicus organic cation transporter OCT1A mRNA, complete cds. /PROD=organic cation transporter OCT1A /FL=gb:U76379.1
1368192_at	10.8	8.4	11.2	10.8	1.8	8.6	4.3	8.2	12.9	8.9	6	10.9	4.2	18.8	9.9	11.5	6.4	8	12.2	6	7	10.7	5.3	9.1	7.9	4.2	8.4	7	gb:NM_053415.1 /DB_XREF=gi:16758151 /GEN=Gpr9 /FEA=FLmRNA /CNT=10 /TID=Rn.24787.1 /TIER=FL+Stack /STK=8 /UG=Rn.24787 /LL=84475 /DEF=Rattus norvegicus G protein-coupled receptor 9 (Gpr9), mRNA. /PROD=G protein-coupled receptor 9 /FL=gb:NM_053415.1 gb:AF223642.1
1368193_at	6.5	3.6	9.8	18.5	4.3	9.2	20.5	5.6	1.2	9.6	9	9.5	4.9	9.6	20.1	14	10.9	10.3	2	6.8	12.7	7.8	13.9	4	11.7	11.8	13.2	2.6	gb:NM_019214.1 /DB_XREF=gi:9506964 /GEN=Slc26a4 /FEA=FLmRNA /CNT=9 /TID=Rn.11792.1 /TIER=FL+Stack /STK=8 /UG=Rn.11792 /LL=29440 /DEF=Rattus norvegicus solute carrier family 26, member 4 (Slc26a4), mRNA. /PROD=pendrin /FL=gb:NM_019214.1 gb:AF167412.1
1368194_at	79.8	70	87.2	90.6	82.4	88.6	81.7	100	75	72.1	82.5	84.9	84.4	69.7	90.4	92.9	75.3	84.2	88.1	124	92.1	119	85.8	106.4	100	89.8	105.3	91.8	gb:NM_133406.1 /DB_XREF=gi:19173769 /GEN=Agpat4 /FEA=FLmRNA /CNT=9 /TID=Rn.41595.1 /TIER=FL+Stack /STK=8 /UG=Rn.41595 /DEF=Rattus norvegicus 1-acylglycerol-3-phosphate O-acyltransferase 1 (lysophosphatidic acid acyltransferase, delta) (Agpat4), mRNA. /PROD=1-acylglycerol-3-phosphate O-acyltransferase 1(lysophosphatidic acid acyltransferase, delta) /FL=gb:NM_133406.1 gb:AB067572.1
1368195_at	95.6	68.1	82.5	79.7	66.1	93.7	88.5	87.7	71.9	69.2	84.4	74	62.5	72.2	58.7	83.8	94.6	85.6	67.1	58.9	85	64.9	57.4	75.8	70.1	69.4	85.1	79.4	gb:NM_134419.1 /DB_XREF=gi:19705558 /GEN=Pass1 /FEA=FLmRNA /CNT=9 /TID=Rn.25280.1 /TIER=FL+Stack /STK=8 /UG=Rn.25280 /LL=171460 /DEF=Rattus norvegicus protein associating with small stress protein PASS1 (Pass1), mRNA. /PROD=protein associating with small stress proteinPASS1 /FL=gb:AF168362.1 gb:NM_134419.1
1368196_at	10.8	7.4	6	0.6	7.3	5	6.5	6.3	8.1	8.4	3.4	7.7	1.4	9	7.3	3.5	13.9	6.3	4.2	1.4	10.1	6.8	14.7	7.1	6.1	1	12.3	10.5	gb:NM_013139.1 /DB_XREF=gi:6978664 /GEN=Clps /FEA=FLmRNA /CNT=9 /TID=Rn.6714.1 /TIER=FL+Stack /STK=8 /UG=Rn.6714 /LL=25680 /DEF=Rattus norvegicus Colipase pancreatic (Clps), mRNA. /PROD=colipase pancreatic /FL=gb:M33333.1 gb:NM_013139.1 gb:M58370.1
1368197_at	4.4	5.5	0.3	0.8	0.5	1.3	0.5	0.8	8.5	2.5	0.4	0.7	0.7	0.4	1.1	1.4	0.8	0.6	6.1	0.5	0.4	0.9	3.2	0.4	0.5	2.8	2	0.5	gb:NM_017167.1 /DB_XREF=gi:8393878 /GEN=Oprk1 /FEA=FLmRNA /CNT=13 /TID=Rn.10122.1 /TIER=FL+Stack /STK=8 /UG=Rn.10122 /LL=29335 /DEF=Rattus norvegicus opioid receptor, kappa 1 (Oprk1), mRNA. /PROD=opioid receptor, kappa 1 /FL=gb:L22001.1 gb:D16534.1 gb:NM_017167.1 gb:U00442.1 gb:D16829.1 gb:L22536.1
1368198_at	7	10.6	1.7	10.7	6.1	0.9	17.7	17.9	3	2	10	4.1	1.7	2.7	2.3	13.1	6.7	2.7	6.6	1.6	12.6	2.6	10.2	3.9	3.2	4.2	9.5	4.2	gb:D16534.1 /DB_XREF=gi:409390 /GEN=ROR-D /FEA=FLmRNA /CNT=13 /TID=Rn.10122.1 /TIER=FL /STK=1 /UG=Rn.10122 /LL=29335 /DEF=Rat mRNA for opioid receptor, complete cds. /PROD=opioid receptor /FL=gb:L22001.1 gb:D16534.1 gb:NM_017167.1 gb:U00442.1 gb:D16829.1 gb:L22536.1
1368199_at	525.3	446.3	465	492.2	515.4	487.2	473.3	436.3	481.7	533.3	472.4	443.8	434.3	503.7	449.3	523	517.8	491.4	507	448.5	384.4	390.9	416.8	406	361.5	365.2	420	492.3	gb:NM_053616.1 /DB_XREF=gi:16758977 /GEN=Prei2 /FEA=FLmRNA /CNT=13 /TID=Rn.11042.1 /TIER=FL+Stack /STK=8 /UG=Rn.11042 /LL=113929 /DEF=Rattus norvegicus preimplantation protein 2 (Prei2), mRNA. /PROD=preimplantation protein 2 /FL=gb:NM_053616.1 gb:U93692.1
1368200_at	42.9	35	48.5	48.6	61	47.8	67.2	64	67.8	99.1	72.9	88.4	74.7	43.6	57	52.1	35.4	45.3	49.3	98.7	75.4	98.2	48	99.2	71.8	83.8	47.4	47.8	gb:NM_134455.1 /DB_XREF=gi:19745169 /GEN=Scyd1 /FEA=FLmRNA /CNT=12 /TID=Rn.4106.1 /TIER=FL+Stack /STK=8 /UG=Rn.4106 /LL=89808 /DEF=Rattus norvegicus small inducible cytokine subfamily D, 1 (Scyd1), mRNA. /PROD=small inducible cytokine subfamily D, 1 /FL=gb:AF030358.2 gb:NM_134455.1
1368201_at	21.1	21.5	14.8	14	26.4	24.8	29.4	18.8	18.4	19.7	20.9	25.1	27.7	25.2	29	13.6	26.9	25.6	21.4	12.6	26.9	23.8	19.8	28.1	31.2	20.1	19.6	17.3	gb:NM_012613.1 /DB_XREF=gi:6981279 /GEN=Npr1 /FEA=FLmRNA /CNT=10 /TID=Rn.10463.1 /TIER=FL+Stack /STK=8 /UG=Rn.10463 /LL=24603 /DEF=Rattus norvegicus Natriuretic peptide receptor AGuanylate cyclase A (Npr1), mRNA. /PROD=natriuretic peptide receptor AGuanylate cyclaseA /FL=gb:NM_012613.1 gb:M74535.1
1368202_a_at	351.9	330.7	299.1	342.9	358.5	325.5	301.6	313.5	380	398	365.7	397.3	288	282.1	307.5	327.7	398.3	461.9	422.9	457.9	330.7	363.4	347.2	431.6	300.9	340.3	346.8	310.8	gb:NM_024159.1 /DB_XREF=gi:13162356 /GEN=Dab2 /FEA=FLmRNA /CNT=10 /TID=Rn.14763.1 /TIER=FL+Stack /STK=8 /UG=Rn.14763 /LL=79128 /DEF=Rattus norvegicus disabled homolog 2, mitogen-responsive phosphoprotein (Drosophila) (Dab2), mRNA. /PROD=disabled homolog 2, mitogen-responsivephosphoprotein (Drosophila) /FL=gb:U95177.1 gb:NM_024159.1
1368203_at	1.4	1.6	0.9	1.5	0.7	0.8	1.2	1.5	0.9	1.2	1.3	1.9	4.2	1.5	0.8	0.6	0.9	0.9	2.3	2.2	1.8	2.7	2	1.5	3.1	1.6	1.4	1.2	gb:U54699.1 /DB_XREF=gi:2148925 /GEN=rEnaca /FEA=FLmRNA /CNT=10 /TID=Rn.9808.1 /TIER=FL /STK=2 /UG=Rn.9808 /LL=25122 /DEF=Rattus norvegicus epithelial sodium channel alpha subunit (rEnaca) mRNA, complete cds. /PROD=epithelial sodium channel alpha subunit /FL=gb:U54700.1 gb:NM_031548.1 gb:U54699.1
1368204_at	62.6	79.3	93.2	82.7	89.7	73.6	71.2	94.4	96.1	83.4	85.7	90.2	103.9	91.2	94.9	81.6	77.1	82.4	62.8	109.2	76.6	65.1	87.3	85.5	88.5	78.4	77.8	71.3	gb:NM_030855.1 /DB_XREF=gi:13540672 /GEN=Lig1 /FEA=FLmRNA /CNT=10 /TID=Rn.20467.1 /TIER=FL+Stack /STK=8 /UG=Rn.20467 /LL=81513 /DEF=Rattus norvegicus DNA ligase I (Lig1), mRNA. /PROD=DNA ligase I /FL=gb:NM_030855.1 gb:AF276774.1
1368205_at	758	999	773.8	810	930.5	667	942.8	769	1189	1001.5	838.8	983.1	1289.2	1269.4	1473.3	1272.2	778.4	1061	1027.1	926.9	870.8	872.1	916.3	879.3	602.1	827.6	818.2	791.8	gb:NM_024157.1 /DB_XREF=gi:13162352 /GEN=Cfi /FEA=FLmRNA /CNT=10 /TID=Rn.7424.1 /TIER=FL+Stack /STK=8 /UG=Rn.7424 /LL=79126 /DEF=Rattus norvegicus complement factor I (Cfi), mRNA. /PROD=complement factor I /FL=gb:NM_024157.1
1368206_at	124.4	96	85.2	96.7	100.6	97.9	124	95.3	84.2	79.2	73.4	89.2	69.9	70.3	81.1	115.5	102.7	94.8	103	89.5	86.9	99.5	90.9	85.4	95.6	89.2	96.5	90.5	gb:NM_130756.1 /DB_XREF=gi:18543370 /GEN=Pte1 /FEA=FLmRNA /CNT=10 /TID=Rn.20141.1 /TIER=FL+Stack /STK=8 /UG=Rn.20141 /DEF=Rattus norvegicus peroxisomal acyl-CoA thioesterase 1 (Pte1), mRNA. /PROD=peroxisomal acyl-CoA thioesterase 1 /FL=gb:NM_130756.1 gb:AF452100.1
1368207_at	337.5	311.1	383.5	294.3	322.1	344.9	342.5	358.8	402.2	415	382.7	406.3	325	242.1	266.4	249	387.9	417.4	412.8	412.4	343.1	385.7	410.7	446.6	408.9	369.8	416.1	364.7	gb:NM_021909.1 /DB_XREF=gi:11612652 /GEN=Fxyd5 /FEA=FLmRNA /CNT=9 /TID=Rn.24997.1 /TIER=FL+Stack /STK=8 /UG=Rn.24997 /LL=60338 /DEF=Rattus norvegicus FXYD domain-containing ion transport regulator 5 (Fxyd5), mRNA. /PROD=related to ion channel /FL=gb:NM_021909.1
1368208_at	10.2	15.3	11	17	8.1	14.6	8.2	13.2	16.9	13.7	21.2	2.5	7.5	12.7	10.4	9.8	16.1	10.3	9.8	16	13.7	10.4	15.6	12	13	12.2	13.8	13.7	gb:NM_133558.1 /DB_XREF=gi:19424237 /GEN=Cml1 /FEA=FLmRNA /CNT=9 /TID=Rn.3643.1 /TIER=FL+Stack /STK=8 /UG=Rn.3643 /DEF=Rattus norvegicus camello-like 1 (Cml1), mRNA. /PROD=camello-like 1 /FL=gb:AF163318.1 gb:NM_133558.1
1368209_at	6	4.5	13.4	6.5	11.6	1	10.9	10.3	11.4	8.9	2	2.2	3	3.4	1	3.8	1.3	1.7	2.5	13.4	8.7	14.7	2.1	11.5	7	5.7	14.2	1.7	gb:NM_130401.1 /DB_XREF=gi:18426815 /GEN=Map17 /FEA=FLmRNA /CNT=8 /TID=Rn.3605.1 /TIER=FL+Stack /STK=8 /UG=Rn.3605 /DEF=Rattus norvegicus membrane-associated protein 17 (Map17), mRNA. /PROD=membrane-associated protein 17 /FL=gb:NM_130401.1 gb:AF402772.1
1368210_at	9.2	7.9	9.5	12.9	11.7	2.9	14.1	15.9	16.5	16.2	12.1	7.9	19.4	12.4	10.2	14.5	15.1	5.5	16.7	9	9.4	7.8	9.7	7.4	5.9	4.9	3.6	7.9	gb:NM_133311.1 /DB_XREF=gi:18959255 /GEN=Il24 /FEA=FLmRNA /CNT=8 /TID=Rn.48710.1 /TIER=FL+Stack /STK=8 /UG=Rn.48710 /LL=170819 /DEF=Rattus norvegicus interleukin 24 (Il24), mRNA. /PROD=interleukin 24 /FL=gb:AF004774.2 gb:AF269251.1 gb:NM_133311.1
1368211_at	5274	4917.8	4905.6	6562.8	5166.9	4857.8	4988.7	4744.5	5401.3	4972.5	3886.3	4740.3	5065.9	5349.9	6053.8	6340.2	5434.8	5436	5776.8	4678.6	3706.2	3412.9	4704.8	3403.6	3471.9	3564.3	4225	4125	gb:NM_022672.1 /DB_XREF=gi:12083606 /GEN=Rps14 /FEA=FLmRNA /CNT=88 /TID=Rn.36102.1 /TIER=FL+Stack /STK=7 /UG=Rn.36102 /LL=29284 /DEF=Rattus norvegicus ribosomal protein S14 (Rps14), mRNA. /PROD=ribosomal protein S14 /FL=gb:NM_022672.1
1368212_at	649.3	659.3	676.2	636.5	505.9	675.1	593.1	609.6	528.3	697.9	622.1	597.9	523.4	483.1	501.3	650.2	551.7	555.1	561	560.9	638.6	545.6	641.8	649.1	660.7	556.6	702.8	544	gb:NM_031021.1 /DB_XREF=gi:13591929 /GEN=Csnk2b /FEA=FLmRNA /CNT=43 /TID=Rn.11095.1 /TIER=FL+Stack /STK=7 /UG=Rn.11095 /LL=81650 /DEF=Rattus norvegicus casein kinase II beta subunit (Csnk2b), mRNA. /PROD=casein kinase II beta subunit /FL=gb:L15619.1 gb:NM_031021.1
1368213_at	137.7	162	228.8	246.3	246.7	182.9	191.2	210.7	239.7	266.3	201.5	218.5	232	146.4	194.5	229.8	187.2	209.2	229.1	285.4	284.2	303.5	237.3	293.7	292.8	302	270.4	241.8	gb:AI407454 /DB_XREF=gi:4250958 /DB_XREF=EST235743 /CLONE=ROVDT46 /FEA=FLmRNA /CNT=28 /TID=Rn.11359.1 /TIER=Stack /STK=16 /UG=Rn.11359 /LL=29441 /UG_GENE=Por /UG_TITLE=P450 (cytochrome) oxidoreductase /FL=gb:M10068.1 gb:M12516.1 gb:NM_031576.1
1368214_at	429.8	397	390.9	349.6	402.5	414.9	384.3	418.7	365	357.9	392.2	354.2	381	319.4	329.6	370.4	423.7	372.9	413.7	383.8	345.4	327.6	350.9	359.3	338.1	343.3	359.3	390.1	gb:NM_019191.1 /DB_XREF=gi:9506872 /GEN=Madh2 /FEA=FLmRNA /CNT=27 /TID=Rn.2755.1 /TIER=FL+Stack /STK=7 /UG=Rn.2755 /LL=29357 /DEF=Rattus norvegicus MAD homolog 2 (Drosophila) (Madh2), mRNA. /PROD=MAD homolog 2 /FL=gb:AB017912.1 gb:AF056001.1 gb:AB010147.1 gb:NM_019191.1
1368215_at	340.4	320.6	317	316.7	306.6	308.7	346.5	312.5	361.4	417.2	345.3	352	415.5	428.5	369.5	471.4	378.7	342.2	371.7	423.3	352.3	382.5	340.4	349	374.5	396.8	364	363.6	gb:NM_031357.1 /DB_XREF=gi:13786205 /GEN=Cln2 /FEA=FLmRNA /CNT=19 /TID=Rn.43558.1 /TIER=FL+Stack /STK=7 /UG=Rn.43558 /LL=83534 /DEF=Rattus norvegicus ceroid-lipofuscinosis, neuronal 2 (Cln2), mRNA. /PROD=ceroid-lipofuscinosis, neuronal 2 /FL=gb:NM_031357.1 gb:AB043870.1
1368216_at	514.6	494.8	471.5	469.2	475.7	464.7	487.9	475.7	486	555.4	527.5	566.3	526.7	630.5	552.8	622.6	558	559.5	485.6	608.1	438.9	412.2	434.9	476.7	377.8	439.9	414	512.1	gb:NM_053978.1 /DB_XREF=gi:16758873 /GEN=Rab28 /FEA=FLmRNA /CNT=23 /TID=Rn.4023.1 /TIER=FL+Stack /STK=7 /UG=Rn.4023 /LL=117049 /DEF=Rattus norvegicus RAB28, member RAS oncogene family (Rab28), mRNA. /PROD=RAB28, member RAS oncogene family /FL=gb:NM_053978.1
1368217_at	321.3	341.8	284.1	270	327.8	323.4	319.8	299.6	339.1	332.8	355.7	354.1	371.7	307.1	350.1	335.8	330.8	344	355.1	344.8	353.2	372.7	312.7	388.3	356.3	373.1	298.8	312.9	gb:NM_032067.1 /DB_XREF=gi:14091751 /GEN=Ralbp1 /FEA=FLmRNA /CNT=28 /TID=Rn.7107.1 /TIER=FL+Stack /STK=7 /UG=Rn.7107 /LL=84014 /DEF=Rattus norvegicus RalA binding protein 1 (Ralbp1), mRNA. /PROD=RalA binding protein 1 /FL=gb:U28830.1 gb:NM_032067.1 gb:U82623.1
1368218_at	41.5	44.2	50.3	54.3	53.7	45.1	35.5	36	58.2	68.6	41.7	47.4	58.9	72.2	46.6	37.7	37.1	51.3	54.5	54.9	58.7	82	50	49.3	66.2	62.5	50.5	54.4	gb:U28830.1 /DB_XREF=gi:971248 /FEA=FLmRNA /CNT=28 /TID=Rn.7107.1 /TIER=FL /STK=1 /UG=Rn.7107 /LL=84014 /UG_GENE=Ralbp1 /DEF=Rattus norvegicus RalBP1 mRNA, complete cds. /PROD=RalBP1 /FL=gb:U28830.1 gb:NM_032067.1 gb:U82623.1
1368219_at	9.2	13.3	18.6	14.7	10.5	19.1	15.2	23.8	15.9	18.7	18.4	20	28	16.9	23.2	17.9	10.2	19.5	16.8	19	29.4	31.3	24	22	33	24.9	12	11.2	gb:NM_017137.1 /DB_XREF=gi:8393137 /GEN=Clcn2 /FEA=FLmRNA /CNT=19 /TID=Rn.11073.1 /TIER=FL+Stack /STK=7 /UG=Rn.11073 /LL=29232 /DEF=Rattus norvegicus chloride channel 2 (Clcn2), mRNA. /PROD=chloride channel 2 /FL=gb:NM_017137.1
1368220_at	373.9	357	371.9	397.6	392.6	336.7	356.4	335.1	419.3	353.5	387.2	379	372.7	445.2	386.7	485.8	374.8	428.3	483	382.1	282.9	266.4	342.8	315	274.9	287.1	368.6	385.1	gb:NM_031041.1 /DB_XREF=gi:13591964 /GEN=Gtf2b /FEA=FLmRNA /CNT=15 /TID=Rn.6109.1 /TIER=FL+Stack /STK=7 /UG=Rn.6109 /LL=81673 /DEF=Rattus norvegicus general transcription factor IIB (Gtf2b), mRNA. /PROD=general transcription factor IIB /FL=gb:NM_031041.1
1368221_at	221.2	213.1	183.1	176.3	186	210.4	203.1	250.9	186.3	165.1	214.1	159	139.5	167.5	165.5	161.7	166.9	181.4	188.2	161	203.9	210.8	180.8	190.3	192.4	188.8	195.4	202.2	gb:NM_012576.1 /DB_XREF=gi:6980987 /GEN=Nr3c1 /FEA=FLmRNA /CNT=34 /TID=Rn.29814.1 /TIER=FL+Stack /STK=7 /UG=Rn.29814 /LL=24413 /DEF=Rattus norvegicus nuclear receptor subfamily 3, group C, member 1 (Nr3c1), mRNA. /PROD=nuclear receptor subfamily 3, group C, member 1 /FL=gb:M14053.1 gb:AF455050.1 gb:NM_012576.1 gb:AY066016.2
1368222_at	16.3	15.1	17.4	28.9	22.1	16.8	25.2	21.2	20.5	8.3	18.6	12.8	2.3	13.6	20.8	19.2	19.5	49.4	20.3	20.7	16.8	31.8	22.4	23.6	37.9	31.2	22.3	31.2	gb:AY066016.2 /DB_XREF=gi:19343484 /FEA=FLmRNA /CNT=34 /TID=Rn.29814.1 /TIER=FL /STK=2 /UG=Rn.29814 /LL=24413 /UG_GENE=Nr3c1 /DEF=Rattus norvegicus strain BNCrl glucocorticoid receptor mRNA, complete cds. /PROD=glucocorticoid receptor /FL=gb:M14053.1 gb:AF455050.1 gb:NM_012576.1 gb:AY066016.2
1368223_at	49.3	45.4	42.9	48.6	53.6	48.7	47.2	52.7	50.2	56.7	62.9	46	63.9	66.3	69	52.6	34.5	39.4	50.6	33.7	36.8	38.3	49	48.9	37.1	36.2	45.9	54.2	gb:NM_024400.1 /DB_XREF=gi:13242315 /GEN=Adamts1 /FEA=FLmRNA /CNT=16 /TID=Rn.7897.1 /TIER=FL+Stack /STK=7 /UG=Rn.7897 /LL=79252 /DEF=Rattus norvegicus a disintegrin and metalloproteinase with thrombospondin motifs 1 (ADAMTS-1) (Adamts1), mRNA. /PROD=a disintegrin and metalloproteinase withthrombospondin motifs 1 /FL=gb:NM_024400.1 gb:AF304446.1 gb:AF149118.1
1368224_at	48.1	50.9	32.4	45.7	50.7	34.2	52.4	44.5	62.9	68.3	50.9	44.2	78.3	91.9	105.2	94.8	48.4	74	57.9	63.6	128.5	94.5	97.3	100.2	65.5	91	64.8	67	gb:NM_031531.1 /DB_XREF=gi:13928715 /GEN=Spin2c /FEA=FLmRNA /CNT=16 /TID=Rn.128.1 /TIER=FL+Stack /STK=7 /UG=Rn.128 /LL=24795 /DEF=Rattus norvegicus Serine protease inhibitor (Spin2c), mRNA. /PROD=serine protease inhibitor 2c /FL=gb:NM_031531.1
1368225_at	165.4	158.3	144	140.1	157.4	161.6	139.4	145.6	175.5	159.5	152.4	168.5	139.8	151.7	137.1	148.6	137.2	139.5	147.4	160.3	158.4	169.1	167.3	162.5	159	162.1	144.1	169.1	gb:NM_134414.1 /DB_XREF=gi:19705548 /GEN=Rsec5 /FEA=FLmRNA /CNT=13 /TID=Rn.2869.1 /TIER=FL+Stack /STK=7 /UG=Rn.2869 /LL=171455 /DEF=Rattus norvegicus Rsec5 protein (Rsec5), mRNA. /PROD=Rsec5 protein /FL=gb:AF032666.1 gb:NM_134414.1
1368226_at	101.1	85.3	99.6	86	96.9	111.2	111.5	113.4	87.3	90.7	99.5	86	92.6	65.3	97.7	79.2	121.9	94.9	80.2	81.5	130.9	124.9	121.9	107.6	140.5	124.8	140.9	97.3	gb:NM_133525.1 /DB_XREF=gi:19424173 /GEN=Rcl /FEA=FLmRNA /CNT=13 /TID=Rn.6997.1 /TIER=FL+Stack /STK=7 /UG=Rn.6997 /LL=171047 /DEF=Rattus norvegicus putative c-Myc-responsive (Rcl), mRNA. /PROD=putative c-Myc-responsive /FL=gb:U82591.1 gb:NM_133525.1
1368227_at	23.8	23.1	17.4	21.4	31.9	10.6	31.3	16.2	34.9	37.7	36.6	34.2	27	25.4	33.3	36.9	36.8	48.2	32.2	28.1	38.2	42.9	35.1	35.8	23.9	26.6	20.2	21.5	gb:NM_031664.1 /DB_XREF=gi:13928919 /GEN=Slc28a2 /FEA=FLmRNA /CNT=14 /TID=Rn.10140.1 /TIER=FL+Stack /STK=7 /UG=Rn.10140 /LL=60423 /DEF=Rattus norvegicus solute carrier family 28 (sodium-coupled nucleoside transporter), member 2 (Slc28a2), mRNA. /PROD=solute carrier family 28 (sodium-couplednucleoside transporter), member 2 /FL=gb:NM_031664.1 gb:U25055.1 gb:U66723.1 gb:AY029302.1
1368228_at	654.4	686.4	723.2	628.5	609.5	806.6	715.8	639.4	653.3	620.4	658.1	616.9	535.6	591.3	558.8	538.6	743.7	628.6	640.7	588	546.4	577.1	599.8	601.3	605	551.1	662.2	591.5	gb:NM_031616.1 /DB_XREF=gi:13928843 /GEN=Znf265 /FEA=FLmRNA /CNT=14 /TID=Rn.11361.1 /TIER=FL+Stack /STK=7 /UG=Rn.11361 /LL=58821 /DEF=Rattus norvegicus zinc finger protein 265 (Znf265), mRNA. /PROD=zinc finger protein 265 /FL=gb:AF013967.1 gb:NM_031616.1 gb:AF013965.1
1368229_at	68.2	68.4	63.9	70	69.3	68.8	79.4	56	57.5	56.4	74.9	69	62.2	62.9	63.5	66	69.9	66.1	68.5	59.5	67.9	59.6	58.5	61.2	65.5	64.4	67.6	67.5	gb:NM_053389.1 /DB_XREF=gi:16758117 /GEN=Sip1 /FEA=FLmRNA /CNT=14 /TID=Rn.34143.1 /TIER=FL+Stack /STK=7 /UG=Rn.34143 /LL=84404 /DEF=Rattus norvegicus survival of motor neuron protein interacting protein 1 (Sip1), mRNA. /PROD=survival of motor neuron protein interactingprotein 1 /FL=gb:NM_053389.1 gb:AF176072.1
1368230_a_at	227.6	217	248.4	228.8	258.2	222.1	240.4	234.3	240.9	241.5	256.7	233.2	276.2	311.5	240.7	250.3	267.2	281.6	258.3	250.4	221.3	227	249.4	215.5	241.2	248.8	232.1	242.2	gb:U95161.1 /DB_XREF=gi:2078536 /FEA=FLmRNA /CNT=1 /TID=Rn.40118.3 /TIER=FL /STK=1 /UG=Rn.40118 /LL=56769 /UG_GENE=LOC56769 /DEF=Rattus norvegicus nuclear protein E3-3 orf2 mRNA, complete cds. /PROD=nuclear protein E3-3 orf2 /FL=gb:U95161.1
1368231_at	69.1	65.2	65.3	67.2	75.3	66.1	60	89.5	66.8	73.6	61.6	59.3	56	35	59.3	67.3	42.5	65.8	76	79.3	66.4	78.7	80.7	60.4	65.3	68	82.7	74.6	gb:NM_017064.1 /DB_XREF=gi:8394372 /GEN=Stat5a /FEA=FLmRNA /CNT=11 /TID=Rn.11355.1 /TIER=FL+Stack /STK=7 /UG=Rn.11355 /LL=24918 /DEF=Rattus norvegicus Signal transducer and activator of transcription 5a (Stat5a), mRNA. /PROD=signal transducer and activator of transcription5a /FL=gb:U24175.1 gb:NM_017064.1
1368232_at	55.9	42.8	55.2	57.6	72.1	58.8	45.7	52.1	53.3	40.8	53.1	61.4	54.9	73.1	55.9	40.2	48	43.7	62.1	63.7	74.4	63	61	69.4	83.3	66.5	78.4	66.2	gb:NM_031063.1 /DB_XREF=gi:13592006 /GEN=Mvk /FEA=FLmRNA /CNT=16 /TID=Rn.6995.1 /TIER=FL+Stack /STK=7 /UG=Rn.6995 /LL=81727 /DEF=Rattus norvegicus mevalonate kinase (Mvk), mRNA. /PROD=mevalonate kinase /FL=gb:M29472.1 gb:NM_031063.1
1368233_at	164.2	178.1	175.3	171.4	197.6	173.2	168.9	159.1	173.9	180.8	151	136.2	159.9	176.7	137.4	172.1	163.7	199	183.4	159.5	142.8	152.3	170.3	171	164.2	141.5	154	162.3	gb:NM_031042.1 /DB_XREF=gi:13591966 /GEN=Gtf2f2 /FEA=FLmRNA /CNT=14 /TID=Rn.11000.1 /TIER=FL+Stack /STK=7 /UG=Rn.11000 /LL=81674 /DEF=Rattus norvegicus general transcription factor IIF, polypeptide 2 (30kD subunit) (Gtf2f2), mRNA. /PROD=general transcription factor IIF, polypeptide 2(30kD subunit) /FL=gb:D10665.1 gb:L01267.1 gb:NM_031042.1
1368234_at	299.6	344.4	341.7	322.9	362.6	297.9	345.7	314.7	328	319.2	328.4	341	312.1	323	314.5	306.3	303.8	316	302.6	330	346.6	355.3	307.1	331.4	325.2	345.6	307.1	286.5	gb:NM_031324.1 /DB_XREF=gi:13786143 /GEN=Prep /FEA=FLmRNA /CNT=13 /TID=Rn.11058.1 /TIER=FL+Stack /STK=7 /UG=Rn.11058 /LL=83471 /DEF=Rattus norvegicus prolyl endopeptidase (Prep), mRNA. /PROD=prolyl endopeptidase /FL=gb:NM_031324.1 gb:AB012759.1
1368235_at	175.1	176.7	170.7	165.2	176.7	175.9	159.8	177.3	168.4	167	145.7	153.9	144.5	144.4	150.7	135	178.9	159	163.7	148.7	157.4	172.5	180.6	156.1	169.5	174.2	158.7	167.4	gb:NM_134340.1 /DB_XREF=gi:19705446 /GEN=Clk3 /FEA=FLmRNA /CNT=11 /TID=Rn.10340.1 /TIER=FL+Stack /STK=7 /UG=Rn.10340 /LL=171305 /DEF=Rattus norvegicus CDC-like kinase 3 (Clk3), mRNA. /PROD=CDC-like kinase 3 /FL=gb:NM_134340.1
1368236_at	10.3	10	8.4	6.5	10.7	7	9.1	13.2	16.7	7.2	1.9	7.8	2.6	16.8	5.1	17.2	9.6	13.8	12.3	3.3	6.9	8.9	9.2	9	7.7	10.5	5.1	13.6	gb:NM_013143.1 /DB_XREF=gi:6981195 /GEN=Mep1a /FEA=FLmRNA /CNT=10 /TID=Rn.16265.1 /TIER=FL+Stack /STK=7 /UG=Rn.16265 /DEF=Rattus norvegicus Meprin 1 alpha (Mep1a), mRNA. /PROD=meprin 1 alpha /FL=gb:NM_013143.1
1368237_at	25.7	12.3	14	21	16.9	7.8	13.7	13.1	7.7	18	15.3	10.2	16.2	17	19.9	24.5	14.9	6.1	17.3	11.4	12.8	14.9	15	14.9	10.3	8.2	16.8	17.7	gb:NM_022290.1 /DB_XREF=gi:11560122 /GEN=Tnmd /FEA=FLmRNA /CNT=10 /TID=Rn.26691.1 /TIER=FL+Stack /STK=7 /UG=Rn.26691 /LL=64104 /DEF=Rattus norvegicus tenomodulin (Tnmd), mRNA. /PROD=myodulin /FL=gb:AB055423.1 gb:NM_022290.1 gb:AF191769.1
1368238_at	7.1	6.7	7.9	10.3	11.5	7	10.5	11.5	4.9	9.6	6.3	6.2	2.1	4.8	3.1	9.5	1.6	15.2	9.5	16.5	11.3	8.8	9.2	5.8	7.8	13.4	3.6	10.3	gb:NM_053289.1 /DB_XREF=gi:16757981 /GEN=Pap1 /FEA=FLmRNA /CNT=10 /TID=Rn.9727.1 /TIER=FL+Stack /STK=7 /UG=Rn.9727 /LL=24618 /DEF=Rattus norvegicus Pancreatitis-associated protein 1 (Pap1), mRNA. /PROD=pancreatitis-associated protein 1 /FL=gb:M98049.1 gb:NM_053289.1 gb:S77413.1 gb:M55149.1
1368239_at	46.4	44.4	56.5	38.9	38.7	38.3	35.9	36.7	36.7	39	34.8	49	48.4	37.9	41.6	36.1	24.9	46.1	50.4	52.1	69.8	59.2	43.5	68.9	76.1	74.7	43.2	50	gb:NM_053541.1 /DB_XREF=gi:16758309 /GEN=Lrp3 /FEA=FLmRNA /CNT=16 /TID=Rn.23204.1 /TIER=FL+Stack /STK=7 /UG=Rn.23204 /LL=89787 /DEF=Rattus norvegicus low density lipoprotein receptor-related protein 3 (Lrp3), mRNA. /PROD=low density lipoprotein receptor-related protein3 /FL=gb:AB009463.1 gb:NM_053541.1
1368240_a_at	0.9	0.4	1.2	0.4	1.3	1.3	0.5	1	0.9	1.5	0.6	0.8	1	2.1	1.5	1.1	0.4	2	2.5	1	1.3	1.6	1.6	1.2	2	1	2.3	1.8	gb:M13706.1 /DB_XREF=gi:206188 /FEA=FLmRNA /CNT=4 /TID=Rn.9745.2 /TIER=FL /STK=1 /UG=Rn.9745 /LL=25023 /UG_GENE=Prkcb1 /UG_TITLE=Protein kinase C beta /DEF=Rat protein kinase C type II mRNA, complete cds, clone PKC-II. /FL=gb:M13706.1
1368241_a_at	166.2	225.9	183.6	164.5	263.6	154.1	142.6	162.5	204.9	209.3	179.7	216.7	201	168.3	161	224.4	197.9	189.4	220.5	182.2	223.5	244.6	211.2	208.1	215.9	200.2	220.5	169	gb:NM_022701.1 /DB_XREF=gi:12083662 /GEN=Flot1 /FEA=FLmRNA /CNT=11 /TID=Rn.9567.1 /TIER=FL+Stack /STK=7 /UG=Rn.9567 /LL=64665 /DEF=Rattus norvegicus flotillin 1 (Flot1), mRNA. /PROD=flotillin 1 /FL=gb:U60977.1 gb:NM_022701.1
1368242_at	1.4	1.5	8	1.9	2.5	4.4	1	2	2	3.9	2.1	7.6	7.1	5.4	6.7	2	5.9	7.4	7.4	1.3	5.2	1.5	1.6	2.9	1.8	9.6	4.6	3.6	gb:NM_013186.1 /DB_XREF=gi:6981119 /GEN=Kcnb1 /FEA=FLmRNA /CNT=10 /TID=Rn.26724.1 /TIER=FL+Stack /STK=7 /UG=Rn.26724 /LL=25736 /DEF=Rattus norvegicus Potassium voltage gated channel, Shab-related subfamily, member 1 (Kcnb1), mRNA. /PROD=potassium voltage gated channel, Shab-relatedsubfamily, member 1 /FL=gb:NM_013186.1
1368243_at	31.3	44.8	49.8	39.2	40.1	44.2	53	60.2	28.2	61.2	47.8	29.7	39	42.6	35.1	34.8	39.7	40.8	32	50.6	35.6	39.8	49.6	41.4	44.1	30.5	36.1	57.7	gb:NM_030998.1 /DB_XREF=gi:13591889 /GEN=Amhr2 /FEA=FLmRNA /CNT=10 /TID=Rn.10165.1 /TIER=FL+Stack /STK=7 /UG=Rn.10165 /LL=29530 /DEF=Rattus norvegicus anti-Mullerian hormone type 2 receptor (Amhr2), mRNA. /PROD=anti-Mullerian hormone type 2 receptor /FL=gb:U42427.1 gb:NM_030998.1
1368244_at	113.5	130.5	111.3	119.5	107.8	131.6	117.8	119.9	129.3	125.5	109	120.6	129	128.6	142.3	131.3	115.5	121	142.2	132.1	136.3	115.8	142.4	129.4	121.3	135.2	130.2	129.5	gb:NM_080890.1 /DB_XREF=gi:18376836 /GEN=Cyt19 /FEA=FLmRNA /CNT=9 /TID=Rn.41876.1 /TIER=FL+Stack /STK=7 /UG=Rn.41876 /DEF=Rattus norvegicus methyltransferase Cyt19 (Cyt19), mRNA. /PROD=methyltransferase Cyt19 /FL=gb:AF393243.1 gb:NM_080890.1
1368245_at	17.3	30.9	23.3	19.7	29.4	16	24.4	25.4	46.7	38.4	24.7	36.1	47.5	53.7	51.2	41.3	19.1	31.1	37.7	29.5	40.1	38.1	30.4	32.2	26.6	31.5	32.8	25.4	gb:NM_053845.1 /DB_XREF=gi:16758703 /GEN=Upb1 /FEA=FLmRNA /CNT=9 /TID=Rn.11110.1 /TIER=FL+Stack /STK=7 /UG=Rn.11110 /LL=116593 /DEF=Rattus norvegicus ureidopropionase, beta (Upb1), mRNA. /PROD=ureidopropionase, beta /FL=gb:M97662.1 gb:NM_053845.1
1368246_at	63.8	51.9	57	69.3	53	70.6	54.8	59.2	59.3	64.3	53.5	63.2	41.6	26.2	38.5	54.1	70.7	45.2	68	59.5	58.6	81.1	59.7	57.2	69.6	60.4	52.8	44.4	gb:NM_133305.1 /DB_XREF=gi:18959245 /GEN=Ap3m2 /FEA=FLmRNA /CNT=16 /TID=Rn.11007.1 /TIER=FL+Stack /STK=7 /UG=Rn.11007 /LL=140667 /DEF=Rattus norvegicus adaptor-related protein complex 3, mu 2 subunit (Ap3m2), mRNA. /PROD=adaptor-related protein complex 3, mu 2 subunit /FL=gb:L07074.1 gb:NM_133305.1
1368247_at	67.9	78.9	76.2	78.8	55.9	53.1	71.5	57.7	77.1	62.1	53.9	50.2	73.6	97.4	81.1	84.9	63.9	80.8	49.2	50.9	61.3	55.2	63.2	56.4	58.3	58.4	65.8	72.7	gb:NM_031971.1 /DB_XREF=gi:14010866 /GEN=Hspa1a /FEA=FLmRNA /CNT=15 /TID=Rn.1950.1 /TIER=FL+Stack /STK=7 /UG=Rn.1950 /LL=24472 /DEF=Rattus norvegicus Heat shock protein 70-1 (Hspa1a), mRNA. /PROD=heat shock protein 70-1 /FL=gb:NM_031971.1 gb:L16764.1
1368248_at	51.7	46.4	55.8	61.2	44.8	50.7	28	31	31.1	39.3	43.7	41.6	43.3	39.7	29.6	35.4	37.2	37.5	33.5	34.7	69	56.4	42.3	50.3	60.2	52.4	60.9	49.7	gb:NM_031242.1 /DB_XREF=gi:13676852 /GEN=Cds1 /FEA=FLmRNA /CNT=14 /TID=Rn.18983.1 /TIER=FL+Stack /STK=7 /UG=Rn.18983 /LL=81925 /DEF=Rattus norvegicus CDP-diacylglycerol synthase (phosphatidate cytidylyltransferase) 1 (Cds1), mRNA. /PROD=CDP-diacylglycerol synthase (phosphatidatecytidylyltransferase) 1 /FL=gb:NM_031242.1 gb:AB009999.1
1368249_at	32.2	41.2	51.4	25.7	37	39.8	35.5	39.3	41.4	39.9	37.2	36.8	50	32	46	30	35.1	39.4	49.2	46	38.4	44.5	43.3	38.2	40.5	44.3	44.8	40.8	gb:NM_053536.1 /DB_XREF=gi:16758965 /GEN=Klf15 /FEA=FLmRNA /CNT=10 /TID=Rn.24978.1 /TIER=FL+Stack /STK=7 /UG=Rn.24978 /LL=85497 /DEF=Rattus norvegicus Kruppel-like factor 15 (kidney) (Klf15), mRNA. /PROD=Kruppel-like factor 15 (kidney) /FL=gb:AB020759.1 gb:NM_053536.1
1368250_at	83.1	85.6	77.8	93	72	73.2	107.5	85.8	87.6	76.3	109.2	91.1	114.4	86.2	128.3	94.9	97.9	74.8	86.4	73.6	79.1	77.4	96.3	86	70.9	81.4	87.2	79.5	gb:NM_053508.1 /DB_XREF=gi:16758267 /GEN=Tekt1 /FEA=FLmRNA /CNT=10 /TID=Rn.46442.1 /TIER=FL+Stack /STK=7 /UG=Rn.46442 /LL=85270 /DEF=Rattus norvegicus tektin 1 (Tekt1), mRNA. /PROD=tektin 1 /FL=gb:NM_053508.1
1368251_at	14.4	12.8	28.5	20	22.8	15.1	23.3	27.4	17.6	36.5	9	30.1	24.9	11.6	15.4	5.7	15	17.6	14.1	29.8	44.3	33.7	29.8	32.5	35.1	36.7	21.5	16.3	gb:NM_012855.1 /DB_XREF=gi:6981113 /GEN=Jak3 /FEA=FLmRNA /CNT=9 /TID=Rn.11159.1 /TIER=FL+Stack /STK=7 /UG=Rn.11159 /LL=25326 /DEF=Rattus norvegicus Janus kinase 3, protein-tyrosine kinase (Jak3), mRNA. /PROD=janus kinase 3, protein-tyrosine kinase /FL=gb:D28508.1 gb:NM_012855.1
1368252_at	1.6	4.4	8.6	10.8	2.3	8.8	3.4	1	5.6	0.5	5.1	3.7	8.2	3	9.7	2.7	3	7.7	9.4	1	7	6.7	3.9	3.8	5.4	4	1	9.1	gb:NM_057191.1 /DB_XREF=gi:17105343 /GEN=Sarcosin /FEA=FLmRNA /CNT=9 /TID=Rn.28875.1 /TIER=FL+Stack /STK=7 /UG=Rn.28875 /LL=117537 /DEF=Rattus norvegicus sarcomeric muscle protein (Sarcosin), mRNA. /PROD=sarcomeric muscle protein /FL=gb:NM_057191.1
1368253_at	109.5	127.5	144	125.2	124.6	112.8	119.9	131.7	174	205.6	146.7	182	212.9	193.3	198.2	188.6	121.2	143.6	150.8	149.9	181.4	194.2	160.4	190.5	163.5	176.7	140.6	141.2	gb:NM_012793.1 /DB_XREF=gi:6978872 /GEN=Gamt /FEA=FLmRNA /CNT=9 /TID=Rn.33890.1 /TIER=FL+Stack /STK=7 /UG=Rn.33890 /LL=25257 /DEF=Rattus norvegicus Guanidinoacetate methyltransferase (Gamt), mRNA. /PROD=guanidinoacetate methyltransferase /FL=gb:NM_012793.1 gb:J03588.1
1368254_a_at	132.5	136.2	103.6	104.9	112	130.9	136.9	128	85.8	93.4	116.7	68.2	81.2	72	102.3	72.3	119.4	90.1	110	91.3	122.1	139.9	114.2	108.2	165.8	154.9	145.6	153	gb:AB049572.1 /DB_XREF=gi:15054465 /GEN=sphk1c /FEA=FLmRNA /CNT=3 /TID=Rn.18522.2 /TIER=FL /STK=1 /UG=Rn.18522 /DEF=Rattus norvegicus sphk1c mRNA for sphingosine kinase 1c, complete cds. /PROD=sphingosine kinase 1c /FL=gb:AB049572.1
1368255_at	6.5	2	0.7	7.4	10.1	1.9	5.7	18	12	4	9.8	21.1	5	13.7	12.4	8	12.6	16.9	14.6	11.3	0.7	8.7	2.1	2.6	7.7	6.6	14.1	4.1	gb:NM_017354.1 /DB_XREF=gi:8394195 /GEN=RNU16845 /FEA=FLmRNA /CNT=8 /TID=Rn.10075.1 /TIER=FL+Stack /STK=7 /UG=Rn.10075 /LL=50864 /DEF=Rattus norvegicus neurotrimin (RNU16845), mRNA. /PROD=neurotrimin /FL=gb:NM_017354.1 gb:U16845.1
1368256_at	10	11	8.9	13.8	9.6	12.2	9.3	15.9	13.2	20.3	15.2	13.2	6.7	6.8	10	14.4	7.1	13.6	14.4	4.1	7.5	7.5	5.9	10.7	10.1	9.9	7.6	7.1	gb:NM_053779.1 /DB_XREF=gi:16758617 /GEN=Serpini1 /FEA=FLmRNA /CNT=12 /TID=Rn.24382.1 /TIER=FL+Stack /STK=7 /UG=Rn.24382 /LL=116459 /DEF=Rattus norvegicus serine (or cysteine) proteinase inhibitor, clade I (neuroserpin), member 1 (Serpini1), mRNA. /PROD=serine (or cysteine) proteinase inhibitor, cladeI (neuroserpin), member 1 /FL=gb:AF193015.1 gb:AF193014.1 gb:NM_053779.1
1368257_at	1.3	8.8	1.2	5	1.8	1.8	0.5	1.7	7.4	1.1	7.8	10.5	13.1	1.8	2	3.4	2.2	0.5	3	9.9	5.8	4.2	1.2	5.8	12.4	1.9	9.2	0.7	gb:NM_019126.1 /DB_XREF=gi:9506480 /GEN=Cgm3 /FEA=FLmRNA /CNT=11 /TID=Rn.25723.1 /TIER=FL+Stack /STK=7 /UG=Rn.25723 /LL=24256 /DEF=Rattus norvegicus Carcinoembryonic antigen gene family (CGM3) (Cgm3), mRNA. /PROD=carcinoembryonic antigen gene family (CGM3) /FL=gb:NM_019126.1 gb:U09815.1
1368258_at	10.1	18.4	25.1	10.5	23.9	24.2	20	17.9	9.3	13.1	13.7	21.6	11.7	6.3	9.6	27.4	12.2	20.2	4.2	9.9	14.8	27.5	11.7	11.2	18.9	20	24.7	12.2	gb:NM_031612.1 /DB_XREF=gi:13928835 /GEN=Apel /FEA=FLmRNA /CNT=11 /TID=Rn.22847.1 /TIER=FL+Stack /STK=7 /UG=Rn.22847 /LL=58812 /DEF=Rattus norvegicus apelin (Apel), mRNA. /PROD=apelin /FL=gb:AB023495.1 gb:AF179679.1 gb:NM_031612.1
1368259_at	30.1	12.6	30.4	9.5	34.7	31.3	21	35.4	31.4	39.1	27.7	41.1	34.1	14.6	26.9	17.5	36	50.4	50.3	37.4	22	19.8	29	34.5	16.4	13.2	18.5	23.6	gb:NM_017043.1 /DB_XREF=gi:8394093 /GEN=Ptgs1 /FEA=FLmRNA /CNT=9 /TID=Rn.44404.1 /TIER=FL+Stack /STK=7 /UG=Rn.44404 /LL=24693 /DEF=Rattus norvegicus prostaglandin-endoperoxide synthase 1 (prostaglandin GH synthase and cyclooxygenase) (Ptgs1), mRNA. /PROD=prostaglandin-endoperoxide synthase 1(prostaglandin GH synthase and cyclooxygenase) /FL=gb:U03388.1 gb:NM_017043.1 gb:S67721.1 gb:U18060.1
1368260_at	23.2	23.9	36.2	22.7	31.3	19.1	26.8	18.1	41.8	51	33.5	41.4	41.3	46.4	53	46.8	27.1	36.8	39.9	16.6	33.1	30.1	31.2	35.9	28.3	24.3	16	26.9	gb:NM_053749.1 /DB_XREF=gi:16758579 /GEN=Stk12 /FEA=FLmRNA /CNT=9 /TID=Rn.10865.1 /TIER=FL+Stack /STK=7 /UG=Rn.10865 /LL=114592 /DEF=Rattus norvegicus serinethreonine kinase 12 (Stk12), mRNA. /PROD=serinethreonine kinase 12 /FL=gb:NM_053749.1 gb:D89731.1
1368261_at	1.1	0.6	1.6	1.5	0.8	0.6	0.8	1.9	0.9	1.6	1.1	2.1	2.4	1.2	1.4	2.9	2.1	2.2	2.5	0.8	1.8	1.4	0.8	1.3	6.3	6.6	3.1	1.3	gb:NM_053817.1 /DB_XREF=gi:16758661 /GEN=Nrxn3 /FEA=FLmRNA /CNT=8 /TID=Rn.10926.1 /TIER=FL+Stack /STK=7 /UG=Rn.10926 /LL=116508 /DEF=Rattus norvegicus neurexin 3 (Nrxn3), mRNA. /PROD=neurexin 3 /FL=gb:L14851.1 gb:NM_053817.1
1368262_at	49	65.7	64.2	43.8	45	43.7	44.9	48.3	47.6	54.4	53.8	53.4	44.6	44.8	61.7	35.5	33.8	40.6	41.5	41.3	79.5	64.1	51.8	53.8	63.6	57.2	62.5	46.1	gb:NM_021657.1 /DB_XREF=gi:11067372 /GEN=Scop /FEA=FLmRNA /CNT=8 /TID=Rn.41075.1 /TIER=FL+Stack /STK=7 /UG=Rn.41075 /LL=59265 /DEF=Rattus norvegicus Circadian Oscillatory Protein (SCOP) (Scop), mRNA. /PROD=Circadian Oscillatory Protein (SCOP) /FL=gb:AB023624.1 gb:NM_021657.1
1368263_a_at	5.4	0.9	1.4	20.1	1	1	9.2	2.8	6.3	9.9	7.3	2	8.8	6.3	0.6	1.1	0.6	1.6	0.4	0.4	0.8	0.5	0.7	3.6	1.1	6.5	1.5	2	gb:X90402.1 /DB_XREF=gi:1177331 /GEN=MOBP-69 /FEA=mRNA /CNT=1 /TID=Rn.7619.7 /TIER=ConsEnd /STK=0 /UG=Rn.7619 /LL=25037 /DEF=R.norvegicus mRNA for Myelin-associatedOligodendrocytic Basic Protein-69. /PROD=Myelin-associatedOligodendrocytic BasicProtein
1368264_at	35.2	44.4	38.4	38.8	57.3	43.8	41.1	47.3	37.9	57.6	55	42	53	35.9	37.2	34.2	29	59.2	41.7	49.7	89.1	69.5	59.2	61.6	66.2	62.2	50	54	gb:NM_057125.1 /DB_XREF=gi:16923975 /GEN=Pex6 /FEA=FLmRNA /CNT=8 /TID=Rn.10675.1 /TIER=FL+Stack /STK=7 /UG=Rn.10675 /LL=117265 /DEF=Rattus norvegicus peroxisomal biogenesis factor 6 (Pex6), mRNA. /PROD=peroxisomal biogenesis factor 6 /FL=gb:D63673.1 gb:NM_057125.1
1368265_at	52.1	45.4	55.3	49	52.4	48	51.4	44.7	77.9	85.6	55.6	61.6	87.9	70.2	93.8	81.4	62.1	62	49.4	65.6	44.7	53.7	62.6	48.6	39	58.1	42.4	55	gb:NM_134369.1 /DB_XREF=gi:19705466 /GEN=Cyp2t1 /FEA=FLmRNA /CNT=8 /TID=Rn.43384.1 /TIER=FL+Stack /STK=7 /UG=Rn.43384 /LL=171380 /DEF=Rattus norvegicus cytochrome P450 monooxygenase CYP2T1 (Cyp2t1), mRNA. /PROD=cytochrome P450 monooxygenase CYP2T1 /FL=gb:NM_134369.1 gb:AF368269.1
1368266_at	140.1	180.9	172.8	147.6	185.7	127.4	185.8	148.7	268.2	241.6	203.7	222.4	255.9	370.6	309.7	297	178.8	262.3	255	170.9	241.8	228.7	234.3	214.2	173.5	220.6	195	214.8	gb:NM_017134.1 /DB_XREF=gi:8392919 /GEN=Arg1 /FEA=FLmRNA /CNT=8 /TID=Rn.9857.1 /TIER=FL+Stack /STK=7 /UG=Rn.9857 /LL=29221 /DEF=Rattus norvegicus arginase 1, liver (Arg1), mRNA. /PROD=arginase 1, liver /FL=gb:J02720.1 gb:NM_017134.1
1368267_at	104	125.6	112.6	143.2	142.6	142.3	134	144	139.2	144.7	137.1	164.9	157.1	145.2	135.5	139.8	126.7	116.5	110.1	157	129.3	125.8	116.8	144.5	112.6	103.5	122.4	112.4	gb:NM_053406.1 /DB_XREF=gi:16758137 /GEN=Pomt1 /FEA=FLmRNA /CNT=7 /TID=Rn.20148.1 /TIER=FL+Stack /STK=7 /UG=Rn.20148 /LL=84430 /DEF=Rattus norvegicus protein O-mannosyltransferase 1 (Pomt1), mRNA. /PROD=protein O-mannosyltransferase 1 /FL=gb:NM_053406.1 gb:AF192388.1
1368268_at	245.8	264.4	244.5	238.2	240.4	228.7	287.7	224.3	205.8	219.6	240.2	226	209.8	173.9	192.1	198.4	270	234.1	264.3	233.9	231.1	182.1	194.2	198.5	235	201.5	228.7	247.2	gb:NM_053729.1 /DB_XREF=gi:16758543 /GEN=Tdg /FEA=FLmRNA /CNT=7 /TID=Rn.12304.1 /TIER=FL+Stack /STK=7 /UG=Rn.12304 /LL=114521 /DEF=Rattus norvegicus thymine-DNA glycosylase (Tdg), mRNA. /PROD=thymine-DNA glycosylase /FL=gb:NM_053729.1 gb:AY026945.1
1368269_at	7.5	6.6	10.2	15	3.9	1.3	12.5	8.9	10.6	3.3	5.6	8.2	8.8	10.5	8.4	11.7	15.6	4.3	16.5	15.7	8.8	9	10.4	13	12.5	9.6	15.2	8.8	gb:NM_012975.1 /DB_XREF=gi:6981151 /GEN=Lgals4 /FEA=FLmRNA /CNT=7 /TID=Rn.9656.1 /TIER=FL+Stack /STK=7 /UG=Rn.9656 /LL=25474 /DEF=Rattus norvegicus Lectin, galactose binding, soluble 4 (Galectin-4) (Lgals4), mRNA. /PROD=lectin, galactose binding, soluble 4(Galectin-4) /FL=gb:NM_012975.1 gb:M73553.1
1368270_at	20.7	10.7	10.4	13.9	28.4	5.1	9.9	12.2	21.7	32.5	20.6	25.9	37	30.3	26.4	31.1	19.3	28.4	16	19	17.3	17.3	14.5	26.2	7.6	6.3	16.2	17.9	gb:NM_012907.1 /DB_XREF=gi:6978518 /GEN=Apobec1 /FEA=FLmRNA /CNT=7 /TID=Rn.10002.1 /TIER=FL+Stack /STK=7 /UG=Rn.10002 /LL=25383 /DEF=Rattus norvegicus Apolipoprotein B editing protein (Apobec1), mRNA. /PROD=apolipoprotein B editing protein /FL=gb:L07114.1 gb:NM_012907.1
1368271_a_at	25.3	15.8	19.1	18.8	27.8	13.3	23.1	13.8	47	28.3	29.6	39.6	32.9	23.4	38	24.1	52.2	40.1	34.1	25.8	22	18.6	24.4	33.9	7.2	22.4	16.7	19.5	gb:NM_053365.1 /DB_XREF=gi:16758093 /GEN=LOC84378 /FEA=FLmRNA /CNT=38 /TID=Rn.4258.1 /TIER=FL+Stack /STK=6 /UG=Rn.4258 /LL=84378 /DEF=Rattus norvegicus adipocyte lipid-binding protein (LOC84378), mRNA. /PROD=adipocyte lipid-binding protein /FL=gb:AF144756.1 gb:NM_053365.1 gb:U75581.1
1368272_at	182.1	184.8	188.9	201.3	193.3	177.3	190.8	180.6	151.6	150.7	188.8	176	163.7	156	151.1	182	182.7	194.1	201.4	176.4	175.1	180.4	164.3	163.6	190.4	192.1	176.8	182.7	gb:D00252.1 /DB_XREF=gi:220683 /FEA=FLmRNA /CNT=35 /TID=Rn.5819.1 /TIER=FL+Stack /STK=6 /UG=Rn.5819 /LL=24401 /UG_GENE=Got1 /DEF=Rattus norvegicus mRNA for cytosolic aspartate aminotransferase, complete cds. /PROD=cytosolic aspartate aminotransferase /FL=gb:NM_012571.1 gb:D00252.1 gb:J04171.1
1368273_at	885.6	883.5	894.5	911.9	845	857.4	848.4	798.1	737.1	675.6	736	634.7	683.4	614.9	677.7	661.5	749.6	838.5	855.7	690.3	618.2	569	663.3	640	657.8	639.5	710	738.8	gb:NM_031622.1 /DB_XREF=gi:13928855 /GEN=Mapk6 /FEA=FLmRNA /CNT=21 /TID=Rn.2566.1 /TIER=FL+Stack /STK=6 /UG=Rn.2566 /LL=58840 /DEF=Rattus norvegicus mitogen-activated protein kinase 6 (Mapk6), mRNA. /PROD=mitogen-activated protein kinase 6 /FL=gb:NM_031622.1 gb:M64301.1
1368274_at	174.1	161.5	155.5	183.8	191.2	187.6	160.9	196.7	192.8	214.4	181.9	208.2	222	184.2	211.9	207.1	177	166.2	191.3	206.6	209.5	209.2	199.7	223	197.6	227.8	197.8	169.6	gb:NM_031352.1 /DB_XREF=gi:13786197 /GEN=Dbnl /FEA=FLmRNA /CNT=31 /TID=Rn.4115.1 /TIER=FL+Stack /STK=6 /UG=Rn.4115 /LL=83527 /DEF=Rattus norvegicus drebrin-like (Dbnl), mRNA. /PROD=drebrin-like /FL=gb:NM_031352.1 gb:AB009346.1 gb:AB039819.1 gb:AB039818.1
1368275_at	474.9	460.7	427.7	452.7	421.2	487.8	467.8	428.5	513.4	380.4	427	392.4	469.6	557.5	563.4	499.8	464	394.1	387	326.2	346.4	351.9	412.7	336.5	385.1	362.5	456	459.7	gb:NM_080886.1 /DB_XREF=gi:18266683 /GEN=Sc4mol /FEA=FLmRNA /CNT=22 /TID=Rn.7167.1 /TIER=FL+Stack /STK=6 /UG=Rn.7167 /LL=140910 /DEF=Rattus norvegicus sterol-C4-methyl oxidase-like (Sc4mol), mRNA. /PROD=sterol-C4-methyl oxidase-like /FL=gb:NM_080886.1 gb:D50559.1
1368276_at	44.1	50.4	35.7	44.5	25.7	81.7	42.8	39.2	43.4	53.9	50.2	69.4	44.1	50.3	41.1	39.3	13.8	12.3	34.4	29.6	68.9	43.4	72.3	61.7	34.8	49.2	53.8	47	gb:NM_012664.1 /DB_XREF=gi:6981621 /GEN=Syp /FEA=FLmRNA /CNT=27 /TID=Rn.11067.1 /TIER=FL+Stack /STK=6 /UG=Rn.11067 /LL=24804 /DEF=Rattus norvegicus Synaptophysin (Syp), mRNA. /PROD=synaptophysin /FL=gb:NM_012664.1
1368277_at	487.9	450.8	427.4	371.1	388.9	410.8	396.8	401.8	342.4	401	415.7	383.7	354.5	443.7	363.4	366	358.2	379.9	362	401.8	473.9	428.6	367.9	432.6	473.1	473.4	429.2	399.5	gb:NM_017041.1 /DB_XREF=gi:8394029 /GEN=Ppp3ca /FEA=FLmRNA /CNT=20 /TID=Rn.6866.1 /TIER=FL+Stack /STK=6 /UG=Rn.6866 /LL=24674 /DEF=Rattus norvegicus Calcineurin subunit A alpha (Ppp3ca), mRNA. /PROD=calcineurin subunit A alpha /FL=gb:M29275.1 gb:NM_017041.1 gb:D90035.1
1368278_at	50.4	53.8	40.1	42.3	55.3	30.9	52.8	51.9	102.5	48.6	72.2	103.1	59.7	70	66.7	52.4	69.7	84.5	75.1	70.1	64.4	66	78.7	63.7	57.8	65.6	80.6	65.9	gb:NM_133599.1 /DB_XREF=gi:19424307 /GEN=Lgals2 /FEA=FLmRNA /CNT=13 /TID=Rn.2982.1 /TIER=FL+Stack /STK=6 /UG=Rn.2982 /LL=171134 /DEF=Rattus norvegicus lectin, galactoside-binding, soluble, 2 (galectin 2) (Lgals2), mRNA. /PROD=lectin, galactoside-binding, soluble, 2(galectin 2) /FL=gb:NM_133599.1 gb:AB001075.1
1368279_at	14.3	18.6	16	16.3	9.1	14.7	17.8	15.1	13.3	29.3	22.4	28.3	27	21.6	33.9	24.6	13.2	20.8	39.2	5.7	19.4	26.5	22.7	23.2	23	21.2	24.2	23.3	gb:NM_053718.1 /DB_XREF=gi:16758531 /GEN=Mllt3 /FEA=FLmRNA /CNT=14 /TID=Rn.22828.1 /TIER=FL+Stack /STK=6 /UG=Rn.22828 /LL=114510 /DEF=Rattus norvegicus myeloidlymphoid or mixed-lineage leukemia (trithorax (Drosophila) homolog); translocated to, 3 (Mllt3), mRNA. /PROD=myeloidlymphoid or mixed-lineage leukemia(trithorax (Drosophila) homolog); translocated to, 3 /FL=gb:NM_053718.1
1368280_at	453.2	550	537.3	559.3	663.7	569	625.8	520.9	839.7	652.2	689	759.4	573.1	722.4	880.1	835.9	707.9	848.8	739.4	675	602.5	607.9	716	642.7	467.3	664.4	631	774.2	gb:NM_017097.1 /DB_XREF=gi:8393217 /GEN=Ctsc /FEA=FLmRNA /CNT=13 /TID=Rn.11559.1 /TIER=FL+Stack /STK=6 /UG=Rn.11559 /LL=25423 /DEF=Rattus norvegicus Cathepsin C (dipeptidyl peptidase I) (Ctsc), mRNA. /PROD=cathepsin C (dipeptidyl peptidase I) /FL=gb:NM_017097.1
1368281_at	13.4	3.9	1.8	24.9	17.8	21.8	5.4	17.1	10.6	10.5	3.5	18.2	3.9	9.4	8.8	8.2	2.6	10.9	4.7	2.3	10.3	11.7	16.3	12.2	4.4	13	16.3	2.4	gb:L07316.1 /DB_XREF=gi:459934 /GEN=dpep1 /FEA=FLmRNA /CNT=14 /TID=Rn.6051.1 /TIER=FL+Stack /STK=6 /UG=Rn.6051 /LL=94199 /DEF=Rat dipeptidase (dpep1) mRNA, complete cds. /PROD=dipeptidase /FL=gb:L07316.1 gb:M94056.1 gb:L07315.1 gb:NM_053591.1
1368282_at	12.7	5.2	3.9	8.6	5.3	7.4	0.9	6.5	6	8.2	8.2	4.2	6.5	11.2	10.4	15.6	5.5	15.8	9.5	4	4.7	6.4	6.6	9.1	6.3	2.1	5.9	9.7	gb:NM_053591.1 /DB_XREF=gi:16758371 /GEN=Dpep1 /FEA=FLmRNA /CNT=14 /TID=Rn.6051.1 /TIER=FL /STK=4 /UG=Rn.6051 /LL=94199 /DEF=Rattus norvegicus dipeptidase 1 (Dpep1), mRNA. /PROD=dipeptidase 1 /FL=gb:L07316.1 gb:M94056.1 gb:L07315.1 gb:NM_053591.1
1368283_at	19.4	17.1	14.3	6.6	14.4	12.1	16.7	12.4	18	18.4	20.4	18.8	15.6	21.1	25	15.1	14.1	22.3	15.8	22	16.7	24	16	19.9	21.1	28.9	7.6	18.2	gb:NM_133606.1 /DB_XREF=gi:19424317 /GEN=Ehhadh /FEA=FLmRNA /CNT=12 /TID=Rn.3671.1 /TIER=FL+Stack /STK=6 /UG=Rn.3671 /LL=171142 /DEF=Rattus norvegicus enoyl-Coenzyme A, hydratase3-hydroxyacyl Coenzyme A dehydrogenase (Ehhadh), mRNA. /PROD=enoyl-Coenzyme A, hydratase3-hydroxyacylCoenzyme A dehydrogenase /FL=gb:K03249.1 gb:NM_133606.1
1368284_at	2.5	2.4	2	3	2.1	2.2	2.9	2.4	2.3	2.8	1.6	1	2.2	5	3	2.4	1.6	3.2	2.8	2.5	2.2	2.5	2.2	2.1	3.3	2.3	4	3.4	gb:NM_020086.1 /DB_XREF=gi:9910519 /GEN=Pv1 /FEA=FLmRNA /CNT=11 /TID=Rn.53915.1 /TIER=FL+Stack /STK=6 /UG=Rn.53915 /LL=56765 /DEF=Rattus norvegicus PV-1 (Pv1), mRNA. /PROD=PV-1 /FL=gb:NM_020086.1 gb:AF154831.1
1368285_at	0.9	5.5	0.7	1.8	1.5	2.5	11.4	6.8	2.7	1.6	0.7	11.3	12	2.2	11.7	1	7.2	8.5	1.9	3.3	9.6	12.3	0.5	2.3	4.7	8.4	5.2	10.8	gb:NM_012650.1 /DB_XREF=gi:6981531 /GEN=Shbg /FEA=FLmRNA /CNT=11 /TID=Rn.37473.1 /TIER=FL+Stack /STK=6 /UG=Rn.37473 /LL=24775 /DEF=Rattus norvegicus Sex hormone binding globulin or androgen-binding protein (Shbg), mRNA. /PROD=sex hormone binding globulin or androgen-bindingprotein (other gene product from ABP gene) /FL=gb:NM_012650.1
1368286_at	54.6	47.9	48.8	50.7	65.6	41.8	46.4	63.1	85.1	62	70.3	82.8	67	42.2	56.2	99.4	54.7	65.6	58	62.5	55.8	57.4	49.4	63	58	60.7	71.5	50.2	gb:NM_053494.1 /DB_XREF=gi:16758987 /GEN=Slc2a8 /FEA=FLmRNA /CNT=17 /TID=Rn.12923.1 /TIER=FL+Stack /STK=6 /UG=Rn.12923 /LL=85256 /DEF=Rattus norvegicus solute carrier family 2, (facilitated glucose transporter) member 8 (Slc2a8), mRNA. /PROD=solute carrier family 2, (facilitated glucosetransporter) member 8 /FL=gb:AB033418.1 gb:NM_053494.1
1368287_at	43.9	44	40.4	43.5	43.7	47.8	38.2	44.3	33.8	48.3	33.2	43	39	52.6	38.1	33.1	39.8	47.6	34.8	38.5	57.7	40.9	38.3	42.9	50	55.5	41.5	44.5	gb:NM_032083.1 /DB_XREF=gi:14091776 /GEN=Chn1 /FEA=FLmRNA /CNT=16 /TID=Rn.11166.1 /TIER=FL+Stack /STK=6 /UG=Rn.11166 /LL=84030 /DEF=Rattus norvegicus chimerin (chimaerin) 1 (Chn1), mRNA. /PROD=chimerin (chimaerin) 1 /FL=gb:NM_032083.1
1368288_at	3965.6	4673.6	4157.4	4774.1	4405.7	4080.3	4065.9	3930.5	4159.1	3709.5	2978.4	3673.4	4007.1	4776.1	4707.3	4766.7	3894.1	4522.4	4380.2	3638.9	3173.5	2917.6	3952.4	2899.5	2743	3208	3548.5	3992.2	gb:NM_012564.1 /DB_XREF=gi:6978878 /GEN=Gc /FEA=FLmRNA /CNT=15 /TID=Rn.1437.1 /TIER=FL+Stack /STK=6 /UG=Rn.1437 /LL=24384 /DEF=Rattus norvegicus Group-specific component (vitamin D-binding protein) (Gc), mRNA. /PROD=group-specific component (vitamin D-bindingprotein) /FL=gb:M12450.1 gb:J05148.1 gb:NM_012564.1
1368289_at	88.7	118.5	130.7	111.6	109.6	101.9	104.1	100.3	133	108.8	103.2	106.3	133.7	172.9	160.8	169.8	86.4	127.6	109.8	109.3	112.2	87	136.1	112.4	78.4	108.3	108.3	113.7	gb:AA944965 /DB_XREF=gi:3104881 /DB_XREF=EST200464 /CLONE=RLIAE07 /FEA=FLmRNA /CNT=15 /TID=Rn.1437.1 /TIER=ConsEnd /STK=2 /UG=Rn.1437 /LL=24384 /UG_GENE=Gc /UG_TITLE=Group-specific component (vitamin D-binding protein) /FL=gb:M12450.1 gb:J05148.1 gb:NM_012564.1
1368290_at	121.1	110.6	120.4	114.2	90.7	98.7	123.9	131	127.2	113.1	133.4	122	112.6	204.4	131.8	134.5	102.6	122.6	105.7	98.1	128.8	114.5	159.6	139.8	166.2	133.2	168.3	138.7	gb:NM_031327.1 /DB_XREF=gi:13786149 /GEN=Cyr61 /FEA=FLmRNA /CNT=13 /TID=Rn.22129.1 /TIER=FL+Stack /STK=6 /UG=Rn.22129 /LL=83476 /DEF=Rattus norvegicus cysteine rich protein 61 (Cyr61), mRNA. /PROD=cysteine rich protein 61 /FL=gb:AB015877.1 gb:NM_031327.1 gb:AF218568.1
1368291_at	184.6	157.9	166.3	177.4	191.1	182.4	182.9	155.5	174.3	145.8	160.9	155.2	150.5	146.1	161.2	185.1	169.7	161	166.9	168.1	161.9	183.1	166.2	161	169.5	166.5	169.7	209.3	gb:NM_021752.1 /DB_XREF=gi:11120699 /GEN=Api2 /FEA=FLmRNA /CNT=11 /TID=Rn.43867.1 /TIER=FL+Stack /STK=6 /UG=Rn.43867 /LL=60371 /DEF=Rattus norvegicus apoptosis inhibitor 2 (Api2), mRNA. /PROD=apoptosis inhibitor 2 /FL=gb:AF190020.1 gb:AF183431.1 gb:NM_021752.1
1368292_at	30.2	31.7	18.9	45.8	25.1	32.9	30.5	44	33.8	37.2	24.6	18.9	29.7	25.4	29	6.9	17	17.3	30.9	23.7	41.6	41.9	31.7	48.2	30.6	41	36.4	26.4	gb:NM_080689.1 /DB_XREF=gi:18093101 /GEN=Dnm1 /FEA=FLmRNA /CNT=11 /TID=Rn.10354.1 /TIER=FL+Stack /STK=6 /UG=Rn.10354 /LL=140694 /DEF=Rattus norvegicus dynamin 1 (Dnm1), mRNA. /PROD=dynamin 1 /FL=gb:NM_080689.1
1368293_at	8.2	7	2.2	13.9	5.9	6.4	3.1	10	7.8	7.7	10.8	5.7	7.1	11.9	1	1.7	15	2.6	2.1	11.8	8.1	14.7	8.3	0.9	7.4	10.7	4.8	11.2	gb:NM_031766.1 /DB_XREF=gi:13929065 /GEN=Cpz /FEA=FLmRNA /CNT=11 /TID=Rn.11056.1 /TIER=FL+Stack /STK=6 /UG=Rn.11056 /LL=83575 /DEF=Rattus norvegicus carboxypeptidase Z (Cpz), mRNA. /PROD=carboxypeptidase Z /FL=gb:NM_031766.1 gb:AF017638.1 gb:AF017637.1
1368294_at	18.7	14.1	10.8	27.2	10.6	17.8	22.2	14.6	29.8	11.8	15	19.4	12.1	22.6	8.5	20.8	9.8	16.8	17.7	22.8	21.2	19.9	14.7	21.6	21.3	17.9	17.7	19.2	gb:NM_053907.1 /DB_XREF=gi:16758783 /GEN=Dnase1l3 /FEA=FLmRNA /CNT=10 /TID=Rn.29996.1 /TIER=FL+Stack /STK=6 /UG=Rn.29996 /LL=116687 /DEF=Rattus norvegicus deoxyribonuclease I-like 3 (Dnase1l3), mRNA. /PROD=deoxyribonuclease I-like 3 /FL=gb:NM_053907.1 gb:U75689.1 gb:AF039852.1
1368295_at	7.2	10.4	9.4	23.6	8.7	3.1	4.2	8.4	14.7	7.5	9.5	11.1	16.7	0.8	12.2	13.4	6.4	7.1	4.5	7.6	11.5	8.4	8.8	16.5	9.3	9	10	8.5	gb:NM_080786.1 /DB_XREF=gi:18158456 /GEN=Slc21a9 /FEA=FLmRNA /CNT=16 /TID=Rn.44538.1 /TIER=FL+Stack /STK=6 /UG=Rn.44538 /LL=140860 /DEF=Rattus norvegicus solute carrier family 21 (organic anion transporter), member 9 (Slc21a9), mRNA. /PROD=solute carrier family 21 (organic aniontransporter), member 9 /FL=gb:NM_080786.1 gb:AF169410.1 gb:AF169409.1
1368296_at	17.5	25.4	10.7	22.9	12.1	13.4	15.4	19.8	21.2	20.5	14.6	25.2	15	7.4	18.5	10.1	13.4	19.9	11.5	28	8.5	25.6	16.8	19.6	26.6	21.5	12.1	20.1	gb:AF169410.1 /DB_XREF=gi:9622205 /FEA=FLmRNA /CNT=16 /TID=Rn.44538.1 /TIER=FL /STK=1 /UG=Rn.44538 /LL=140860 /UG_GENE=Slc21a9 /DEF=Rattus norvegicus organic anion transporter moat1 splice variant mRNA, complete cds. /PROD=organic anion transporter moat1 splice variant /FL=gb:NM_080786.1 gb:AF169410.1 gb:AF169409.1
1368297_at	10.4	18.5	11	19.2	13	18.3	21.3	16	28.1	8.1	5.7	9.3	7.9	17	9.9	24.6	16.5	10	5.7	9.2	8.7	16.7	7.8	11	6.7	13.7	17.8	6.5	gb:NM_033442.1 /DB_XREF=gi:15559216 /GEN=Gata2 /FEA=FLmRNA /CNT=16 /TID=Rn.34322.1 /TIER=FL+Stack /STK=6 /UG=Rn.34322 /LL=25159 /DEF=Rattus norvegicus GATA-bindning protein 2 (Gata2), mRNA. /PROD=GATA-bindning protein 2 /FL=gb:NM_033442.1 gb:AY032734.1 gb:AF345897.1
1368298_at	1	0.8	4.5	2.4	16.2	0.7	14.3	11.1	6.7	2.5	4.7	2	8.8	8.8	1.2	1.3	6.2	3.1	2.8	7.7	1.7	18.4	8.1	2.8	12.8	11.8	20.8	7.8	gb:NM_022600.1 /DB_XREF=gi:12018267 /GEN=Adcy5 /FEA=FLmRNA /CNT=15 /TID=Rn.6278.1 /TIER=FL+Stack /STK=6 /UG=Rn.6278 /LL=64532 /DEF=Rattus norvegicus adenylate cyclase 5 (Adcy5), mRNA. /PROD=adenylate cyclase 5 /FL=gb:M96159.1 gb:NM_022600.1
1368299_at	12	16.3	5.1	9.8	12.7	13.4	7.4	19.3	13.2	17.2	8.1	13.4	6.4	14.1	10.7	4.6	7.3	13.4	6.2	10.6	8.8	12.6	13.7	9.4	9.1	8.6	16.5	11.8	gb:NM_080411.1 /DB_XREF=gi:17939357 /GEN=Gpr83 /FEA=FLmRNA /CNT=15 /TID=Rn.63075.1 /TIER=FL+Stack /STK=6 /UG=Rn.63075 /LL=140595 /DEF=Rattus norvegicus G protein-coupled receptor 83 (Gpr83), mRNA. /PROD=G protein-coupled receptor 83 /FL=gb:AY029071.1 gb:NM_080411.1
1368300_at	1.2	1.4	0.5	2.9	0.9	1.7	2	2	0.9	1.9	2.1	2.6	0.6	1	7.2	3	3.1	0.9	1.8	0.8	1.9	4.8	1.3	6.8	2.6	1.8	1.9	2.2	gb:NM_053294.2 /DB_XREF=gi:19923696 /GEN=Adora2a /FEA=FLmRNA /CNT=14 /TID=Rn.11180.1 /TIER=FL+Stack /STK=6 /UG=Rn.11180 /LL=25369 /DEF=Rattus norvegicus Adenosine A2a-receptor (Adora2a), mRNA. /PROD=adenosine A2a-receptor /FL=gb:AF228684.1 gb:NM_053294.2 gb:M91214.1
1368301_at	1.4	1.9	1.4	2.1	2.4	1.2	1.4	2	2.7	1.8	1.6	1.1	2.9	4.3	1.7	2.7	1.2	1.8	2.4	3.3	1.8	4.2	1.2	1.5	1.4	1.1	2.3	1.2	gb:AF228684.1 /DB_XREF=gi:7407132 /FEA=FLmRNA /CNT=14 /TID=Rn.11180.1 /TIER=FL /STK=1 /UG=Rn.11180 /LL=25369 /UG_GENE=Adora2a /DEF=Rattus norvegicus A2A adenosine receptor mRNA, complete cds. /PROD=A2A adenosine receptor /FL=gb:AF228684.1 gb:NM_053294.2 gb:M91214.1
1368302_at	28.4	16.3	19.1	19.2	29	31	26.1	20.2	1.5	18.8	17.1	28	15.1	23.2	11.9	12	31.3	1.6	28.4	31.7	18.3	11.3	15.2	25.9	16.6	13.7	23.9	12.7	gb:NM_031059.1 /DB_XREF=gi:13592000 /GEN=Msx1 /FEA=FLmRNA /CNT=12 /TID=Rn.18117.1 /TIER=FL+Stack /STK=6 /UG=Rn.18117 /LL=81710 /DEF=Rattus norvegicus homeo box, msh-like 1 (Msx1), mRNA. /PROD=homeo box, msh-like 1 /FL=gb:D83036.1 gb:NM_031059.1
1368303_at	280.5	281.5	273.1	271.4	262.8	274.5	299.4	249.8	289.1	270.3	320.3	307.3	263	308.9	294.9	272.8	287.5	280.5	329.5	255.2	206.4	220.3	250.9	235.7	217.1	231.4	245.9	273.7	gb:NM_031678.1 /DB_XREF=gi:13928941 /GEN=Per2 /FEA=FLmRNA /CNT=11 /TID=Rn.25935.1 /TIER=FL+Stack /STK=6 /UG=Rn.25935 /LL=63840 /DEF=Rattus norvegicus period homolog 2 (Drosophila) (Per2), mRNA. /PROD=period homolog 2 (Drosophila) /FL=gb:NM_031678.1 gb:AB016532.1
1368304_at	81.7	99.3	84.4	98.2	130	77.7	98.6	82.6	123.1	127	136	140	160.7	187.8	207	175.1	100.1	126.7	130.1	109.6	116.3	90.7	93.6	91.8	74.9	70.1	112.7	107.3	gb:NM_053433.1 /DB_XREF=gi:16758173 /GEN=Fmo3 /FEA=FLmRNA /CNT=11 /TID=Rn.11676.1 /TIER=FL+Stack /STK=6 /UG=Rn.11676 /LL=84493 /DEF=Rattus norvegicus flavin-containing monooxygenase 3 (Fmo3), mRNA. /PROD=flavin-containing monooxygenase 3 /FL=gb:AF286595.1 gb:NM_053433.1
1368305_at	357.4	342	355.9	368.3	398.5	362.4	383.9	344.3	384.6	332.1	385.1	356.7	388.9	376	420.4	430.7	391	426	400.6	349	307.4	298.1	345.4	316.6	295.6	319.9	339	377.9	gb:NM_031775.1 /DB_XREF=gi:13929091 /GEN=Casp6 /FEA=FLmRNA /CNT=11 /TID=Rn.31756.1 /TIER=FL+Stack /STK=6 /UG=Rn.31756 /LL=83584 /DEF=Rattus norvegicus caspase 6 (Casp6), mRNA. /PROD=caspase 6 /FL=gb:NM_031775.1 gb:AF025670.1
1368306_at	24	30.2	22.4	28.5	29.3	9	19.6	39.8	46.5	34.6	17.1	20.5	30.3	24.7	20.3	29.9	23.8	32.5	31.6	28.5	21.1	18	30	23.7	27.8	25.2	30.7	26.4	gb:U08259.1 /DB_XREF=gi:475549 /FEA=FLmRNA /CNT=10 /TID=Rn.9709.1 /TIER=FL+Stack /STK=6 /UG=Rn.9709 /LL=24411 /UG_GENE=Grin2c /DEF=Rattus norvegicus Sprague-Dawley N-methyl-D-aspartate receptor NMDAR2C subunit mRNA, complete cds. /PROD=N-methyl-D-aspartate receptor NMDAR2C subunit /FL=gb:M91563.1 gb:U08259.1 gb:NM_012575.1
1368307_at	23.7	26.1	35.5	41.7	26.8	34.9	37.8	56.3	38.5	45.1	31.7	36.3	60.3	31.2	42.2	38.8	24.1	33.1	57	37.8	46.5	44.9	44.7	46.7	38.5	35.4	30.7	37.2	gb:NM_130423.1 /DB_XREF=gi:18426853 /GEN=Ggtl3 /FEA=FLmRNA /CNT=10 /TID=Rn.15462.1 /TIER=FL+Stack /STK=6 /UG=Rn.15462 /LL=156275 /DEF=Rattus norvegicus gamma-glutamyltransferase-like 3 (Ggtl3), mRNA. /PROD=gamma-glutamyltransferase-like 3 /FL=gb:NM_130423.1 gb:AF244973.1
1368308_at	794.5	729.6	812.3	788.6	770.7	832.7	769.3	766.2	559	686.8	683	560.4	517.2	524.1	429.8	474.6	725.6	810.7	712.2	813.1	727.5	614.8	681.8	750.5	821.9	772	719.9	765.9	gb:NM_012603.1 /DB_XREF=gi:6981229 /GEN=Myc /FEA=FLmRNA /CNT=10 /TID=Rn.12072.1 /TIER=FL+Stack /STK=6 /UG=Rn.12072 /LL=24577 /DEF=Rattus norvegicus Avian myelocytomatosis viral (v-myc) oncogene homolog (Myc), mRNA. /PROD=avian myelocytomatosis viral (v-myc) oncogenehomolog /FL=gb:NM_012603.1
1368309_at	55.4	65.5	70.6	61.8	70.2	59.9	40.3	74.1	76.6	66.8	58.8	96.1	67.3	49.9	58.9	75.7	55.9	57.3	48	60.6	73.1	52.6	72.5	53.2	61.9	64.8	59.4	47.1	gb:NM_022584.1 /DB_XREF=gi:12018235 /GEN=Txnrd2 /FEA=FLmRNA /CNT=10 /TID=Rn.6300.1 /TIER=FL+Stack /STK=6 /UG=Rn.6300 /LL=50551 /DEF=Rattus norvegicus thioredoxin reductase 2 (Txnrd2), mRNA. /PROD=thioredoxin reductase 2 /FL=gb:AF072865.1 gb:NM_022584.1
1368310_at	25.9	19.2	18.8	29.3	18.2	29.2	26	43.2	26.9	22.2	24.4	18.6	20.8	12.5	10.4	23.3	22.4	33.1	26.8	18.4	14.6	36.4	21.5	29	24	26.9	20.1	23.6	gb:NM_017115.2 /DB_XREF=gi:21071081 /GEN=Myog /FEA=FLmRNA /CNT=10 /TID=Rn.9465.1 /TIER=FL+Stack /STK=6 /UG=Rn.9465 /LL=29148 /DEF=Rattus norvegicus myogenin (Myog), mRNA. /PROD=myogenin /FL=gb:AF054894.1 gb:M24393.1 gb:NM_017115.2
1368311_at	951	915.1	1048.7	935.3	1019.6	958.8	887.8	952.8	1129.3	1075.6	1020	1042.6	1310	1122.8	1153.2	1376.3	988.6	1026.9	1115.5	1037.9	842.3	759.4	1017.5	931.2	757	781.2	961.4	1009.3	gb:NM_012861.1 /DB_XREF=gi:6981201 /GEN=Mgmt /FEA=FLmRNA /CNT=10 /TID=Rn.9836.1 /TIER=FL+Stack /STK=6 /UG=Rn.9836 /LL=25332 /DEF=Rattus norvegicus O6-methylguanine-DNA methyltranferase (Mgmt), mRNA. /PROD=o6-methylguanine-DNA methyltranferase /FL=gb:NM_012861.1 gb:M76704.1
1368312_at	1.2	2.3	1.2	16.1	5.9	8.4	1.9	1.1	1.6	1.3	9.7	1	2.4	2.7	2.7	3.2	2	14.7	1.4	3.1	6.1	2.3	3.1	1	1.7	6.4	7.9	2.4	gb:M25649.1 /DB_XREF=gi:205893 /FEA=FLmRNA /CNT=9 /TID=Rn.48915.1 /TIER=FL+Stack /STK=6 /UG=Rn.48915 /LL=25504 /UG_GENE=Oxt /UG_TITLE=Oxytocinneurophysin /DEF=Rat oxytocin mRNA, complete cds. /FL=gb:M25649.1 gb:NM_012996.1
1368313_a_at	10.2	0.8	11	1.3	7.5	6.7	5.9	9.9	1.5	7.7	9.5	4	0.7	11.7	1.9	2.5	5.8	8.4	3.1	10	6.8	12	7	10.1	7.2	9.4	6.9	5.9	gb:AB041029.1 /DB_XREF=gi:7544147 /GEN=VR1L2 /FEA=FLmRNA /CNT=1 /TID=Rn.3073.4 /TIER=FL /STK=1 /UG=Rn.3073 /LL=83810 /DEF=Rattus norvegicus VR1L2 mRNA for vanilloid receptor type 1 like protein 2, complete cds. /PROD=vanilloid receptor type 1 like protein 2 /FL=gb:AB041029.1
1368314_at	256.1	281.6	274.6	217.1	299.9	247.1	278.2	245.7	384.5	355.2	358.5	316.4	409	378.5	411.7	395.4	239.8	306.1	346.5	323.2	299.7	330.3	339.2	344.3	269.7	287	319.4	309.6	gb:NM_031756.1 /DB_XREF=gi:13929061 /GEN=Ggcx /FEA=FLmRNA /CNT=9 /TID=Rn.22410.1 /TIER=FL+Stack /STK=6 /UG=Rn.22410 /LL=81716 /DEF=Rattus norvegicus gamma-glutamyl carboxylase (Ggcx), mRNA. /PROD=gamma-glutamyl carboxylase /FL=gb:AF065387.1 gb:NM_031756.1
1368315_at	41	32.5	45.9	53.6	44.2	40.1	40.6	56.3	24.2	47	36.8	45.7	56.4	23.7	42.7	30.9	45.9	39.1	7	84.3	55.3	53.3	52.6	45.2	57.3	57.2	46.3	40.3	gb:NM_053498.1 /DB_XREF=gi:16758255 /GEN=Entpd6 /FEA=FLmRNA /CNT=9 /TID=Rn.27017.1 /TIER=FL+Stack /STK=6 /UG=Rn.27017 /LL=85260 /DEF=Rattus norvegicus ectonucleoside triphosphate diphosphohydrolase 6 (Entpd6), mRNA. /PROD=ectonucleoside triphosphate diphosphohydrolase6 /FL=gb:NM_053498.1
1368316_at	32.9	30.2	17.3	30.7	36.5	33.8	33.1	32	42.7	45.2	38.8	55.1	48.9	88.3	72.6	56.5	37.8	28.9	33.8	31.1	44.5	41.2	43.4	33.4	37.7	39	31.3	41.7	gb:NM_019158.1 /DB_XREF=gi:9506394 /GEN=Aqp8 /FEA=FLmRNA /CNT=9 /TID=Rn.6315.1 /TIER=FL+Stack /STK=6 /UG=Rn.6315 /LL=29172 /DEF=Rattus norvegicus aquaporin 8 (Aqp8), mRNA. /PROD=aquaporin 8 /FL=gb:NM_019158.1 gb:AF007775.1 gb:AB005547.1
1368317_at	50.6	45.6	35	49	38.9	33.8	37.1	51.7	55.5	35.5	43.3	48.3	57.7	59	43.1	55.3	52.3	41.7	49.4	46.7	46.9	37	46.4	34.6	27.2	52.2	37.6	42.3	gb:NM_019157.1 /DB_XREF=gi:9506392 /GEN=Aqp7 /FEA=FLmRNA /CNT=9 /TID=Rn.11111.1 /TIER=FL+Stack /STK=6 /UG=Rn.11111 /LL=29171 /DEF=Rattus norvegicus aquaporin 7 (Aqp7), mRNA. /PROD=aquaporin 7 /FL=gb:NM_019157.1 gb:AB000507.1
1368318_at	185.5	188.2	161.2	166	181.7	175.2	182	174.6	191.3	182.7	205.1	189.4	203.6	196.7	214	202.1	174.3	169.2	174.5	172.5	154.3	122.3	174.6	152.6	128.3	116.5	161.5	160.1	gb:NM_031707.1 /DB_XREF=gi:13928987 /GEN=Ruvbl1 /FEA=FLmRNA /CNT=19 /TID=Rn.37500.1 /TIER=FL+Stack /STK=6 /UG=Rn.37500 /LL=65137 /DEF=Rattus norvegicus RuvB-like protein 1 (Ruvbl1), mRNA. /PROD=RuvB-like protein 1 /FL=gb:AB007688.1 gb:AB017140.1 gb:NM_031707.1
1368319_a_at	15.9	18.4	16	6.3	22	19.4	16	17.2	11.2	19.5	16.9	14.8	22.8	13.3	31.2	18.9	18.2	22.3	25.1	14.5	21.7	23.5	17.7	20.7	20.7	23.6	18.4	24.4	gb:AB007688.1 /DB_XREF=gi:3452559 /GEN=vesl-1 /FEA=FLmRNA /CNT=19 /TID=Rn.37500.1 /TIER=FL /STK=1 /UG=Rn.37500 /LL=65137 /DEF=Rattus norvegicus mRNA for Vesl-1L, complete cds. /PROD=Vesl-1L /FL=gb:AB007688.1 gb:AB017140.1 gb:NM_031707.1
[truncated: 30,175 more rows]
